# Supplementary material for: RNase T2 deficiency promotes TLR13-dependent replenishment of tissue-protective Kupffer cells
Source: J Exp Med. 2025 Jan 24;222(3):e20230647. doi: 10.1084/jem.20230647 (PMC11758922; doi:10.1084/jem.20230647)
Supplement: Data S1 — shows summarized RNA-seq data of splenic and hepatic macrphages from WT and Rnaset2−/− mice. [file jem_20230647_datas1.xlsx]

## Sheet: KOvsWT_Ly6Chi_Spleen_result
gene_id	a.value	m.value	p.value	q.value	rank	estimatedDEG
Il2rb	6.06677	-3.98693	3.54570357246351e-52	6.46771788653068e-48	1	1
Ccl5	7.04643	-2.87142	7.31011900914557e-49	6.66719404229122e-45	2	1
Jchain	7.89886	-2.55683	7.8108986992415e-45	4.74928677242881e-41	3	1
Ddit4	6.67604	-2.914	2.06132930685622e-42	9.40017697159106e-39	4	1
Per1	8.11254	-1.95082	2.99687346857324e-36	1.09331937880489e-32	5	1
Gzma	5.81827	-3.44388	2.42573066282187e-33	7.37462550342229e-30	6	1
Klrb1c	4.97007	-4.15693	5.09003829652103e-29	1.32639126524057e-25	7	1
Jun	10.037	-1.35138	4.10219414323595e-26	9.35351542084586e-23	8	1
Cxcl2	6.36882	-2.43129	9.85187483960245e-26	1.99675609943543e-22	9	1
Pik3ap1	8.25326	1.44554	9.58422994357479e-24	1.74825938400748e-20	10	1
Ahnak	10.5899	-1.33346	1.29349671118049e-23	2.14497031896758e-20	11	1
Wfdc21	8.56981	2.15162	1.84679662365146e-23	2.80728476766885e-20	12	1
Thy1	5.5965	-2.88233	3.04385266368268e-23	4.27099357217198e-20	13	1
Car1	4.50567	-4.23031	2.05070594333788e-22	2.6719233651733e-19	14	1
Clec12a	8.55197	1.48835	5.49446237948276e-22	6.681632550943e-19	15	1
Dusp1	10.5778	-1.26172	1.72601397185994e-19	1.96776380379357e-16	16	1
Ctsw	4.57557	-3.59777	2.41919257577504e-19	2.59579363380662e-16	17	1
Fosb	7.62404	-1.5315	3.97283615629113e-19	4.02602801816147e-16	18	1
Hist1h2ab	7.88365	1.52375	5.63972791902837e-19	5.41443563005245e-16	19	1
Gzmb	4.4039	-3.81431	1.00591899745033e-18	9.17448421624569e-16	20	1
Ccl2	6.84946	-1.94336	1.38193394660816e-18	1.1502191537738e-15	21	1
Snord15a	6.80893	-1.85906	1.38724967836323e-18	1.1502191537738e-15	22	1
Cebpa	7.62581	-1.39747	1.52104890935913e-18	1.20632405024435e-15	23	1
Hist2h4	9.02984	1.37159	1.73316210172944e-18	1.25812724210095e-15	24	1
Hist1h1b	9.02379	1.20823	1.77309744298783e-18	1.25812724210095e-15	25	1
Prg2	7.43084	1.97171	1.79328481413435e-18	1.25812724210095e-15	26	1
Rgs1	7.3698	-1.49564	4.27454434543225e-18	2.88785049648258e-15	27	1
Hist1h2bb	9.94405	1.29871	2.17767924374695e-17	1.41868025304243e-14	28	1
Tmx1	6.2327	1.90633	1.00199162266959e-16	6.3025273065917e-14	29	1
Hist1h1a	7.85985	1.29622	3.24657671270872e-16	1.93274762250191e-13	30	1
Ly6i	5.87132	2.02903	3.28464318280572e-16	1.93274762250191e-13	31	1
Ccl3	9.35472	-1.09	1.04248088157716e-15	5.94246680026528e-13	32	1
C3	11.3415	1.08079	1.27965766442002e-15	7.07340468384411e-13	33	1
2810417H13Rik	7.35895	1.43914	1.33096801562507e-15	7.1406434038285e-13	34	1
Ms4a3	6.45897	2.1344	1.87187084794411e-15	9.75565603924241e-13	35	1
Klf9	5.63056	-2.11416	4.0649837988875e-15	2.05970470765297e-12	36	1
Cd7	4.62775	-2.94273	5.0005354421137e-15	2.46526397296206e-12	37	1
Ube2c	7.99237	1.17996	7.38543223839779e-15	3.5452018279109e-12	38	1
Klre1	3.94276	-3.91666	8.35957287880226e-15	3.90992227903159e-12	39	1
Fcgr4	6.09756	1.9308	8.85544660313645e-15	4.0383050371953e-12	40	1
Trem3	7.93273	1.64218	1.20382768462508e-14	5.35585873054784e-12	41	1
Dusp16	5.22117	2.58412	1.88399356721464e-14	8.18236349037196e-12	42	1
Il1b	8.37462	1.29666	2.82407469367449e-14	1.19799875551898e-11	43	1
Cdk1	6.7936	1.46339	3.86745462928429e-14	1.6033236339267e-11	44	1
Tcf7	4.5129	-3.06616	3.98664945166876e-14	1.61601050328644e-11	45	1
Pou2af1	4.87145	-2.62333	6.13802364299715e-14	2.43399324504154e-11	46	1
Ablim1	3.97758	-3.60597	1.57872970053629e-13	6.12715073776223e-11	47	1
Ms4a4b	6.20114	-1.71793	1.7140462093847e-13	6.38043262111873e-11	48	1
Arhgap19	7.09395	1.57349	1.73300725797062e-13	6.38043262111873e-11	49	1
Lck	4.30221	-3.14266	1.74892621597465e-13	6.38043262111873e-11	50	1
Kif20a	6.9689	1.38365	3.46484442435064e-13	1.23925935577608e-10	51	1
Gimap3	3.90118	-3.61522	4.06082124778607e-13	1.40234450215692e-10	52	1
H2-Eb1	8.13539	-1.17892	4.07457149357584e-13	1.40234450215692e-10	53	1
Nusap1	5.7223	1.88156	4.30440676680343e-13	1.45401266357891e-10	54	1
Bub1b	6.64813	1.56167	5.1049774121749e-13	1.67148207526324e-10	55	1
Ccna2	7.66055	1.14319	5.13146188338039e-13	1.67148207526324e-10	56	1
Ube2s	8.74027	0.955057	6.31880301972126e-13	2.02212782250413e-10	57	1
Tubb5	10.2474	0.864752	7.00446836312511e-13	2.20290530020285e-10	58	1
Birc5	7.47395	1.21202	8.68396218420003e-13	2.68481617291513e-10	59	1
Nfkbia	9.2053	-1.29983	1.17039554027716e-12	3.55819750836596e-10	60	1
Cd2	4.12898	-3.18705	1.31078618476509e-12	3.91968045840985e-10	61	1
Cks1b	6.71649	1.42523	1.68850566299738e-12	4.96774706431213e-10	62	1
Psma6	8.22957	1.02375	1.98587464276073e-12	5.74989513628548e-10	63	1
Top2a	7.52963	1.19824	2.09643461134906e-12	5.97516621025284e-10	64	1
Klf6	9.73982	-0.857179	2.64111076321524e-12	7.41176945104758e-10	65	1
Lmna	4.72846	-2.48529	2.97620607629161e-12	8.22560227842959e-10	66	1
Lpin1	6.50157	-1.46653	3.682198906351e-12	1.00249239180222e-09	67	1
Gimap4	3.85718	-3.41176	5.08374565165965e-12	1.3637147710577e-09	68	1
Adamts14	3.65864	-3.78431	6.33242697078987e-12	1.67405507788664e-09	69	1
Rfx2	6.62523	-1.4376	6.53425073457749e-12	1.70273239499183e-09	70	1
Rbm39	8.585	-0.951187	1.08868788036966e-11	2.79700783462295e-09	71	1
Cdca8	6.31167	1.51337	1.95056032678514e-11	4.83585211178957e-09	72	1
Gimap6	3.85491	-3.3	1.95408871154491e-11	4.83585211178957e-09	73	1
Hp	9.21585	0.905842	1.96180613054343e-11	4.83585211178957e-09	74	1
Hist1h2bm	6.51317	1.38251	2.33216052593456e-11	5.67212535380965e-09	75	1
Hist1h3d	7.74841	1.02656	7.20321163334325e-11	1.72886557110282e-08	76	1
Cbx5	5.89987	1.67753	8.45333500803194e-11	2.00256212833131e-08	77	1
Txnip	6.58537	-1.36163	1.03760498590619e-10	2.4265323779378e-08	78	1
Atf3	9.97689	-1.00173	1.06173673268554e-10	2.45153667606544e-08	79	1
Nucks1	7.95979	1.0317	1.09718464316421e-10	2.5017181344948e-08	80	1
Smpdl3b	6.57359	1.35059	1.25632121719408e-10	2.8147334129862e-08	81	1
Mlec	8.58358	0.955265	1.26532613269485e-10	2.8147334129862e-08	82	1
Tlr13	6.24741	1.54546	1.31306637127094e-10	2.88574020221124e-08	83	1
Fpr1	3.96328	2.99829	1.35981838094713e-10	2.95291036748293e-08	84	1
Il7r	3.5339	-3.67069	1.40665738611593e-10	3.01868675060479e-08	85	1
Irak3	7.42147	1.19893	1.44103607991842e-10	3.05650455044092e-08	86	1
Ncapd2	7.4405	1.21621	1.76503748567796e-10	3.70069526163813e-08	87	1
Tnfaip3	7.5375	-1.26793	2.26163947027101e-10	4.68801881559245e-08	88	1
Gca	6.79136	1.51261	2.34642062114487e-10	4.80910770228131e-08	89	1
Ccl6	9.86076	-0.78057	2.7595272533013e-10	5.59294851416322e-08	90	1
Serpinb1a	7.06695	1.59045	2.82949626848675e-10	5.67174081686449e-08	91	1
Irf4	5.78496	-1.60524	3.81457820691517e-10	7.56323055134126e-08	92	1
Aldoa	8.75165	0.862581	4.20024715427783e-10	8.23835573561096e-08	93	1
Ccdc50	7.33683	1.06967	4.39410756327823e-10	8.52690596401683e-08	94	1
Cd3e	3.72576	-3.24743	5.17700708477084e-10	9.94039855087419e-08	95	1
Tacc3	6.26371	1.38638	5.84750560854177e-10	1.11108697713969e-07	96	1
Dlgap5	5.6007	1.66675	6.50213763003396e-10	1.22273703617989e-07	97	1
Utrn	6.68632	-1.24429	6.74962105373915e-10	1.25632487389037e-07	98	1
Siglech	3.79816	-3.04531	7.06025118395693e-10	1.3008691095612e-07	99	1
Ncr1	3.57196	-3.35228	7.14848383901883e-10	1.30395493707542e-07	100	1
G6pdx	8.24977	1.03851	8.67182616495306e-10	1.56616614925652e-07	101	1
Aurka	6.62036	1.29994	9.7948175295579e-10	1.7516398682026e-07	102	1
Gpi1	9.23921	0.91221	9.92844354346396e-10	1.75829843375074e-07	103	1
Arhgdib	11.954	0.834475	1.14280590141154e-09	2.00441561996614e-07	104	1
Stxbp6	6.41186	-1.30166	1.1557140943853e-09	2.00775055196974e-07	105	1
Cd93	6.09507	-1.54005	1.23154997385604e-09	2.11931161067057e-07	106	1
Mad2l1	6.00345	1.42795	1.56124943380757e-09	2.66156550673681e-07	107	1
Cpne3	7.55168	1.07174	1.57731805665698e-09	2.66406098810001e-07	108	1
Elane	7.58194	2.46146	1.7822682498349e-09	2.98260138947142e-07	109	1
Malat1	11.9182	-0.973813	1.87209913822186e-09	3.10445094366409e-07	110	1
Adrb2	7.56401	-1.02831	2.10588134152346e-09	3.46066500457022e-07	111	1
Snrpc	7.87301	0.944185	2.14190811542195e-09	3.48844160119748e-07	112	1
Rasgef1b	4.55119	-2.23484	2.35697429871995e-09	3.80474054716377e-07	113	1
Asf1b	6.32565	1.30759	2.56056430750373e-09	4.09712750291013e-07	114	1
Pxylp1	7.15056	1.47657	2.71997282595337e-09	4.31434994071438e-07	115	1
Wbp11	5.98366	1.47425	2.98040187665022e-09	4.68668195103246e-07	116	1
Tuba8	6.00808	1.68382	3.25893464111884e-09	5.0808740844999e-07	117	1
Actn4	8.2697	0.875952	4.46553863598161e-09	6.90304154736784e-07	118	1
Ccdc88c	8.30509	-0.814173	5.38899258589491e-09	8.26055577809319e-07	119	1
Serpinb10	7.80579	-0.931186	6.37623696669246e-09	9.66204039817844e-07	120	1
Lbp	6.25428	1.37053	6.40922585483028e-09	9.66204039817844e-07	121	1
Cyfip2	8.66258	0.89174	7.9549706494415e-09	1.18939852144641e-06	122	1
Flot2	8.11851	0.889872	8.57841746167877e-09	1.2721862838901e-06	123	1
Ccnb2	6.75528	1.14468	9.01521577369669e-09	1.32618186232259e-06	124	1
Mrc1	4.2193	-2.42587	9.71504278189978e-09	1.41769676307707e-06	125	1
S100a8	12.3885	1.12044	1.02746130829784e-08	1.48745410513182e-06	126	1
Crim1	3.83054	-2.76471	1.09118392183518e-08	1.56726660773193e-06	127	1
Msrb1	11.2974	0.686525	1.12122798002634e-08	1.59783746747347e-06	128	1
Ppp1ca	9.78217	0.65495	1.1912132029527e-08	1.68441240581862e-06	129	1
6330407A03Rik	5.23869	-1.68619	1.47538477427468e-08	2.07019182058034e-06	130	1
Clec9a	4.0163	-2.53075	1.57627260407332e-08	2.19486935655736e-06	131	1
Rrm1	7.22348	1.02559	1.628713138198e-08	2.2507088146871e-06	132	1
Rap2c	6.30794	1.22521	1.79345936240175e-08	2.45973625786244e-06	133	1
Treml4	8.16864	1.01217	2.06150018474486e-08	2.79289302769256e-06	134	1
Hist1h2ak	8.3154	0.906793	2.06699500432265e-08	2.79289302769256e-06	135	1
Tpx2	5.26481	1.66987	2.09364030582129e-08	2.80380992764044e-06	136	1
Ppp1cb	9.45135	0.73735	2.10581634826348e-08	2.80380992764044e-06	137	1
Kifc1	6.15012	1.34351	2.21118782565175e-08	2.92277370490678e-06	138	1
Hvcn1	8.01143	1.28063	2.23693218002644e-08	2.93553092775987e-06	139	1
Ncor1	7.8313	1.01634	2.33814589680383e-08	3.04643709311419e-06	140	1
Prc1	6.27021	1.26352	2.55048325980338e-08	3.29952944270024e-06	141	1
Mtus1	8.32046	0.764329	2.80673275490109e-08	3.60546564663034e-06	142	1
Banf1	7.82877	0.860037	3.03646411084908e-08	3.87329663258728e-06	143	1
Serinc3	10.3577	-0.630726	3.0953552996026e-08	3.92099833472577e-06	144	1
Adgre5	10.9166	-0.730016	3.29391620696434e-08	4.14374658836114e-06	145	1
Dpp4	6.74277	-1.07661	3.31751612436404e-08	4.1448501112688e-06	146	1
Stap1	6.90261	1.13617	3.37765184710291e-08	4.19127532945607e-06	147	1
Ahr	6.27479	-1.30633	3.5280231934512e-08	4.34828858592861e-06	148	1
Aurkb	6.28424	1.23416	3.72812610937011e-08	4.56407707120941e-06	149	1
Adgre4	8.83687	0.867051	3.76714924674544e-08	4.58110462732557e-06	150	1
Tmpo	9.98173	0.632245	3.95611137187957e-08	4.77903493605663e-06	151	1
Dstn	8.49404	0.928455	4.38016268218904e-08	5.24807418621206e-06	152	1
Manf	8.21687	0.788271	4.40192615805298e-08	5.24807418621206e-06	153	1
Pnkp	6.70962	1.1292	4.64501086875083e-08	5.50192488681065e-06	154	1
Hist1h1d	9.19618	0.974653	4.68590532437529e-08	5.51455477560836e-06	155	1
Cd3g	2.95625	-3.80311	5.16136063832773e-08	6.03515252588052e-06	156	1
Peak1	5.3204	-1.59659	5.25671467830462e-08	6.10749888197163e-06	157	1
Iqgap3	6.00264	1.41617	6.13125628725238e-08	7.07849657821333e-06	158	1
Cd300e	3.81008	2.63307	6.40743323013589e-08	7.35081695288735e-06	159	1
Ear6	6.7715	1.1612	6.56618986523126e-08	7.48586683323021e-06	160	1
Crip1	10.5252	-0.797198	6.83072551615995e-08	7.718318747535e-06	161	1
Alas1	6.92301	1.0881	6.85470992325349e-08	7.718318747535e-06	162	1
Klf13	9.19914	-0.732343	7.0109531202924e-08	7.84581569737752e-06	163	1
Nadk	11.0881	0.677487	7.29078338061986e-08	8.10921827109067e-06	164	1
Kctd20	9.54252	0.667809	7.41710483490778e-08	8.19972177536683e-06	165	1
Gngt2	9.96848	0.813297	7.55117984501653e-08	8.2976549128281e-06	166	1
Plk1	5.99851	1.28673	7.80376256898846e-08	8.52385826472566e-06	167	1
Zfpm1	3.83764	-2.5503	8.15912929753438e-08	8.85896889978123e-06	168	1
Car2	3.99953	-2.42607	8.3161246950335e-08	8.97600180840865e-06	169	1
Cybb	10.5466	0.64203	9.24100127505379e-08	9.91559436813272e-06	170	1
Ccnl1	7.95418	-0.808723	9.43828545874432e-08	1.00680564358453e-05	171	1
Cdca5	6.28181	1.26566	9.93705941349738e-08	1.05384826024189e-05	172	1
Ptpn1	9.26999	0.766648	1.03291914395032e-07	1.08910278062415e-05	173	1
Tagap	7.15168	-0.938948	1.15629312635638e-07	1.21218062746361e-05	174	1
Klra7	2.91685	-3.69412	1.25168397077432e-07	1.30468384633682e-05	175	1
Mybl2	5.92532	1.4013	1.29035429548654e-07	1.32983735405294e-05	176	1
Mki67	7.22877	0.940393	1.29039642381103e-07	1.32983735405294e-05	177	1
Yy1	6.63459	1.17561	1.36650064115877e-07	1.40035607839198e-05	178	1
Anln	4.87867	1.88663	1.39589695615749e-07	1.42248918308764e-05	179	1
Hsd11b1	7.40007	1.14299	1.47485004207638e-07	1.49459664541752e-05	180	1
Slc43a3	5.99291	1.39213	1.61746256538515e-07	1.63006268813207e-05	181	1
Gatm	6.04335	1.41862	1.62797950823373e-07	1.63164693459844e-05	182	1
Nfkbiz	9.45651	-0.67645	1.65342924920718e-07	1.64809852102668e-05	183	1
Sympk	8.36872	0.715569	1.67348161459126e-07	1.65902055063908e-05	184	1
Mgst2	4.55196	2.14474	1.78018086777393e-07	1.75525833562509e-05	185	1
Ccr7	3.39667	-2.98538	1.88778904574814e-07	1.85105585055978e-05	186	1
Hck	9.13803	0.731854	1.89763414316473e-07	1.85105585055978e-05	187	1
Sh2d2a	2.84912	-3.69198	1.94078295308682e-07	1.88196127792783e-05	188	1
Cd8a	3.21189	-3.17668	1.95151101052956e-07	1.88196127792783e-05	189	1
Nfkbib	8.8598	-0.721908	1.96026886029433e-07	1.88196127792783e-05	190	1
Nuf2	5.86063	1.34351	1.98509009074748e-07	1.89581300237302e-05	191	1
Tubb6	8.06675	-0.787633	2.03343271646565e-07	1.93186698859635e-05	192	1
Dyrk3	4.18985	-2.17387	2.14212541393838e-07	2.0087370664526e-05	193	1
Padi2	7.20604	-0.99801	2.14551380290662e-07	2.0087370664526e-05	194	1
Ctsg	7.01274	2.47994	2.14738077933368e-07	2.0087370664526e-05	195	1
Gmnn	6.17362	1.18289	2.18033348608594e-07	2.02915628161703e-05	196	1
Klri2	2.96374	-3.47549	2.34197964549394e-07	2.16853049306878e-05	197	1
Eno3	5.62704	1.46597	2.41088595538676e-07	2.22105912687929e-05	198	1
Sri	8.69706	0.721124	2.49689532351409e-07	2.28102443647653e-05	199	1
Tbrg1	5.80126	1.4474	2.50098617014038e-07	2.28102443647653e-05	200	1
Gramd3	4.39719	-2.03569	2.59643428202446e-07	2.35629640489593e-05	201	1
Cenpe	5.46802	1.39684	2.85724502589632e-07	2.5801488374938e-05	202	1
Eif4a2	9.79419	-0.704668	3.00910919213859e-07	2.70389954550739e-05	203	1
Tnip1	7.56431	0.871475	3.12878796940963e-07	2.79765790931378e-05	204	1
Uhrf1	6.8393	1.10915	3.18837679359046e-07	2.83703322399432e-05	205	1
Vasp	8.62036	0.747706	3.23861965492379e-07	2.86775054007111e-05	206	1
Zdhhc3	6.2243	1.22596	3.43134531893881e-07	3.02372801752478e-05	207	1
Arl4a	4.9662	-1.64531	3.65850231560219e-07	3.20840099706248e-05	208	1
Megf9	8.13468	0.895513	3.70866965684413e-07	3.23683460337291e-05	209	1
Igfbp4	6.35011	1.44453	3.96354295282584e-07	3.44280890488077e-05	210	1
Maff	4.53492	-1.90553	4.16928885324911e-07	3.60436009346526e-05	211	1
Adgrg3	5.82629	1.5224	4.20176069791934e-07	3.61529796654466e-05	212	1
Zfp36l2	10.5862	-0.590625	4.32285709071176e-07	3.70202986815368e-05	213	1
Gpx1	11.7247	0.543423	4.35410927024983e-07	3.71136949526295e-05	214	1
Mlxip	6.65209	-1.06144	4.78592368712252e-07	4.06046669659543e-05	215	1
Olfml2b	6.95114	1.21376	5.02307704933145e-07	4.24194205818773e-05	216	1
Vim	11.4294	-0.70328	5.0963974819429e-07	4.28402702618066e-05	217	1
Plbd1	9.52995	-0.619112	5.35094228183786e-07	4.47736413591763e-05	218	1
Prr11	5.55013	1.34719	5.98252960012059e-07	4.98298275962555e-05	219	1
Ero1l	7.09964	1.02546	6.20347052194121e-07	5.14352299048771e-05	220	1
Lair1	6.75525	1.03044	6.29455999803276e-07	5.19543298299165e-05	221	1
Naip6	7.81291	-0.893755	6.41912646743418e-07	5.27438224740842e-05	222	1
Mettl9	8.48121	0.91787	6.51462530103617e-07	5.3288466419821e-05	223	1
Ccr2	8.87351	0.735121	7.18494819844548e-07	5.85092143249304e-05	224	1
Slc28a2	5.95246	1.31532	7.40308871966596e-07	6.00176628157452e-05	225	1
Bub3	7.91771	0.761434	7.86173033893904e-07	6.34539040321181e-05	226	1
Snora16a	5.50772	-1.38466	8.12632204215514e-07	6.53005464189216e-05	227	1
Prss57	4.45197	2.07762	8.18703783050038e-07	6.5499893450069e-05	228	1
Pim3	7.3848	-0.90782	8.2504530625216e-07	6.57190018836055e-05	229	1
Abhd5	6.24404	1.16949	8.46582000898965e-07	6.71413142539044e-05	230	1
Capns1	9.72782	0.659937	8.76277865690913e-07	6.91956041041902e-05	231	1
Igsf6	7.89445	0.748122	8.90306636620695e-07	7.00003593043021e-05	232	1
Pla2g7	8.75905	0.898367	8.9927951786124e-07	7.04023934991711e-05	233	1
Lrg1	5.01376	1.68081	9.37005811121471e-07	7.29969801754671e-05	234	1
Grap2	4.02203	-2.19989	9.40424885764748e-07	7.29969801754671e-05	235	1
Ncapg	5.1255	1.50143	9.55612402442029e-07	7.38615501395976e-05	236	1
Cdc20	5.5515	1.32612	1.02240197728467e-06	7.8690440791771e-05	237	1
Spc24	5.83892	1.23564	1.10371302626633e-06	8.44713971959382e-05	238	1
Orm1	6.70004	1.32887	1.11095227682742e-06	8.44713971959382e-05	239	1
Sod2	7.94693	0.766745	1.11140482029632e-06	8.44713971959382e-05	240	1
Kif14	5.67895	1.30165	1.1171766450234e-06	8.45577559413769e-05	241	1
Sidt1	2.37757	-4.37057	1.14191267243386e-06	8.60728473465538e-05	242	1
Cap1	7.72718	0.762655	1.15215497402348e-06	8.64874851076639e-05	243	1
Man2a2	6.862	-0.920073	1.1850802984229e-06	8.82751369141493e-05	244	1
Pfn1	12.0503	0.613153	1.18564818507574e-06	8.82751369141493e-05	245	1
Cep55	5.53259	1.32562	1.26399902016352e-06	9.3726041165865e-05	246	1
Cyba	9.88577	0.61818	1.28629565887387e-06	9.49931947915718e-05	247	1
Zmpste24	7.18918	0.969096	1.32371401000111e-06	9.73623679694771e-05	248	1
Hnrnpab	8.79037	0.639077	1.34052394390433e-06	9.80934697206302e-05	249	1
Trib1	8.95368	-0.754594	1.34440915685311e-06	9.80934697206302e-05	250	1
Tpr	7.635	0.80333	1.35189925489329e-06	9.82003526267043e-05	251	1
Adam19	5.35349	-1.37957	1.35664102088315e-06	9.82003526267043e-05	252	1
Mapk3	9.05066	0.63742	1.39221687921836e-06	0.000100377	253	1
Tfdp1	7.87723	0.983699	1.41117907521698e-06	0.000101344	254	1
Pecam1	6.11203	1.39104	1.48912652551265e-06	0.000106522	255	1
Shfm1	8.85885	0.632569	1.5501661141513e-06	0.000110455	256	1
Mogat2	5.56491	1.51076	1.67732293249553e-06	0.000118996	257	1
Ckap5	6.38217	1.04708	1.68307533450202e-06	0.000118996	258	1
Ankrd11	6.54805	-0.973923	1.80942461314728e-06	0.000127435	259	1
Micu1	7.42532	0.92873	1.88722987914162e-06	0.000132404	260	1
Ms4a4a	9.42948	0.670258	1.96112941161652e-06	0.000136818	261	1
Gimap8	2.43151	-4.08954	1.96515101184041e-06	0.000136818	262	1
Kmt2a	6.70109	-0.987851	1.98109561965803e-06	0.000137404	263	1
Klra8	2.09513	-5.07752	2.13249166314076e-06	0.000147344	264	1
Glul	6.91604	-0.881617	2.19890025740661e-06	0.000151359	265	1
Ptpro	8.11657	-0.799819	2.21214148363679e-06	0.000151698	266	1
Fam111a	6.79982	0.932798	2.28244143834614e-06	0.000155933	267	1
Stip1	7.91433	0.70046	2.31282760751587e-06	0.000157419	268	1
Atp5j	7.44693	0.767937	2.3409075961819e-06	0.000158738	269	1
Ifng	2.9347	-3.15762	2.36011111173759e-06	0.000159447	270	1
Nfkbid	7.00557	-0.864392	2.45494418689349e-06	0.000165242	271	1
Lcn2	10.7122	0.913029	2.48757774973088e-06	0.000166823	272	1
Pyhin1	7.33344	-1.045	2.63631713621947e-06	0.00017615	273	1
Glrx	8.16235	0.786404	2.7817962292017e-06	0.000184586	274	1
Cyth1	7.26845	-0.809092	2.78279991545521e-06	0.000184586	275	1
H2afx	7.68479	0.806809	2.81346138791988e-06	0.000185943	276	1
Anxa6	8.84988	-0.711877	2.90384584647554e-06	0.000191224	277	1
Fcna	2.52002	-3.69414	2.97006700275028e-06	0.000194881	278	1
Gtse1	5.68238	1.25035	3.06215525082861e-06	0.00019958	279	1
Klra9	2.11703	-4.5865	3.06356274994149e-06	0.00019958	280	1
Il12rb2	4.86325	-1.57671	3.12054357571275e-06	0.000202569	281	1
Ralbp1	5.26688	1.3654	3.16745020479657e-06	0.000204885	282	1
Hjurp	7.8583	0.79179	3.19830192982122e-06	0.000206149	283	1
Fcnb	9.44241	1.68094	3.23229085787208e-06	0.000207441	284	1
Mycl	2.79042	-3.34614	3.25115639144964e-06	0.000207441	285	1
Ube2m	8.49352	0.65853	3.25245910753818e-06	0.000207441	286	1
Rac2	8.05798	0.709169	3.44903731304039e-06	0.000218754	287	1
Cdc42	11.2018	0.514439	3.45381950811372e-06	0.000218754	288	1
Cpne2	6.63177	1.1436	3.51842325224289e-06	0.000222075	289	1
Hist1h2ac	7.85574	0.803614	3.55656331801386e-06	0.000223708	290	1
Atp2b1	7.6688	-0.767363	3.79753811805981e-06	0.000238044	291	1
Stk17b	8.49096	-0.722333	3.85583374039471e-06	0.000240871	292	1
Hmmr	5.56392	1.29173	3.89241790633589e-06	0.000242326	293	1
Slamf7	5.56349	-1.23009	3.94371949026901e-06	0.000244685	294	1
Klrc2	2.29836	-4.13399	4.07714882368587e-06	0.000252106	295	1
Mzb1	3.9575	-2.20301	4.20192948479246e-06	0.000258944	296	1
Shc1	8.11968	0.696446	4.22788253262093e-06	0.000259666	297	1
Ect2	5.20421	1.40948	4.68756928504492e-06	0.000286933	298	1
Serpinb6b	2.39091	-3.91396	4.70345284580148e-06	0.000286942	299	1
Zfyve28	3.93469	-2.03742	4.97343975655692e-06	0.000302402	300	1
Eif3e	7.10301	0.913619	5.0476044724077e-06	0.000305892	301	1
Nsg2	2.35311	-3.99055	5.07285816416502e-06	0.000306404	302	1
Dusp2	6.9603	-0.85874	5.2055009245178e-06	0.000313378	303	1
Sub1	9.53174	0.626644	5.38903734662608e-06	0.00032265	304	1
A430078G23Rik	7.53708	-0.731649	5.3948878258775e-06	0.00032265	305	1
Cenpf	5.37118	1.36326	5.42355066487418e-06	0.000323304	306	1
Cd28	2.88088	-3.07495	5.48757042350347e-06	0.000326055	307	1
Ifrd1	6.95789	-0.845871	5.62901087891713e-06	0.000333373	308	1
Ly6d	3.34464	-2.54917	5.81362221601662e-06	0.000343192	309	1
Plekhg3	6.63313	-0.954359	5.91877839583446e-06	0.000348272	310	1
Ppp1r9b	8.44136	-0.647346	5.93791924766046e-06	0.000348275	311	1
Spc25	5.42222	1.32186	6.21942800999234e-06	0.000363617	312	1
Cd247	2.33766	-3.92245	6.52659309976875e-06	0.000379856	313	1
Smc4	7.42	0.792761	6.53882212882201e-06	0.000379856	314	1
Nlrp3	7.07144	-0.8813	6.63707377628641e-06	0.000384339	315	1
Spag5	4.82538	1.52093	6.72605821089843e-06	0.00038826	316	1
Adpgk	8.99227	0.900426	7.19082148947948e-06	0.000413778	317	1
Mycbp2	7.77811	-0.723158	7.74733092935742e-06	0.000444181	318	1
Clec4a2	7.24843	0.810607	7.76787565148349e-06	0.000444181	319	1
Tbx21	2.6128	-3.35962	7.83884362306415e-06	0.000446839	320	1
1810055G02Rik	5.91828	1.2548	7.88551534321066e-06	0.000448099	321	1
Pnpla2	7.33393	-0.758565	8.05196004110744e-06	0.000455666	322	1
Cd63	7.68014	1.76026	8.06864302502132e-06	0.000455666	323	1
Tspan13	6.07849	-1.05906	8.25378194993893e-06	0.000464515	324	1
Kif11	5.38762	1.3011	8.27626063196212e-06	0.000464515	325	1
Cd8b1	2.84694	-3.03342	8.56781524642738e-06	0.000479403	326	1
Ncam1	6.12124	1.17138	8.72834596331846e-06	0.000485856	327	1
Prf1	2.68739	-3.28914	8.73641174430753e-06	0.000485856	328	1
Spi1	10.0695	0.525101	9.02726557884642e-06	0.000500506	329	1
Fam101b	6.56803	1.14852	9.28923371457509e-06	0.000513469	330	1
Kif2c	5.17014	1.35311	9.52395067122604e-06	0.000524853	331	1
Plin3	6.53064	0.942479	9.55560899090592e-06	0.000525012	332	1
Gm19327	3.33349	-2.46868	9.6353563132372e-06	0.000527803	333	1
Pilra	7.42405	0.785787	1.00330851332249e-05	0.000547945	334	1
Prtn3	8.26708	2.10723	1.02831637143199e-05	0.000559092	335	1
Rnaseh2b	5.25208	1.31136	1.0298499008211e-05	0.000559092	336	1
Arrdc4	5.54911	-1.20399	1.03633359099135e-05	0.000560942	337	1
Esco2	5.56764	1.20186	1.07889146484924e-05	0.00058225	338	1
Sqstm1	8.18901	-0.662589	1.0889042935293e-05	0.00058592	339	1
Rrm2	7.51307	0.845966	1.10324058137241e-05	0.000591889	340	1
Nnt	6.24528	-0.986392	1.13653854169547e-05	0.000607965	341	1
Foxn3	7.26741	-0.78475	1.15424251852533e-05	0.00061563	342	1
Ikbke	7.67546	0.683922	1.16171507752463e-05	0.000617809	343	1
Txk	2.19182	-4.01589	1.22009542527717e-05	0.00064697	344	1
Dnmt1	6.90936	0.869916	1.26104253652499e-05	0.000666744	345	1
C1rl	5.61544	1.15327	1.30135108546543e-05	0.000686068	346	1
Klrd1	2.29207	-3.81305	1.31843129744833e-05	0.000693069	347	1
Pdcd4	8.24891	-0.674924	1.33047669339735e-05	0.000697392	348	1
Rmrp	9.74351	-0.774825	1.34113097158646e-05	0.000700962	349	1
Scp2	6.76158	0.834502	1.43321431238559e-05	0.00074695	350	1
Snrpd3	5.6701	1.15054	1.4718988106395e-05	0.000764926	351	1
Agtrap	6.66551	0.886908	1.52533494687934e-05	0.000790444	352	1
Hist1h4i	6.24034	0.983185	1.55564049121896e-05	0.000803702	353	1
Klra4	1.47065	-5.2043	1.55973100951972e-05	0.000803702	354	1
Dgat2	5.43909	1.25865	1.57907633780133e-05	0.000811378	355	1
Samsn1	8.03351	0.645255	1.59708605917207e-05	0.000818327	356	1
Galnt6	5.07866	-1.3427	1.64310038773352e-05	0.000839546	357	1
Ern1	7.55072	-0.696818	1.6562062768072e-05	0.000843879	358	1
Card11	2.96836	-2.73616	1.67703672192313e-05	0.000852112	359	1
Lef1	2.43722	-3.47931	1.69011174398443e-05	0.00085637	360	1
Zfp36	10.9744	-0.777801	1.69885275013684e-05	0.000858415	361	1
Suv39h1	6.63806	0.917487	1.71311866044965e-05	0.000863232	362	1
Eri1	6.86454	0.822116	1.76059052630102e-05	0.000884709	363	1
Gem	2.54972	-3.32069	1.78530296394943e-05	0.000894662	364	1
Papola	8.25833	0.620217	1.81777361341236e-05	0.000908439	365	1
Ccnf	5.18883	1.30289	1.83724394025349e-05	0.00091566	366	1
Hspa1a	3.21503	-2.58578	1.88430372222764e-05	0.000936555	367	1
Rtn3	8.81512	0.64878	1.91741609592838e-05	0.000949478	368	1
Lpl	6.37061	-1.06531	1.92071280614559e-05	0.000949478	369	1
Plac8	10.7274	0.661133	2.0552395768878e-05	0.00101323	370	1
Emp1	2.34996	-3.56877	2.16876318365541e-05	0.00106632	371	1
Ranbp1	7.75935	0.770808	2.24751015681995e-05	0.00110207	372	1
Casc5	5.10852	1.31482	2.26796018929359e-05	0.00110911	373	1
Tyms	4.98163	1.37021	2.27534995554741e-05	0.00110975	374	1
LOC105245439	3.17501	-2.52211	2.28748805621333e-05	0.00111078	375	1
Sepp1	10.1195	-0.510361	2.28964338850047e-05	0.00111078	376	1
Pde6d	6.11271	0.993923	2.32381271477468e-05	0.00112437	377	1
Tipin	5.34291	1.27183	2.37946102666591e-05	0.00114825	378	1
Eomes	2.59759	-3.16004	2.39357957384218e-05	0.00115201	379	1
Ywhae	9.07416	0.536523	2.40779360131576e-05	0.0011558	380	1
Senp1	6.09556	0.995383	2.45351808811707e-05	0.00117374	381	1
Parvg	7.14996	0.818039	2.45802144205445e-05	0.00117374	382	1
Hist4h4	6.6787	0.921607	2.50147061723466e-05	0.00119137	383	1
Slc2a6	6.5256	0.882355	2.52754410357938e-05	0.00120065	384	1
Agpat2	7.01914	0.911869	2.6374995005842e-05	0.00124963	385	1
Arhgef37	7.19588	-0.773514	2.6603928218603e-05	0.00125449	386	1
Xcl1	2.52793	-3.18433	2.66151615353753e-05	0.00125449	387	1
Fos	11.5654	-0.613139	2.66998543784211e-05	0.00125524	388	1
Mapkapk3	7.71402	0.665897	2.71114948764992e-05	0.00127131	389	1
Ckap2l	5.91791	1.05414	2.73842928866872e-05	0.00128081	390	1
Alyref	7.94652	0.663399	2.79804759369961e-05	0.00130477	391	1
Jakmip1	2.09949	-3.89206	2.80395787085776e-05	0.00130477	392	1
4930438A08Rik	5.70439	1.26719	2.87542540934989e-05	0.00133462	393	1
Il18r1	3.62588	-2.10354	2.95456141325029e-05	0.00136787	394	1
Sgol2a	4.80352	1.45417	3.09020987886045e-05	0.00142705	395	1
Syne1	6.88404	1.09061	3.11064853128618e-05	0.00143286	396	1
Fcgrt	6.51185	-0.868748	3.12464825714448e-05	0.00143569	397	1
Arl6ip1	9.88154	0.545791	3.14869810172526e-05	0.0014431	398	1
Ccdc102a	4.13774	-1.7852	3.16146951414964e-05	0.00144532	399	1
Gfi1	4.9929	1.56516	3.21502424000211e-05	0.00146613	400	1
Atp2a2	7.83094	0.628328	3.24204851506072e-05	0.00147477	401	1
Spred1	6.49121	-0.890882	3.33424594030539e-05	0.00151293	402	1
Ppp1r16b	2.3072	-3.46048	3.35522903354574e-05	0.00151851	403	1
Arhgef18	6.90005	-0.779512	3.36318594226968e-05	0.00151851	404	1
Gm15915	2.14204	-3.74374	3.3785260047578e-05	0.00151928	405	1
Cenpa	6.14978	0.960381	3.38154943166831e-05	0.00151928	406	1
Arl4c	7.90669	-0.718357	3.44202442676937e-05	0.00154265	407	1
Itgb2l	7.62191	0.993922	3.48893476158393e-05	0.00155984	408	1
Hfe	7.24188	0.788181	3.4993053868339e-05	0.00156066	409	1
Cdkn3	5.37601	1.19773	3.62499974232976e-05	0.00161277	410	1
Knstrn	5.05736	1.27584	3.6927219199674e-05	0.0016389	411	1
Samd3	1.94573	-4.12786	3.71707874079094e-05	0.00164571	412	1
Slc9a9	6.1181	-0.946073	4.01150617253167e-05	0.00176976	413	1
Mcts2	4.9807	-1.33698	4.01667784767687e-05	0.00176976	414	1
H2-Ob	3.03062	-2.57979	4.17592751215755e-05	0.0018355	415	1
1110008F13Rik	7.67675	0.660962	4.3047614866981e-05	0.00188502	416	1
Rras2	3.59164	-2.08488	4.30926376978248e-05	0.00188502	417	1
Ms4a4c	8.22181	0.712612	4.34277659887406e-05	0.00189513	418	1
Lcp2	10.0881	0.464838	4.37272526750257e-05	0.00190365	419	1
Aspm	5.15403	1.28427	4.43375213254041e-05	0.00192562	420	1
Sf3b1	8.76578	-0.553233	4.44884511860356e-05	0.00192759	421	1
Lta4h	9.30011	0.797164	4.4738524052226e-05	0.00193383	422	1
Leng8	6.63047	-0.816044	4.52325336777109e-05	0.00195056	423	1
Neat1	6.98435	-1.96816	4.55304498071478e-05	0.00195878	424	1
Msn	10.5829	0.502545	4.57073972147073e-05	0.00196176	425	1
Bard1	4.96492	1.32833	4.62199549486947e-05	0.0019791	426	1
Irs2	5.75336	-1.05578	4.74697488761464e-05	0.00202386	427	1
Cdca3	6.60124	0.904024	4.75726823984458e-05	0.00202386	428	1
Smn1	6.57283	0.83022	4.75979915391691e-05	0.00202386	429	1
Kif23	6.83293	0.78946	4.7811080945663e-05	0.00202819	430	1
Cd209a	3.04065	-2.56314	4.79734844708182e-05	0.00203036	431	1
Sept5	5.86245	1.18957	4.85446882220804e-05	0.00204978	432	1
Gadd45a	6.99414	0.806383	4.891948805208e-05	0.00206083	433	1
Rnf150	3.04688	-2.54636	4.92152562219761e-05	0.00206851	434	1
Gdap10	6.09766	-0.936732	5.03822447071302e-05	0.0021127	435	1
Lax1	2.88443	-2.77522	5.26142816823449e-05	0.00220123	436	1
Flt3	3.0607	-2.56459	5.33242932210381e-05	0.00222583	437	1
Rfc5	6.48024	0.905463	5.37806944137308e-05	0.00223976	438	1
Lcp1	11.466	0.500628	5.42373825316478e-05	0.00225074	439	1
Rnf44	6.71046	-0.800274	5.42912597771775e-05	0.00225074	440	1
Gng12	5.91898	0.993167	5.49455657448126e-05	0.00226814	441	1
Mcm2	6.56037	0.909638	5.49595581163019e-05	0.00226814	442	1
Rsrp1	9.51853	-0.504043	5.78063852217635e-05	0.00238024	443	1
Cd4	2.2489	-3.40629	5.95508676582592e-05	0.00244581	444	1
Upp1	2.36642	3.17964	5.96670583162929e-05	0.00244581	445	1
Agfg2	5.34904	1.17521	6.21563084022437e-05	0.00254214	446	1
Szrd1	6.36317	0.957493	6.29288004056384e-05	0.00256413	447	1
Ptgr1	5.56878	1.09625	6.29751927671696e-05	0.00256413	448	1
Mpo	2.27641	3.36583	6.35624921102512e-05	0.00258228	449	1
Wdfy4	8.67284	-0.557531	6.47553052458463e-05	0.00262172	450	1
Axl	4.37743	-1.5587	6.48206968923623e-05	0.00262172	451	1
Uck2	6.07791	0.993372	6.50743039229957e-05	0.00262615	452	1
Snord17	4.66449	-1.42054	6.58229317304265e-05	0.0026505	453	1
S1pr1	2.97402	-2.59117	6.63383570930634e-05	0.00266537	454	1
Gcnt2	6.32162	0.906849	6.75750396366194e-05	0.00270909	455	1
Pxk	6.68747	0.840183	6.80265376527442e-05	0.00272121	456	1
Hist1h1e	10.1488	0.450796	6.95392552305884e-05	0.00277564	457	1
Dgka	6.63223	-0.847914	7.05460321987076e-05	0.00280404	458	1
Txn1	9.61046	0.498088	7.05584262394248e-05	0.00280404	459	1
Agps	6.75143	0.910051	7.37390392620068e-05	0.00292407	460	1
Msra	6.91093	0.889815	7.43664869039747e-05	0.00294256	461	1
Scarna13	9.48844	-0.53377	7.47397158543188e-05	0.00295092	462	1
Ndc1	5.02213	1.33535	7.49806287507135e-05	0.00295404	463	1
Clcn3	5.16849	1.19216	7.56703463490224e-05	0.00297479	464	1
Metrnl	7.89532	-0.817307	7.60482014263579e-05	0.00298322	465	1
Kif20b	5.47882	1.14554	7.71755469834554e-05	0.00301339	466	1
Stat2	5.95785	-0.982191	7.727361313754e-05	0.00301339	467	1
Smc2	5.54505	1.11375	7.73130601224352e-05	0.00301339	468	1
Ptk2b	7.1232	0.851868	7.77899971244137e-05	0.00302552	469	1
Hs6st1	6.29929	-0.917927	7.91135894407205e-05	0.00307045	470	1
Prdx5	9.92729	0.473737	8.34303510253985e-05	0.00323111	471	1
Rap1b	9.66417	0.477217	8.4419663727123e-05	0.0032625	472	1
Eif5	8.30561	-0.586221	8.5792629462072e-05	0.00330855	473	1
Ankrd28	5.27636	1.2909	8.66623800863347e-05	0.00333504	474	1
Il15	5.48333	-1.07916	8.81739324122261e-05	0.00336796	475	1
Rsc1a1	6.65112	-0.784993	8.85086707788412e-05	0.00336796	476	1
Ptprs	4.49208	-1.45827	8.8600114362671e-05	0.00336796	477	1
Kmt2d	7.84706	-0.620243	8.86422560615957e-05	0.00336796	478	1
Cgnl1	2.00294	-3.72517	8.88268714894226e-05	0.00336796	479	1
Kcna3	5.82981	-0.997748	8.88500350793083e-05	0.00336796	480	1
Cbx7	3.99735	-1.67272	8.89218376845098e-05	0.00336796	481	1
Mycbp	4.04717	1.69338	8.89949737737581e-05	0.00336796	482	1
Rap1a	8.89388	0.520275	8.96635325253406e-05	0.00338624	483	1
Ppp3cc	2.45897	-2.97234	9.03955848804624e-05	0.00340441	484	1
Map2k1	6.58994	0.886002	9.06199047451217e-05	0.00340441	485	1
Rad21	7.97018	0.574246	9.07046365993685e-05	0.00340441	486	1
Spcs2	9.08021	0.505798	9.10944686547771e-05	0.00341202	487	1
Zdhhc6	5.63644	1.051	9.52918537342015e-05	0.00356192	488	1
Zfp385a	8.33937	-0.657898	0.000103356	0.00385544	489	1
Sipa1	7.92127	-0.597605	0.00010443	0.00388756	490	1
Ier5	3.32108	-2.20041	0.000105029	0.00390189	491	1
Dtymk	5.62424	1.12052	0.000105545	0.00391309	492	1
Itgax	6.46251	-0.86207	0.000105965	0.00392072	493	1
H2-Aa	8.5398	-0.715005	0.000107633	0.00397437	494	1
Cd69	4.86933	-1.28449	0.000109182	0.0040234	495	1
P4hb	8.61012	0.54238	0.000112009	0.00411927	496	1
Ak2	7.35961	0.698668	0.000112296	0.00412152	497	1
Nek2	4.95559	1.35951	0.000114471	0.0041929	498	1
Dmkn	2.37382	2.9772	0.000115453	0.00422039	499	1
Dusp6	7.22516	-0.726986	0.000116652	0.00425569	500	1
Ltb4r1	6.26751	0.893316	0.000116933	0.00425742	501	1
Ssrp1	5.98956	0.940589	0.000117364	0.0042646	502	1
AI839979	6.53699	0.832215	0.000120338	0.00436399	503	1
Ldb1	7.86543	-0.606985	0.00012234	0.00442779	504	1
Clec7a	9.8208	-0.505241	0.00012376	0.0044703	505	1
9530068E07Rik	7.8884	0.572439	0.000125093	0.00450952	506	1
Adgrg5	2.38757	-3.20385	0.000125905	0.00452984	507	1
Frmd4a	5.69351	-1.01544	0.000128838	0.00462626	508	1
Prom1	4.54627	1.53223	0.000133461	0.00478283	509	1
Klf4	8.6897	-0.628951	0.00013705	0.00489966	510	1
Lmo4	9.58723	0.550708	0.000137258	0.00489966	511	1
Tfec	5.86638	0.942908	0.000144069	0.00513274	512	1
D8Ertd82e	3.47244	-2.01008	0.000144607	0.00514187	513	1
Eif3h	9.57195	0.481993	0.000145096	0.0051492	514	1
Atp6v1a	6.71595	0.741119	0.000145849	0.0051659	515	1
Tsc22d3	4.85277	-1.26353	0.000146284	0.00517126	516	1
Prpf38b	7.40797	-0.642027	0.000147381	0.00519996	517	1
Ticrr	5.07464	1.25754	0.000151772	0.00533526	518	1
Zfp141	4.73076	1.55387	0.000151801	0.00533526	519	1
Ldha	9.23815	0.481961	0.000153378	0.00538031	520	1
Tspo	7.9628	0.598592	0.000153925	0.00538916	521	1
Pygl	8.27844	0.577139	0.000155476	0.00543302	522	1
Gpr174	2.37359	-3.06239	0.00015668	0.00546462	523	1
Adam23	2.70399	-2.59107	0.000158111	0.00550403	524	1
Sowahc	6.26755	-0.839709	0.000159488	0.00554137	525	1
Pglyrp1	8.83982	0.734433	0.000162017	0.00561853	526	1
R3hdm4	8.162	0.592404	0.000162587	0.00562338	527	1
Ftmt	-0.1398	6.02082	0.000162773	0.00562338	528	1
Ada	5.06085	1.28184	0.000164009	0.00565536	529	1
E2f8	6.73211	0.75932	0.000166273	0.00572261	530	1
Itgb2	10.3844	0.478308	0.000167668	0.00575975	531	1
Rps27l	7.76386	0.639745	0.000170198	0.00582861	532	1
Hpgd	4.83439	-1.24507	0.000170311	0.00582861	533	1
Frmd4b	4.90769	-1.25595	0.000172673	0.00589836	534	1
2810013P06Rik	5.60115	-1.00942	0.000173416	0.00591269	535	1
Saraf	6.32588	-0.813561	0.000173866	0.00591696	536	1
Ezr	7.85374	-0.613284	0.000175087	0.00594741	537	1
Kif18b	5.86785	0.951454	0.000176208	0.00597438	538	1
Plk4	6.13721	0.876338	0.000179552	0.00607084	539	1
Sfr1	7.01921	-0.690585	0.000179719	0.00607084	540	1
Fam78a	5.82605	-0.950166	0.000180441	0.00607307	541	1
Ctla2a	3.24306	-2.24395	0.000180451	0.00607307	542	1
Ncf4	8.10614	0.547166	0.000183583	0.0061671	543	1
Gm4956	0.332934	-4.91442	0.000185772	0.00622916	544	1
Klrg1	2.60865	-2.61085	0.000190472	0.00636291	545	1
Mcm7	7.55665	0.830397	0.00019071	0.00636291	546	1
Itga2	2.59819	-2.67303	0.000190807	0.00636291	547	1
Calhm2	7.05675	-0.705248	0.000193905	0.00645442	548	1
Tmem216	5.71368	1.21261	0.000200524	0.00666189	549	1
Cdc45	4.3702	1.50501	0.000200868	0.00666189	550	1
Tet3	6.5707	-0.751346	0.000203201	0.00672703	551	1
Anxa1	9.98545	0.674373	0.000203966	0.0067401	552	1
Mrpl51	7.06455	0.722816	0.000204688	0.00675173	553	1
Gys1	5.68523	1.09286	0.000206523	0.00679998	554	1
Ssh1	5.27783	-1.15491	0.000208296	0.00684601	555	1
Atp6v0e	7.47752	0.602369	0.000212979	0.00698731	556	1
Fam107b	8.31139	0.573411	0.000215966	0.0070726	557	1
Gpc1	6.77744	0.918739	0.000217597	0.00710143	558	1
Runx3	6.07981	-0.889265	0.000217625	0.00710143	559	1
Trim8	7.239	-0.714496	0.000219375	0.00713934	560	1
Sh2b3	7.3038	-0.635346	0.00021957	0.00713934	561	1
Apaf1	7.01147	0.668861	0.000220651	0.00716175	562	1
Smc6	7.46747	0.61062	0.000227301	0.00736446	563	1
Eif3c	9.07038	0.492024	0.000228206	0.00738067	564	1
Cdca7l	4.71811	1.42911	0.000229431	0.00740716	565	1
Rara	9.34617	-0.498904	0.000237776	0.00766303	566	1
Runx2	5.78674	-0.921412	0.000240009	0.00772134	567	1
Ptpn6	9.74462	0.472959	0.000240992	0.00773173	568	1
S100a1	4.84892	1.20636	0.000241179	0.00773173	569	1
Cma1	2.1507	-3.14846	0.000243219	0.00776885	570	1
Usp5	7.19028	0.648728	0.00024349	0.00776885	571	1
Spop	7.52808	-0.592914	0.000243615	0.00776885	572	1
Camk2b	2.21022	-3.06859	0.000247131	0.00786721	573	1
Melk	4.4011	1.41667	0.00024906	0.00791482	574	1
Hn1l	6.6105	0.790051	0.000251686	0.00797415	575	1
B4galt6	5.68467	0.977771	0.000251802	0.00797415	576	1
Tmbim6	10.4742	0.438239	0.000259698	0.00820893	577	1
Kcnn4	5.2137	-1.12086	0.000260115	0.00820893	578	1
Pbrm1	6.77032	0.707904	0.000261029	0.00822355	579	1
Srsf1	6.69982	0.735615	0.000272555	0.00857185	580	1
Siglece	6.51634	0.839985	0.00027475	0.00862253	581	1
Pkm	11.1104	0.385626	0.000275112	0.00862253	582	1
Ms4a6d	6.63682	0.791524	0.000281316	0.00880186	583	1
Klra14-ps	1.82266	-3.66906	0.000289596	0.0090454	584	1
Tmem180	4.80917	1.24348	0.000291017	0.00907427	585	1
Junb	10.3572	-0.485729	0.000294566	0.00916924	586	1
Pigt	7.80392	0.561074	0.000301129	0.00935757	587	1
Stard9	5.28318	-1.07228	0.000305814	0.00946216	588	1
Mtfr2	4.05021	1.61673	0.000305966	0.00946216	589	1
Oxsr1	5.67462	0.963293	0.000306051	0.00946216	590	1
Nomo1	5.95733	0.893482	0.000311481	0.00961376	591	1
Klrc1	2.17054	-3.05815	0.000312142	0.00961786	592	1
Cd300ld	5.94508	0.866749	0.000313136	0.00963224	593	1
Myo9a	5.33037	-1.04119	0.000318192	0.00977129	594	1
Slc35e4	4.0059	-1.60451	0.000319252	0.00978735	595	1
Rasal3	6.28371	-0.810562	0.000320075	0.00979611	596	1
Lilra6	7.62513	-0.631748	0.000321422	0.00982086	597	1
Nfe2l1	7.26843	0.611051	0.000323443	0.00986609	598	1
Nfatc1	8.6394	-0.495631	0.0003254	0.00990921	599	1
Prdm1	5.01498	-1.17537	0.000327666	0.00996159	600	1
Mapre1	7.26032	0.658319	0.000331715	0.0100565	601	1
Itga4	9.17772	-0.496978	0.000332226	0.0100565	602	1
Nlrc3	1.90391	-3.44992	0.000332443	0.0100565	603	1
Sun2	9.20399	0.595314	0.000339381	0.0102387	604	1
Osbpl6	-0.434894	-6.17254	0.000339588	0.0102387	605	1
Klk1	1.31918	-4.61838	0.000342083	0.0102969	606	1
Adamts10	5.21157	-1.09049	0.00034323	0.0103144	607	1
Gramd1a	7.52514	-0.594926	0.00034393	0.0103185	608	1
Fcgr3	8.87921	-0.480467	0.00034602	0.0103641	609	1
Acot9	7.50504	0.614829	0.000349785	0.0104597	610	1
Satb1	5.74883	-0.918691	0.000365637	0.0109159	611	1
Tank	6.40925	0.764175	0.000368055	0.0109701	612	1
Anpep	2.5301	-2.52394	0.000370199	0.011016	613	1
Pik3r1	7.70303	-0.586629	0.000374204	0.011117	614	1
Fkbp5	6.47435	-0.798272	0.000377784	0.0112034	615	1
Ace	7.63273	-0.598588	0.000378338	0.0112034	616	1
Hdc	6.5081	0.956118	0.000379456	0.0112182	617	1
Spcs3	7.70853	0.557427	0.000380925	0.0112434	618	1
Tspan32	6.21443	0.873288	0.000386372	0.0113858	619	1
Ikzf3	4.2564	-1.4202	0.00039374	0.0115842	620	1
Spry2	4.98259	-1.15882	0.000396279	0.011623	621	1
Cnp	6.11233	-0.865176	0.000396332	0.011623	622	1
Asna1	7.64166	0.574038	0.000400155	0.0117163	623	1
Lsm2	6.34935	0.764802	0.000410852	0.0120102	624	1
Zcchc6	7.48166	-0.65179	0.000412397	0.0120361	625	1
Sec23b	6.14112	0.798149	0.000415394	0.0120931	626	1
Mgam	3.96172	1.66779	0.000415676	0.0120931	627	1
1810026B05Rik	5.36065	-1.01075	0.000422721	0.0122784	628	1
Csrnp1	8.61604	-0.667964	0.000423721	0.0122866	629	1
Fam102b	6.54178	-0.731581	0.000424349	0.0122866	630	1
Dennd1c	6.07385	-0.822211	0.000428011	0.012373	631	1
D17H6S56E-5	6.65942	0.714135	0.000435876	0.0125804	632	1
LOC108168816	3.59329	-1.81213	0.000437648	0.0126116	633	1
Gm4432	3.66379	-1.75319	0.000439667	0.0126498	634	1
Ddx26b	6.13936	-0.805757	0.00044343	0.012738	635	1
Prpf39	5.38091	-1.02323	0.000445681	0.0127751	636	1
Wrn	5.27314	1.06404	0.000446122	0.0127751	637	1
Setd2	8.2826	-0.518423	0.000450275	0.0128738	638	1
Cd209d	0.218207	-4.7185	0.000454264	0.0129675	639	1
Lat2	7.12699	-0.703768	0.000456244	0.0129922	640	1
Usp46	5.60945	1.06361	0.000456554	0.0129922	641	1
Zcchc11	4.89061	-1.16082	0.000463276	0.013163	642	1
Ndufs6	4.87729	1.15866	0.000473777	0.0134404	643	1
Cdc25a	6.80492	0.820313	0.000475181	0.0134435	644	1
Inf2	7.01389	-0.665061	0.00047536	0.0134435	645	1
Msl3	6.19691	0.807946	0.000479474	0.0135388	646	1
Gnai3	6.43757	0.752379	0.000481934	0.0135757	647	1
Picalm	6.22123	-0.867874	0.000482267	0.0135757	648	1
Ppp4c	7.97196	0.530102	0.000484949	0.0136301	649	1
Ccnd2	3.66392	-1.70505	0.000486283	0.0136466	650	1
Gbp2	5.01628	1.1098	0.000489607	0.0137188	651	1
Ugcg	5.05061	-1.11142	0.000502787	0.0140665	652	1
Pa2g4	7.29397	0.588338	0.000506108	0.0141099	653	1
Hcls1	9.78443	0.396194	0.000506557	0.0141099	654	1
Actn1	6.8543	0.902672	0.000506661	0.0141099	655	1
Eif2a	6.45155	0.765113	0.000508545	0.0141408	656	1
Ehbp1l1	8.77052	-0.461984	0.000510852	0.0141833	657	1
Crebbp	7.10877	-0.63609	0.000511773	0.0141873	658	1
Hk3	7.81729	0.661487	0.000513125	0.0142032	659	1
Lims1	8.87739	0.453987	0.000519269	0.0143515	660	1
Pnisr	6.76546	-0.69633	0.000520699	0.0143548	661	1
Atp8b2	6.66211	-0.702632	0.000520963	0.0143548	662	1
Fignl1	5.34701	1.04175	0.000526283	0.0144795	663	1
Vat1	6.95945	0.871924	0.000529497	0.014546	664	1
F630048H11Rik	4.91269	-1.15585	0.000533666	0.0146385	665	1
Ceacam1	9.84886	0.540139	0.000537764	0.0147287	666	1
Capzb	10.7346	0.410368	0.000538713	0.0147326	667	1
Hnrnpf	9.21769	0.424542	0.000543751	0.0148384	668	1
Maf	5.53546	-0.960962	0.000544208	0.0148384	669	1
Ninj1	7.10582	-0.659013	0.000550115	0.0149771	670	1
Cd274	5.20632	1.04257	0.000557013	0.0151423	671	1
Dnase1l3	3.5056	-1.83672	0.000562765	0.0152759	672	1
Cdca7	5.88116	1.01686	0.000565883	0.0153194	673	1
F2rl1	1.57707	-3.86183	0.000566046	0.0153194	674	1
Lat	1.92658	-3.29755	0.000568368	0.0153594	675	1
Arpp19	6.50653	0.712938	0.000576841	0.0155638	676	1
Sdhc	6.91912	0.653934	0.000577638	0.0155638	677	1
Lipg	4.53691	1.47407	0.000581616	0.0156479	678	1
Cd177	9.1831	0.530951	0.000587409	0.0157805	679	1
Gpr84	3.58286	1.73038	0.000593159	0.0159115	680	1
Cdk14	5.65211	-0.913526	0.00060202	0.0161255	681	1
Xcr1	2.41636	-2.61801	0.000605555	0.0161964	682	1
Dhx9	7.49836	-0.624022	0.0006092	0.01627	683	1
Pklr	0.248327	-4.67067	0.000628592	0.0167634	684	1
Clec5a	5.00192	1.09553	0.000642074	0.0170748	685	1
Rab3d	7.81688	0.589818	0.000642143	0.0170748	686	1
Atp5e	6.90714	0.637192	0.000644171	0.0171038	687	1
Neto2	4.02877	1.61439	0.000658118	0.0174201	688	1
Ube2t	4.22297	1.40623	0.000658784	0.0174201	689	1
H2-Oa	3.21651	-2.03269	0.000658949	0.0174201	690	1
Pid1	5.40338	-0.984135	0.000684899	0.0180799	691	1
Atp2a3	8.57814	0.538887	0.000686183	0.0180877	692	1
Cdkn2c	5.69179	0.916092	0.000691358	0.0181871	693	1
Limd2	9.4489	0.447818	0.000691949	0.0181871	694	1
Tlk2	5.5215	-0.923379	0.000700492	0.0183851	695	1
Rab1a	8.47968	0.471165	0.000704161	0.0184549	696	1
Cd14	7.51357	-0.630306	0.000715849	0.0187343	697	1
Sytl3	1.92976	-3.25227	0.000718186	0.0187599	698	1
Cd22	3.05918	-2.07651	0.000718885	0.0187599	699	1
Cdca2	5.55345	0.92666	0.000724036	0.0188673	700	1
Saa3	2.55017	2.48336	0.000735237	0.0191093	701	1
Plcb1	6.32438	-0.778491	0.000735418	0.0191093	702	1
Bcl9l	4.69183	-1.20022	0.000737073	0.0191251	703	1
Clptm1	8.30897	0.5027	0.00074121	0.0191922	704	1
H2-DMb2	4.54381	-1.26078	0.000741763	0.0191922	705	1
Ica1	4.58629	1.31126	0.000766072	0.0197931	706	1
Serp1	8.9361	0.47173	0.000767877	0.0198117	707	1
Plxnd1	7.29242	-0.720468	0.000776494	0.0200057	708	1
Mfsd7a	6.70289	-0.673289	0.000781049	0.0200947	709	1
Entpd5	5.0248	1.11826	0.000783629	0.0201326	710	1
Abca1	4.17417	-1.43053	0.000787081	0.0201652	711	1
Ugp2	7.47796	0.595486	0.000787107	0.0201652	712	1
Tubb4b	6.58966	0.721923	0.000789031	0.0201861	713	1
Nploc4	6.89199	0.632542	0.00079179	0.0202283	714	1
Trem1	6.46377	0.776673	0.000795741	0.0203009	715	1
Plscr1	5.30784	1.0641	0.00080949	0.0206228	716	1
Tst	4.14528	1.55255	0.000810979	0.0206319	717	1
Il17ra	8.60781	-0.487159	0.000818478	0.0207823	718	1
Pik3r5	7.79458	-0.554197	0.00081917	0.0207823	719	1
Xist	8.89707	-0.460941	0.000838709	0.0212485	720	1
Rassf4	8.23586	-0.562082	0.000845133	0.0213815	721	1
Prr5	3.24916	-1.91422	0.000861117	0.0217557	722	1
Tgfb1	10.5903	-0.398483	0.000868256	0.0219057	723	1
Cnot6	6.60067	0.695888	0.000878658	0.0221073	724	1
Dut	4.92434	1.17621	0.000878822	0.0221073	725	1
Ank	5.90951	-0.855565	0.000880921	0.0221073	726	1
Acsl5	7.00642	0.629917	0.000881094	0.0221073	727	1
Nlrx1	5.71252	0.885943	0.000883108	0.0221274	728	1
Lyrm2	4.46783	1.25845	0.000891281	0.0223016	729	1
Apol7c	1.49125	-3.83319	0.000907694	0.0226812	730	1
Rps15	11.1445	-0.350825	0.000915983	0.0228361	731	1
Mastl	3.67358	1.64729	0.000916397	0.0228361	732	1
Mfhas1	4.41115	-1.2445	0.000932499	0.0232056	733	1
Tbc1d9	7.84106	-0.575506	0.000942271	0.0234169	734	1
Arap1	7.78621	-0.558295	0.000947441	0.0235133	735	1
Nfu1	7.03422	0.613314	0.000949943	0.0235405	736	1
Actr3	10.492	0.371777	0.00095112	0.0235405	737	1
Fopnl	5.89339	0.826677	0.000953141	0.0235586	738	1
Polh	4.7836	1.15266	0.00095759	0.0236365	739	1
Tmed3	6.35167	0.832338	0.000960668	0.0236805	740	1
Scimp	2.63726	-2.35682	0.000963498	0.0237182	741	1
Fxyd5	9.73596	-0.445679	0.000972332	0.0239034	742	1
Pigx	6.88683	0.657149	0.00097798	0.0240099	743	1
Acot7	6.79242	0.655619	0.000999329	0.024501	744	1
Serpinb9	2.76958	-2.27069	0.00100221	0.0245386	745	1
Il1rn	4.42003	1.31212	0.0010128	0.0247648	746	1
Cenpt	4.77922	1.15396	0.00101824	0.0248644	747	1
Naa50	7.6432	0.517438	0.00102332	0.024955	748	1
Ints12	7.14322	0.606459	0.00102538	0.0249718	749	1
BC003331	4.43574	1.25337	0.00102921	0.025001	750	1
Ephx1	2.72254	-2.27266	0.00102932	0.025001	751	1
Eya3	5.26348	0.959079	0.00104286	0.0252964	752	1
Apoe	5.46008	-1.0058	0.00104806	0.0253886	753	1
S100a9	13.2671	0.476156	0.00106144	0.0256788	754	1
Pdia3	8.77247	0.420555	0.00106869	0.0258164	755	1
Oip5	4.09456	1.41792	0.00106996	0.0258164	756	1
Abca9	5.36137	-0.955652	0.00107291	0.0258534	757	1
Nlrp1c-ps	4.32682	-1.27866	0.00108214	0.0260413	758	1
Cd24a	7.50373	0.613216	0.00109431	0.0262996	759	1
Ly75	5.41169	1.08565	0.00111633	0.0267935	760	1
Mcm5	6.26013	0.753325	0.00111838	0.0267966	761	1
Foxo1	4.88234	-1.11735	0.0011194	0.0267966	762	1
Gda	8.28644	0.493667	0.00112762	0.0269579	763	1
Klra1	0.768017	-4.471	0.00114108	0.0272441	764	1
Acin1	8.23686	-0.488444	0.00114752	0.027362	765	1
Ndufa9	6.89198	0.614864	0.00116025	0.0276294	766	1
Cpd	5.82566	0.889533	0.00116415	0.0276862	767	1
Plppr3	3.85266	1.52614	0.0011832	0.0281026	768	1
Anp32e	6.39546	0.857671	0.00121044	0.028712	769	1
Pparg	4.48501	1.21264	0.00121714	0.0288335	770	1
Id1	5.95904	-0.771515	0.00122474	0.0289759	771	1
Nsmce1	5.96522	0.792691	0.00122894	0.0290377	772	1
Ppp1r7	5.71843	0.844727	0.00123191	0.0290701	773	1
Egr1	8.69291	-0.453893	0.00123528	0.0291068	774	1
Usp8	6.77148	0.632674	0.00123665	0.0291068	775	1
Triobp	7.19423	0.597518	0.00124236	0.0292034	776	1
Ids	6.45482	-0.692197	0.00124495	0.0292267	777	1
Cmklr1	6.06187	-0.771559	0.00126147	0.0295765	778	1
Ap1s1	6.49071	0.663267	0.00127002	0.0297386	779	1
Tlr4	5.6704	0.827305	0.00129147	0.0302021	780	1
Csf2rb2	7.16591	0.606697	0.0013063	0.0305099	781	1
Bbip1	5.93032	0.784715	0.00132945	0.0310108	782	1
Itk	1.96001	-2.97344	0.00134153	0.0312526	783	1
Flt1	3.75914	-1.51071	0.00134698	0.0313396	784	1
Tspyl2	4.05873	-1.38366	0.00135243	0.0314263	785	1
Ehd3	1.59703	-3.45067	0.00136382	0.0316507	786	1
Sstr4	5.43988	-0.88454	0.00137189	0.0317976	787	1
Pot1b	7.80066	0.555838	0.00137674	0.0318565	788	1
Ywhab	6.62407	0.641823	0.00137793	0.0318565	789	1
Ltf	11.1683	1.1039	0.0013827	0.0318864	790	1
Tmem50b	7.04658	0.574396	0.00138272	0.0318864	791	1
Bptf	6.31728	-0.687859	0.00138786	0.0319647	792	1
Atp1b1	5.15887	-1.03051	0.00139371	0.0320589	793	1
Tec	5.14974	-0.974307	0.00140134	0.0321938	794	1
Spn	5.64588	0.851156	0.0014147	0.0324599	795	1
Hcst	6.10797	-0.742312	0.00141843	0.0325044	796	1
Rnpep	7.39008	0.530515	0.00143869	0.0328832	797	1
Mrpl35	4.70806	1.09488	0.00143901	0.0328832	798	1
Prkcd	8.95047	-0.475393	0.00144036	0.0328832	799	1
Rilpl2	6.6338	-0.653498	0.00144671	0.0329867	800	1
Lmnb2	4.90438	1.08143	0.00145398	0.0331112	801	1
Rpa1	7.87504	0.532625	0.00146392	0.033296	802	1
Bach2	3.0534	-1.97039	0.00146684	0.033309	803	1
Cd9	7.49729	0.780271	0.00146815	0.033309	804	1
Hat1	5.38014	0.907417	0.00147254	0.0333671	805	1
Hacd2	5.50905	0.89845	0.00148206	0.0335412	806	1
Gabarap	9.95476	0.36676	0.00150631	0.0340478	807	1
Rxra	7.64796	-0.516301	0.00151026	0.0340949	808	1
Trak2	7.40771	0.600145	0.00151251	0.0341035	809	1
Rhoq	6.34979	0.710231	0.00152584	0.0343616	810	1
Unc119b	6.65981	-0.624708	0.00153313	0.0344831	811	1
Slco4c1	4.96409	1.17166	0.00153661	0.0345187	812	1
Far2	3.4931	1.77833	0.00154695	0.0347085	813	1
Fcrl5	-1.10344	6.7495	0.00155661	0.0348821	814	1
Scamp1	5.35056	0.920788	0.00156956	0.0351293	815	1
Abca6	3.16737	-1.84872	0.00158511	0.0354337	816	1
Ngp	14.1108	0.578714	0.00160497	0.035834	817	1
Stard7	6.9226	0.610271	0.00160938	0.0358455	818	1
Sept8	4.53482	-1.14477	0.00160942	0.0358455	819	1
Alox5	5.14788	1.01597	0.00161526	0.0359316	820	1
Ddx5	9.46221	-0.391882	0.00162116	0.036019	821	1
Sla	9.67044	-0.403859	0.00163329	0.0362444	822	1
Gnb1	9.31479	0.41544	0.00164138	0.0363457	823	1
Fbxo32	4.80642	-1.0843	0.00164184	0.0363457	824	1
Ssh2	8.25474	-0.468592	0.00166718	0.0368618	825	1
Dram1	5.584	0.850715	0.00167638	0.0370203	826	1
Ppp1r15a	8.01152	-0.579159	0.00167948	0.037044	827	1
D430020J02Rik	4.04851	1.43832	0.00169022	0.0372359	828	1
Abcb4	0.383946	-3.94085	0.00169989	0.0374037	829	1
Mt1	5.87937	-0.790536	0.00170449	0.0374597	830	1
Qk	8.69931	0.478449	0.00171246	0.0375896	831	1
Jmy	5.38746	-0.899326	0.00172481	0.0378152	832	1
Pnrc1	6.2727	-0.697689	0.00173734	0.0380421	833	1
Stil	4.76018	1.1349	0.00173933	0.0380421	834	1
Apobec1	6.54582	-0.634697	0.00177056	0.0386789	835	1
Insig1	5.75772	-0.805758	0.00177373	0.0387018	836	1
Erg	4.39885	1.25576	0.00177823	0.0387222	837	1
Uhmk1	6.4183	0.654121	0.00177892	0.0387222	838	1
Ugdh	5.88656	0.759063	0.00178482	0.0388044	839	1
Clec4b2	3.65235	1.59702	0.00178838	0.0388356	840	1
Fgd2	6.14239	-0.726279	0.00179533	0.0389401	841	1
Lamp1	9.88694	0.428057	0.00181201	0.0392551	842	1
Atp1b2	-0.138618	-4.95863	0.0018225	0.0394356	843	1
Atrn	6.31232	0.724157	0.00182858	0.0394979	844	1
Mcam	2.10962	-2.55774	0.00182971	0.0394979	845	1
Incenp	6.86305	0.645667	0.00184069	0.0396879	846	1
Tcf4	4.4994	-1.18337	0.00186985	0.0402325	847	1
Trip13	4.01767	1.35139	0.00187036	0.0402325	848	1
Fabp4	2.78215	2.1121	0.00190454	0.0408378	849	1
Cops7b	4.96682	0.990311	0.00190511	0.0408378	850	1
Jmjd1c	6.47324	-0.650062	0.00190521	0.0408378	851	1
Tubg1	5.94566	0.761751	0.001913	0.0409565	852	1
A630072M18Rik	4.30287	-1.27894	0.00192336	0.0411301	853	1
Abca13	4.7623	1.13178	0.00193048	0.041234	854	1
Kif22	4.63766	1.11835	0.001935	0.0412824	855	1
Klrk1	2.45994	-2.33675	0.00194001	0.0413409	856	1
Nsmaf	5.76745	-0.772641	0.00194612	0.0414225	857	1
Tmx4	6.15337	0.78022	0.00196726	0.0418237	858	1
Blnk	3.19186	-1.8185	0.00199553	0.0423755	859	1
Fbrs	7.60731	-0.498031	0.00200257	0.0424754	860	1
Sdc4	3.00529	-1.87242	0.00201222	0.0425935	861	1
Tle3	8.06058	-0.453411	0.00201545	0.0425935	862	1
Serinc1	7.63599	-0.502115	0.00201845	0.0425935	863	1
Taf2	3.80649	1.47029	0.00201925	0.0425935	864	1
Arap2	3.56818	-1.55709	0.00201981	0.0425935	865	1
Vamp8	7.53798	0.572551	0.00202265	0.0426042	866	1
Atg2a	6.07908	-0.735197	0.00202899	0.0426884	867	1
Rasgrp2	8.01035	0.454659	0.00204751	0.0430283	868	1
Rere	6.16474	-0.701121	0.00205304	0.043095	869	1
Nlrp1b	4.65082	-1.096	0.0020727	0.0434576	870	1
Raf1	8.23326	0.433162	0.00209579	0.0438912	871	1
Cpsf3l	5.93219	0.738391	0.00211498	0.0442424	872	1
Shcbp1	4.62285	1.11936	0.00211974	0.0442912	873	1
Itm2a	1.78237	-3.03928	0.00212262	0.0443007	874	1
Sla2	1.55032	-3.24056	0.00213086	0.0444217	875	1
Celf2	7.52729	0.498208	0.00214778	0.0447234	876	1
Dio2	1.95631	2.76978	0.00218529	0.0454525	877	1
Tk1	5.44956	0.914271	0.0021917	0.045534	878	1
Lpcat2	6.18495	0.7285	0.00219877	0.0456289	879	1
Otud1	5.09783	-0.961043	0.00220857	0.0457802	880	1
Hnrnpd	9.11617	0.42151	0.00223547	0.0462395	881	1
1700112E06Rik	1.45047	3.42759	0.0022358	0.0462395	882	1
Rbbp4	7.43081	0.510654	0.00224084	0.0462913	883	1
Chd3	3.73711	-1.44199	0.00224722	0.0463705	884	1
Capn1	8.28729	0.467813	0.00225125	0.0464013	885	1
Arhgef6	8.17288	0.443336	0.00225973	0.0465234	886	1
Rbm26	5.49745	-0.85099	0.00228798	0.0469144	887	1
Srp72	6.37026	0.672412	0.00228958	0.0469144	888	1
Lin54	6.38784	0.645156	0.00229243	0.0469144	889	1
Gadd45g	5.69441	-0.774196	0.00229311	0.0469144	890	1
Bin2	9.13965	0.397098	0.00229382	0.0469144	891	1
Cyb5r4	7.82248	0.533034	0.00229415	0.0469144	892	1
Nab2	4.24414	-1.2554	0.00230167	0.0470153	893	1
Bin3	6.32562	0.700159	0.00232171	0.0473716	894	1
Kif4	4.16201	1.34826	0.0023266	0.0474184	895	1
Fnbp4	7.04539	-0.554706	0.00233807	0.0475991	896	1
Psap	11.8413	-0.394283	0.00234639	0.0476889	897	1
Nabp1	8.57613	0.418139	0.00234771	0.0476889	898	1
Acp2	5.7952	0.76847	0.00235358	0.0477549	899	1
Aars	6.74836	0.622616	0.00236193	0.047871	900	1
Hspe1	6.79834	-0.594178	0.00238801	0.048346	901	1
Rgs2	10.4249	-0.3544	0.00239507	0.048435	902	1
Treml2	6.06176	0.737743	0.00241739	0.0488323	903	1
Zap70	1.19362	-3.79218	0.00242922	0.049017	904	1
Uap1l1	4.85072	1.04339	0.00244762	0.0493024	905	1
Dars	7.65441	0.639762	0.00244877	0.0493024	906	1
Swi5	7.04921	0.54632	0.00245523	0.0493779	907	1
Hells	4.71188	1.06976	0.00246395	0.0494989	908	1
Cadm1	3.24354	-1.72657	0.00247843	0.0497349	909	1
Mrps15	5.66112	0.786659	0.00248418	0.0497955	910	1
Elf1	6.42523	0.64474	0.00249026	0.0498627	911	1
Gm33104	0.0156609	-4.3134	0.00249326	0.0498679	912	1
Gm9758	-6.72944	-8.19261	0.00249744	0.0498967	913	1
Cxxc5	2.70416	-2.0307	0.00252836	0.0504593	914	1
Adrbk2	8.37115	-0.485289	0.00253157	0.0504682	915	1
Bckdk	6.17993	0.705418	0.00254439	0.0506425	916	1
Tceb3	6.28523	-0.666207	0.00254587	0.0506425	917	1
Epdr1	0.0577984	-4.12762	0.00255127	0.0506914	918	1
Ctc1	5.2918	0.890426	0.00255389	0.0506914	919	1
Hnrnpu	9.12059	0.369892	0.00256792	0.0509146	920	1
Ago2	6.11224	-0.706381	0.00261005	0.0516938	921	1
Tbc1d2b	7.67532	0.513753	0.00262268	0.0518875	922	1
Ctla4	-0.100353	-4.45944	0.00263039	0.0519836	923	1
Ypel2	4.34601	-1.16308	0.00263712	0.0519851	924	1
Siglec1	5.42549	-0.892088	0.00263876	0.0519851	925	1
Vcl	7.93011	0.515587	0.00263997	0.0519851	926	1
Sh3glb1	6.74666	-0.602171	0.00264186	0.0519851	927	1
Pfdn1	4.35856	1.16242	0.0026477	0.0520439	928	1
Smdt1	8.7241	0.407553	0.00266774	0.052328	929	1
Tmem248	7.34788	0.574708	0.00266789	0.052328	930	1
Trim3	5.12903	-0.919238	0.00267602	0.052431	931	1
Mbtd1	4.82093	-1.01184	0.00269956	0.0528234	932	1
Rps3	10.6928	-0.335836	0.00270184	0.0528234	933	1
Il1f9	4.3563	1.21859	0.00270569	0.052842	934	1
Osbpl5	2.10357	-2.46386	0.00271955	0.0530316	935	1
Ldlrap1	6.39394	0.654591	0.00272121	0.0530316	936	1
Card19	5.81626	-0.740207	0.0027295	0.0531337	937	1
E2f7	4.63877	1.06992	0.00273227	0.0531337	938	1
Frat2	5.30753	-0.904597	0.00274081	0.0532428	939	1
Nfatc2	4.96003	-1.00186	0.00274487	0.0532651	940	1
Usp12	6.68299	-0.597665	0.00275896	0.0534815	941	1
Camp	11.4996	1.01053	0.00277121	0.053662	942	1
Gtf2a1	6.95467	0.56379	0.00279241	0.0540153	943	1
Gk	3.98567	1.33545	0.00281668	0.0544269	944	1
Gbp4	3.3261	-1.7133	0.00283799	0.0547807	945	1
Rin3	9.11373	-0.387085	0.00284511	0.0548601	946	1
Cdk2	7.73344	0.612989	0.00285481	0.054989	947	1
Rpl30	6.42419	-0.669004	0.00287122	0.0552467	948	1
Tmem192	6.47607	0.625635	0.00287735	0.0553063	949	1
Mark3	6.56133	-0.5996	0.00288464	0.0553881	950	1
Sult1a1	2.38622	-2.27679	0.00289178	0.0554591	951	1
Uqcr10	6.79307	0.621844	0.00289442	0.0554591	952	1
Clstn1	2.57297	-2.10563	0.00291604	0.0558147	953	1
Rps6ka1	8.5871	0.415639	0.00292777	0.0559805	954	1
Snapc3	4.96428	-0.949296	0.00297955	0.0569109	955	1
Pou6f1	2.62594	-2.12366	0.00298794	0.0570114	956	1
Ffar2	3.91441	1.41434	0.00301529	0.0574733	957	1
Aqp1	1.44661	-3.21692	0.00302138	0.0575292	958	1
Ndfip1	6.93205	-0.544508	0.00303147	0.0576611	959	1
Ogfrl1	6.63088	0.632151	0.00305688	0.0580839	960	1
Atg3	5.53244	0.817137	0.0030716	0.0583028	961	1
Lsm8	6.65024	0.600117	0.00309383	0.0586638	962	1
Zswim6	6.71318	-0.61845	0.00310422	0.0587997	963	1
Mxd3	4.70295	1.02715	0.00313346	0.0592541	964	1
Rgs19	8.346	0.422282	0.00313471	0.0592541	965	1
Ms4a8a	7.11394	-0.569771	0.003142	0.0593304	966	1
Ndufb9	7.26572	0.512999	0.00315429	0.0595009	967	1
Arhgef10l	8.61562	0.441049	0.00317456	0.0597678	968	1
Cd163	2.39441	-2.3121	0.00317499	0.0597678	969	1
Ccrl2	7.35524	-0.548735	0.00319783	0.0601357	970	1
Cdc123	7.20374	0.51519	0.00320655	0.0602376	971	1
Coro2a	7.06767	-0.578562	0.00321257	0.0602885	972	1
Foxk1	7.03283	-0.542121	0.00322127	0.0603897	973	1
Cyp27a1	4.34564	-1.17797	0.00323836	0.0606196	974	1
Jade2	4.4502	-1.13367	0.00324018	0.0606196	975	1
Grb2	9.71136	0.367397	0.00325886	0.0609067	976	1
Tox	0.836681	-3.68237	0.00326252	0.0609126	977	1
B430306N03Rik	7.63689	0.529876	0.00327056	0.0609347	978	1
Sash3	8.46467	0.405285	0.00327331	0.0609347	979	1
Sik1	9.6337	-0.342965	0.00327372	0.0609347	980	1
Psmd13	6.15931	0.662827	0.00328601	0.0611011	981	1
Dazap1	7.13207	0.52642	0.00329123	0.0611357	982	1
Nipal3	6.15032	-0.677344	0.00330634	0.0613541	983	1
Ndst1	6.0107	-0.70842	0.00331828	0.0614605	984	1
Pld3	4.5374	-1.07812	0.00331882	0.0614605	985	1
Csf2ra	9.71044	-0.355805	0.00335686	0.062102	986	1
Anxa3	6.65709	0.67489	0.00336983	0.0622477	987	1
Scaf8	5.32245	-0.846313	0.00337157	0.0622477	988	1
Zbtb10	2.04441	-2.64555	0.00339053	0.0625346	989	1
Cox7a2	7.55565	0.491109	0.00340932	0.0628176	990	1
E230016K23Rik	3.29087	-1.65206	0.0034217	0.0629821	991	1
Smad3	5.52181	-0.815485	0.00342635	0.0630041	992	1
Ppil1	5.1	0.947969	0.00345492	0.0634654	993	1
Aim2	5.8244	-0.735963	0.00346758	0.0636339	994	1
Prrc2b	7.62882	-0.465413	0.00348775	0.0639397	995	1
Dusp10	4.61056	-1.06456	0.00351513	0.064377	996	1
Atp8b4	7.05698	0.551303	0.00352032	0.0644073	997	1
Erbb2ip	6.67959	-0.572312	0.00354461	0.0647868	998	1
Rundc3b	0.325132	-3.42063	0.00356246	0.0650479	999	1
Gramd4	7.04789	-0.522682	0.00360024	0.065672	1000	1
Rnf138	5.68282	-0.750523	0.00360738	0.0657366	1001	1
Ip6k3	5.08816	0.898367	0.00362739	0.0660352	1002	1
H19	-0.22525	7.33595	0.00363265	0.066065	1003	1
Mirt1	5.39722	-0.852213	0.00363656	0.0660702	1004	1
Impa2	6.03838	0.755725	0.00364502	0.0661579	1005	1
Smarcc2	6.69017	0.590884	0.00365326	0.0662417	1006	1
Dld	6.68415	0.587165	0.0037685	0.0682634	1007	1
Kras	8.02231	0.469069	0.00377332	0.0682829	1008	1
Arel1	7.00935	0.530836	0.00378071	0.0683487	1009	1
BC055324	3.85486	1.32974	0.00379608	0.0685587	1010	1
Kbtbd6	4.07389	1.27949	0.00380466	0.0686456	1011	1
Mcm6	7.20531	0.614217	0.00383256	0.0690731	1012	1
Odc1	6.12795	-0.675154	0.00383592	0.0690731	1013	1
Ogt	7.039	-0.529241	0.00385386	0.069282	1014	1
Iqgap2	7.81383	-0.451752	0.00385512	0.069282	1015	1
Calm1	9.53523	0.39968	0.00387985	0.0696579	1016	1
Htra2	6.74675	0.597213	0.00389022	0.0697116	1017	1
Gfpt1	6.80189	0.572688	0.00389049	0.0697116	1018	1
Rnf19b	8.9971	-0.448229	0.00390057	0.0698237	1019	1
Rab27a	8.40795	0.463071	0.00392297	0.0700931	1020	1
P2ry10	2.93285	-1.86878	0.00392331	0.0700931	1021	1
Depdc1b	4.52112	1.07698	0.0039402	0.0703209	1022	1
Nav1	5.6709	-0.762483	0.00394377	0.0703209	1023	1
Mbd2	8.94404	0.365569	0.0039608	0.0705402	1024	1
F11r	4.00985	1.24167	0.00396708	0.0705402	1025	1
Erlin1	6.21779	0.670132	0.00396832	0.0705402	1026	1
Cyth3	4.47458	1.07047	0.00397154	0.0705402	1027	1
Gm19665	2.87236	-1.90024	0.00398893	0.0707803	1028	1
Mfsd6l	3.98166	-1.2427	0.00401919	0.0712478	1029	1
Ccni	7.63948	0.460025	0.00403455	0.0714507	1030	1
Mmp14	3.59639	1.44827	0.00405189	0.0716881	1031	1
Klra3	1.34436	-3.42944	0.00407539	0.0720341	1032	1
Iqsec1	6.36083	-0.62898	0.00410331	0.0724575	1033	1
Npm1	7.47017	0.537173	0.0041373	0.0729869	1034	1
Klf5	4.72542	1.0575	0.00416555	0.0734143	1035	1
Mcu	5.64741	0.833021	0.00417323	0.0734787	1036	1
Sytl2	0.93651	-3.43212	0.00420459	0.0739267	1037	1
Tesk2	5.41952	0.866339	0.00420678	0.0739267	1038	1
Drg1	5.4199	0.795871	0.00422713	0.074142	1039	1
Gimap5	1.27021	-3.53803	0.00422716	0.074142	1040	1
Stk16	7.05938	0.548712	0.00427364	0.0748852	1041	1
Tob1	3.72761	-1.34716	0.00429718	0.0752219	1042	1
Recql	5.56921	0.806147	0.0043011	0.0752219	1043	1
Sqrdl	7.54747	0.469848	0.00431797	0.0753494	1044	1
Spib	3.26152	-1.62615	0.00431958	0.0753494	1045	1
Rad54l	4.72043	0.992159	0.00432079	0.0753494	1046	1
Flcn	6.55911	-0.581918	0.00434711	0.0757361	1047	1
Mrps14	6.06326	0.668896	0.00436394	0.0759228	1048	1
Nudt4	6.2241	0.665757	0.00436616	0.0759228	1049	1
Dgkg	6.35888	-0.631341	0.004425	0.0768727	1050	1
Atp6v0b	8.21937	0.405579	0.00445851	0.0773812	1051	1
Cdc27	5.6682	0.746486	0.00450066	0.0780385	1052	1
Pear1	1.24682	-3.46496	0.00451709	0.0782399	1053	1
Yme1l1	6.62835	0.572852	0.00452085	0.0782399	1054	1
Vaultrc5	2.49991	-2.11211	0.00453001	0.0783241	1055	1
Tnip3	3.34106	1.51801	0.00456071	0.0787207	1056	1
Pag1	7.1138	0.50372	0.00456158	0.0787207	1057	1
Bin1	6.18876	-0.64711	0.00459078	0.0791498	1058	1
Msantd3	6.24764	0.654601	0.00461266	0.0794518	1059	1
LOC108169172	3.10923	-1.71979	0.00462477	0.0795853	1060	1
Asb2	2.81024	-1.90196	0.00463214	0.079637	1061	1
Kmt2e	7.31748	-0.479857	0.00463934	0.0796858	1062	1
Tspan2	3.90214	1.34833	0.00466217	0.0800025	1063	1
Hnrnpul2	9.15574	0.376095	0.00466859	0.0800373	1064	1
Kmt5a	7.16078	0.510157	0.00469153	0.0803551	1065	1
Derl2	4.88875	0.938191	0.00472142	0.0807913	1066	1
H2-Ab1	7.06946	-0.642595	0.00480986	0.0822275	1067	1
Calr	9.55188	0.359512	0.00482048	0.0823318	1068	1
Gadd45b	5.49499	-0.783329	0.00485565	0.082855	1069	1
Sfxn3	7.04527	-0.525796	0.00486543	0.0829443	1070	1
Chaf1b	4.74526	0.995765	0.00492249	0.0838385	1071	1
Lpar6	6.61022	-0.570782	0.00493466	0.0839675	1072	1
Atrnl1	6.44414	-0.585639	0.00501447	0.0852065	1073	1
Tardbp	8.11467	0.429079	0.00501682	0.0852065	1074	1
C1qb	4.35002	-1.10718	0.0050736	0.0860907	1075	1
Pcyox1	7.61686	0.445361	0.00509405	0.0863575	1076	1
Dpy30	6.05212	0.721773	0.00511317	0.0866011	1077	1
Rpn1	8.45493	0.384269	0.00515722	0.0872661	1078	1
Epha4	4.83294	0.940443	0.00517952	0.0875622	1079	1
Klrb1a	-0.0376276	-4.0982	0.00521002	0.0879964	1080	1
Cdc42ep2	5.41398	0.822682	0.0052804	0.0891025	1081	1
Pih1d1	5.17377	0.818031	0.00529773	0.0893123	1082	1
Skap1	0.125805	-3.57052	0.00533655	0.0898837	1083	1
Gclm	4.74011	0.996584	0.00534338	0.0899157	1084	1
Chp1	5.98787	0.667751	0.00538396	0.090515	1085	1
Ly6a	5.05247	-0.912156	0.00539898	0.0906839	1086	1
Rad51	4.55032	1.05331	0.00543422	0.0911919	1087	1
Slc45a3	0.842765	-4.11157	0.00545313	0.091364	1088	1
Apba1	7.0752	-0.509493	0.00545449	0.091364	1089	1
Srgap3	2.15711	-2.32354	0.00547378	0.091603	1090	1
Pgd	8.9829	0.35921	0.00550276	0.0920036	1091	1
Vcan	7.06707	0.691531	0.00555233	0.0927473	1092	1
Rnf111	5.92741	-0.664813	0.00564369	0.0941871	1093	1
Tbxas1	4.26662	-1.14364	0.00565048	0.0942142	1094	1
Dbf4	4.71532	0.98098	0.00568403	0.0946872	1095	1
Ctsb	10.9453	0.410627	0.0056911	0.0947183	1096	1
Glyr1	8.71388	0.37952	0.00570297	0.0948289	1097	1
Kdelr2	6.5586	0.606527	0.00570814	0.0948289	1098	1
Cd6	1.30445	-3.24839	0.0057383	0.0952432	1099	1
Tiparp	5.15175	-0.858764	0.00576803	0.0956496	1100	1
Cd180	7.35868	0.477384	0.00578444	0.0958346	1101	1
Frat1	5.46083	-0.752148	0.00584399	0.0967334	1102	1
Cers4	2.47138	-2.08432	0.0058586	0.0968873	1103	1
Desi1	5.24332	0.821675	0.00586928	0.0969197	1104	1
Atp11a	5.30045	0.821693	0.00587119	0.0969197	1105	1
Il6ra	6.18742	-0.660685	0.00587829	0.0969493	1106	1
Pip4k2a	8.73344	-0.395983	0.00592196	0.0975813	1107	1
Rbm47	5.01048	-0.879681	0.0059452	0.0978758	1108	1
Mx2	4.01135	-1.24769	0.00599004	0.098525	1109	1
Psmc1	6.43602	0.58586	0.00601858	0.0989054	1110	1
Tmem40	4.0365	1.24688	0.00604353	0.099226	1111	1
Ccdc34	3.62279	1.37928	0.00605397	0.099308	1112	1
Zmym2	4.4511	-1.06559	0.00612843	0.100439	1113	0
Slc25a3	8.75668	-0.361315	0.00616655	0.100973	1114	0
Socs7	5.81702	-0.69824	0.00620878	0.101492	1115	0
Slc16a3	6.53985	0.565332	0.00620939	0.101492	1116	0
Ncapg2	3.07709	1.71148	0.00621496	0.101493	1117	0
Ssr2	8.10716	0.407555	0.00622903	0.101631	1118	0
Yrdc	5.31768	-0.796729	0.00630296	0.102746	1119	0
Tnfrsf9	1.34778	-3.22905	0.00632144	0.102955	1120	0
Taldo1	9.21087	0.336626	0.00638672	0.103925	1121	0
Nqo2	5.84822	0.697247	0.00641007	0.104212	1122	0
Tnfrsf26	3.79296	1.30106	0.00641806	0.104249	1123	0
Arhgap11a	7.12714	0.545952	0.00643938	0.104503	1124	0
Lmnb1	6.71902	0.538182	0.00644691	0.104532	1125	0
Pbk	3.81681	1.27636	0.00645784	0.104616	1126	0
Lilra5	2.54758	1.92942	0.00647896	0.104865	1127	0
Pik3cg	6.68265	0.539271	0.00656753	0.10615	1128	0
Ccdc125	6.75897	0.561791	0.00657522	0.10615	1129	0
Clnk	1.72974	-2.65093	0.00657582	0.10615	1130	0
Upb1	4.12913	-1.14984	0.00660128	0.10636	1131	0
Ddx3x	9.15718	0.383711	0.00660159	0.10636	1132	0
Nfia	3.94296	-1.20073	0.00661009	0.10636	1133	0
Tm9sf2	6.60835	-0.546959	0.00661216	0.10636	1134	0
Mafk	6.04175	-0.659787	0.00665977	0.107032	1135	0
Mcm3	6.34948	0.611276	0.00668429	0.107331	1136	0
Sephs2	7.81086	0.419023	0.00672692	0.107921	1137	0
Hprt	6.01259	0.643541	0.00681492	0.109236	1138	0
Dusp3	6.3021	-0.611834	0.0068224	0.10926	1139	0
Pak1ip1	6.02268	0.656353	0.0068561	0.109704	1140	0
Tesk1	6.29317	-0.606356	0.00691566	0.11056	1141	0
Arhgap4	7.87352	0.442356	0.00693447	0.110725	1142	0
Zfand5	8.11588	-0.43633	0.00694042	0.110725	1143	0
Cox7b	8.16136	0.39482	0.00694424	0.110725	1144	0
Chd6	4.61747	-0.952513	0.00696709	0.110993	1145	0
Gla	5.90488	-0.662636	0.00697504	0.111022	1146	0
Nkiras2	6.98386	0.529232	0.00700206	0.111355	1147	0
Dcakd	4.6974	0.945694	0.00703966	0.111856	1148	0
Ecm1	5.32077	-0.781901	0.00705567	0.111929	1149	0
Tppp3	8.66453	-0.453917	0.00706143	0.111929	1150	0
Mapk8ip3	5.51104	-0.744087	0.00706265	0.111929	1151	0
Chst11	4.73388	1.03213	0.00708425	0.112173	1152	0
Prim1	4.92279	0.924774	0.00717766	0.113554	1153	0
Slc11a1	8.8485	-0.418791	0.00719769	0.113772	1154	0
Srsf5	9.19908	-0.333416	0.00723575	0.114258	1155	0
Tceb1	7.40343	0.44853	0.00724099	0.114258	1156	0
Rpn2	7.75299	0.426075	0.00725979	0.114456	1157	0
Gyg	7.97705	0.392324	0.00731591	0.115241	1158	0
Klf11	6.02932	-0.623653	0.00733683	0.115471	1159	0
Ogdh	7.7628	0.410993	0.00741517	0.116604	1160	0
Cd244	7.36306	-0.520224	0.00744118	0.116912	1161	0
Mier2	3.54169	-1.39047	0.00746486	0.117183	1162	0
Mis18bp1	4.2499	1.0539	0.00750607	0.117728	1163	0
Vdac1	6.00892	0.672414	0.00757466	0.118644	1164	0
Cecr5	4.45814	-1.01638	0.0075813	0.118644	1165	0
Cd80	3.71709	-1.27155	0.00758685	0.118644	1166	0
Ccno	3.02814	1.66836	0.00759045	0.118644	1167	0
Chaf1a	4.28867	1.09292	0.00761644	0.118948	1168	0
Susd6	7.24543	0.478506	0.00767429	0.119749	1169	0
Rbm33	6.36471	-0.58312	0.00768715	0.119753	1170	0
Cebpg	5.03732	-0.84485	0.00768767	0.119753	1171	0
Pik3ip1	2.9303	-1.66203	0.00772904	0.120295	1172	0
Cox4i1	7.12089	0.471734	0.00774789	0.120485	1173	0
Kctd9	5.29724	0.775767	0.00779399	0.121099	1174	0
Irak2	6.20856	-0.59901	0.00780183	0.121118	1175	0
Cmc2	3.64878	1.26694	0.00782893	0.121435	1176	0
Rdh12	4.22907	1.12356	0.00784049	0.121511	1177	0
Kntc1	4.23881	1.12754	0.00784851	0.121529	1178	0
Cdh22	-1.57295	-6.54029	0.00785496	0.121529	1179	0
Gabbr1	1.45103	-2.83344	0.00789708	0.122077	1180	0
Iffo1	5.64042	-0.687419	0.00791286	0.122203	1181	0
Morf4l2	7.43522	0.441701	0.00791863	0.122203	1182	0
Ythdc1	6.78875	-0.520787	0.00796182	0.122765	1183	0
Tor1a	6.93382	0.552532	0.00803562	0.123799	1184	0
Chn2	4.25633	-1.06044	0.00805371	0.123881	1185	0
Pydc4	6.11691	-0.633677	0.00805456	0.123881	1186	0
Epx	3.17425	1.52742	0.00806533	0.123942	1187	0
Ltb	4.48693	-0.9836	0.00807441	0.123977	1188	0
Nfe2l2	6.18213	0.612601	0.00808193	0.123989	1189	0
Nrd1	7.44618	0.434651	0.00812621	0.124563	1190	0
Fam132a	5.59558	0.866136	0.00813824	0.124643	1191	0
Arhgap25	7.4058	-0.442125	0.0081572	0.124828	1192	0
Gars	6.57725	0.546039	0.00817036	0.124925	1193	0
Ebna1bp2	7.41624	0.486487	0.00818706	0.125076	1194	0
H2-K2	4.98441	-0.879084	0.00820538	0.12525	1195	0
Elk3	6.77708	-0.517011	0.00821878	0.125258	1196	0
Wasl	4.78422	-0.912912	0.0082196	0.125258	1197	0
Cobll1	1.71804	-2.62745	0.00822869	0.125262	1198	0
Mrpl16	5.93984	0.634846	0.00823363	0.125262	1199	0
2610507I01Rik	5.5153	0.779693	0.00824882	0.125389	1200	0
Cmtm3	7.33123	-0.4605	0.00828734	0.12587	1201	0
Adam11	1.30676	-2.8323	0.00831093	0.126123	1202	0
Gm5617	5.50403	-0.720491	0.00840044	0.127375	1203	0
Sf3a3	7.02175	0.480787	0.00844493	0.12791	1204	0
Chsy1	6.80318	-0.514843	0.00844972	0.12791	1205	0
Inhba	4.9561	0.933888	0.00845929	0.127948	1206	0
Trem2	5.17176	-0.856107	0.00846971	0.128	1207	0
Plcg1	2.89869	-1.71508	0.00852754	0.128695	1208	0
Itm2c	8.69626	-0.350258	0.00852979	0.128695	1209	0
Cdc7	4.85458	0.911902	0.00858112	0.129362	1210	0
Znrf2	5.30716	-0.78088	0.00862408	0.129826	1211	0
U2af2	8.88946	0.357402	0.00862612	0.129826	1212	0
Fam43a	6.14947	-0.598177	0.00868406	0.13054	1213	0
Hid1	1.6527	-2.82681	0.00868786	0.13054	1214	0
Clec10a	4.28339	-1.11135	0.00871322	0.130813	1215	0
H1f0	5.59635	0.718307	0.00874882	0.131239	1216	0
Pglyrp2	0.652579	-3.44301	0.00879595	0.131838	1217	0
Themis	0.714334	-3.34322	0.00882786	0.132208	1218	0
1700109H08Rik	4.30926	-1.04475	0.00886085	0.132593	1219	0
Rnf26	5.22687	0.793524	0.00887514	0.132698	1220	0
Cd96	0.700624	-3.30706	0.00890654	0.13298	1221	0
Ncapd3	6.15516	0.610292	0.00890859	0.13298	1222	0
Phc3	6.57159	-0.538254	0.00900251	0.134272	1223	0
Emilin1	5.66567	0.698218	0.00901529	0.134353	1224	0
Il6st	7.87614	-0.418157	0.00904571	0.134696	1225	0
Herc4	7.39449	-0.431952	0.00906297	0.134761	1226	0
Psmb6	6.58805	0.530734	0.00906486	0.134761	1227	0
Sephs1	6.23856	0.57451	0.00911774	0.135437	1228	0
Ambp	-0.0420387	3.6942	0.00924122	0.13716	1229	0
Ncald	0.620017	-3.56998	0.00926295	0.13737	1230	0
Zyx	9.26442	-0.328078	0.00927383	0.13742	1231	0
Ndc80	3.78809	1.24029	0.00929965	0.137691	1232	0
Sgol1	3.99242	1.18364	0.00930789	0.137701	1233	0
Cggbp1	5.36605	0.746291	0.00939297	0.138799	1234	0
Cnot10	5.46435	-0.702375	0.00939736	0.138799	1235	0
Ptbp2	5.17437	-0.777499	0.00940709	0.138831	1236	0
Agpat3	4.87837	-0.863312	0.00944597	0.139292	1237	0
Sept1	6.49297	-0.638754	0.00953518	0.140472	1238	0
Tkt	10.3528	0.372299	0.0095414	0.140472	1239	0
Arrdc3	6.32815	-0.586055	0.00962741	0.141425	1240	0
Aplp2	7.86399	-0.426253	0.00963458	0.141425	1241	0
Ppp6r1	7.63432	-0.415171	0.00963592	0.141425	1242	0
Pif1	3.33503	1.3871	0.00963712	0.141425	1243	0
Txnl4a	7.81685	0.394024	0.00965304	0.141544	1244	0
F10	7.73522	0.453805	0.00970427	0.142181	1245	0
Sort1	6.87037	0.480759	0.00974692	0.142691	1246	0
Emc2	6.02787	0.625908	0.00978342	0.143111	1247	0
Lsm3	6.43973	0.555863	0.00982776	0.14358	1248	0
Ubap2l	6.70975	0.508647	0.00983122	0.14358	1249	0
Cdk5rap2	5.01693	0.845494	0.00984755	0.143703	1250	0
Wdr33	7.33769	-0.437452	0.00995954	0.145209	1251	0
Psmc3	7.01429	0.468361	0.00996667	0.145209	1252	0
Prkcq	1.24323	-3.04553	0.00998195	0.145316	1253	0
Gm6548	5.00171	-0.821192	0.0100071	0.145566	1254	0
Gstm1	7.67087	0.487442	0.0100464	0.14602	1255	0
Zcchc2	6.19957	-0.586017	0.010062	0.146132	1256	0
Lrp1	9.45541	-0.369855	0.0100923	0.146455	1257	0
Ier2	7.96495	0.398275	0.0101039	0.146506	1258	0
Ncl	7.55812	-0.581902	0.0101438	0.146968	1259	0
Stub1	6.87698	0.501361	0.0101546	0.147007	1260	0
Aunip	2.71673	1.69771	0.0102046	0.147615	1261	0
Snx1	8.66971	0.359054	0.0102533	0.148202	1262	0
Cdkn2aipnl	5.86426	0.629248	0.0102831	0.148515	1263	0
Dnaja4	1.06043	-3.09905	0.0103352	0.149149	1264	0
Pld4	10.1645	-0.331485	0.010345	0.149164	1265	0
Mir7060	3.28543	-1.37775	0.0103526	0.149164	1266	0
Larp1b	5.56243	0.720562	0.0103732	0.149343	1267	0
Cd3d	1.16716	-2.93943	0.0104515	0.150352	1268	0
Psat1	5.53392	0.735456	0.0104885	0.150765	1269	0
Dnajb3	2.68426	-1.69808	0.0105951	0.152178	1270	0
Ciapin1	5.3659	0.726892	0.0106201	0.152417	1271	0
Usp47	7.32454	0.434488	0.0106715	0.152946	1272	0
Clcf1	1.9197	-2.35613	0.0106738	0.152946	1273	0
Ckap2	3.82416	1.22004	0.0108371	0.155165	1274	0
Lamp2	8.81959	0.370514	0.0108765	0.155606	1275	0
Casp7	5.51105	0.780841	0.0109255	0.156186	1276	0
Trip6	3.9671	-1.14742	0.0110978	0.158524	1277	0
Ptp4a2	7.53869	0.410713	0.0111284	0.158837	1278	0
Fam98b	5.58916	0.685865	0.0111946	0.159656	1279	0
Klhl9	7.52733	-0.411118	0.0112839	0.160749	1280	0
Brip1os	6.9763	0.505734	0.0112888	0.160749	1281	0
Kmo	4.1136	-1.09763	0.0113887	0.162044	1282	0
Usp36	3.87784	-1.14577	0.0114692	0.163063	1283	0
Cenpm	3.75581	1.15381	0.0114882	0.163206	1284	0
Pik3r6	7.62356	-0.40535	0.0115114	0.163308	1285	0
Pitpnb	6.81865	0.491752	0.0115133	0.163308	1286	0
Arhgef39	5.21887	0.794079	0.0115515	0.163723	1287	0
Eral1	5.34796	0.74588	0.0115611	0.163731	1288	0
Pde4dip	5.47574	-0.712333	0.0115901	0.164015	1289	0
Cacul1	6.45383	-0.543148	0.011648	0.164707	1290	0
E030024N20Rik	2.11123	-2.17805	0.0116624	0.164782	1291	0
Fgf13	-0.33191	-4.10038	0.0118481	0.167032	1292.5	0
Tigit	-0.301893	-3.79331	0.0118481	0.167032	1292.5	0
Slc14a1	3.02702	-1.5247	0.0118491	0.167032	1294	0
Snx22	-0.126196	-3.6471	0.0118607	0.167066	1295	0
Dtx1	-1.08042	-5.7113	0.011901	0.167504	1296	0
Denr	4.37434	0.996278	0.01194	0.167924	1297	0
Irf2bp2	8.62719	-0.346685	0.012023	0.168961	1298	0
Thoc6	4.32137	1.00704	0.0120372	0.16903	1299	0
Ddx55	5.42061	-0.71509	0.0120891	0.169629	1300	0
Mknk2	8.3545	-0.357387	0.0120993	0.169641	1301	0
Rcor1	6.63675	0.530096	0.0121375	0.170046	1302	0
Trip12	8.29829	0.375167	0.0121661	0.170315	1303	0
Slco4a1	2.67672	1.78288	0.0122174	0.170818	1304	0
Mkl1	7.15023	0.440016	0.0122238	0.170818	1305	0
Mmp19	4.41229	-0.954563	0.0122301	0.170818	1306	0
Ppp1r11	6.76038	0.500104	0.0122529	0.171006	1307	0
Neil3	4.85827	0.871446	0.0123002	0.171536	1308	0
Hist1h1c	9.01552	0.321555	0.0123299	0.171819	1309	0
Antxr2	5.4334	-0.722507	0.0123617	0.172081	1310	0
Fam234a	6.69077	-0.519013	0.0123701	0.172081	1311	0
Snx17	7.66677	0.397093	0.0123771	0.172081	1312	0
Ankrd27	6.47018	0.560167	0.0124273	0.172648	1313	0
Ermp1	5.54656	0.682023	0.0124557	0.172911	1314	0
Cebpe	4.53299	0.983314	0.0124928	0.173251	1315	0
Gen1	2.87885	1.63991	0.0124992	0.173251	1316	0
Mdm2	5.41694	-0.718501	0.0125577	0.173929	1317	0
Nt5c3	5.13502	0.77592	0.0125706	0.173976	1318	0
Smyd3	5.03423	-0.798231	0.0125969	0.174208	1319	0
Abracl	7.15428	0.444151	0.012626	0.174359	1320	0
Dcps	5.8942	0.610115	0.012627	0.174359	1321	0
Lrrc16a	1.46894	-2.59382	0.0126944	0.17511	1322	0
Klf10	8.0736	-0.382655	0.0127005	0.17511	1323	0
Atp6ap1	8.16344	0.358789	0.0127115	0.175129	1324	0
Ppp1r18	7.92007	-0.383209	0.0127263	0.175153	1325	0
Fpr2	1.8867	2.22222	0.0127325	0.175153	1326	0
Ly6g	5.36611	0.864705	0.0128321	0.17639	1327	0
Cpt1a	7.42774	0.451586	0.0128417	0.17639	1328	0
Nup205	5.36619	0.723725	0.0128582	0.176483	1329	0
Acp5	5.37702	0.78744	0.0129109	0.177073	1330	0
Bub1	3.12847	1.39821	0.0129242	0.177122	1331	0
Eif5a	8.99994	0.323565	0.0129586	0.17737	1332	0
Mrpl14	5.23001	0.731732	0.0129617	0.17737	1333	0
Mlx	6.96407	0.456028	0.0130034	0.177731	1334	0
Scml4	0.882347	-3.32318	0.0130075	0.177731	1335	0
Lamtor2	7.48232	0.406621	0.0130958	0.178803	1336	0
Clint1	8.50225	0.384496	0.0131767	0.179646	1337	0
Abhd2	6.94477	0.462647	0.0131772	0.179646	1338	0
Dach1	4.62829	0.979938	0.013254	0.180558	1339	0
Ankrd49	2.89864	1.4698	0.0133085	0.181165	1340	0
Fbxw8	6.13972	0.568742	0.0133428	0.181496	1341	0
Coro7	7.37507	0.412232	0.0134312	0.182562	1342	0
Dapp1	6.31759	0.57317	0.0134736	0.183002	1343	0
Serpinb8	4.30518	-0.988453	0.0135493	0.183845	1344	0
Oas1g	5.17297	0.765744	0.0135558	0.183845	1345	0
Ptgs1	5.96703	0.664778	0.013579	0.184022	1346	0
Psme3	8.19543	0.355449	0.0135973	0.184133	1347	0
Cxcr3	2.17831	-2.10666	0.0137065	0.185475	1348	0
Cyld	6.46704	-0.524117	0.0137173	0.185483	1349	0
Sh3bgrl	7.75158	0.376665	0.0137325	0.185552	1350	0
Rad18	4.26755	0.979292	0.0137451	0.185584	1351	0
Adam15	6.93238	-0.520444	0.0137696	0.185677	1352	0
Lsr	4.98562	-0.800428	0.0137723	0.185677	1353	0
Arpc3	10.4742	0.285756	0.0137843	0.185701	1354	0
Rab8a	7.05958	0.450195	0.0138356	0.186255	1355	0
Stk19	5.75358	-0.639658	0.0138615	0.186466	1356	0
Rap1gap2	8.09293	-0.360204	0.0139176	0.187083	1357	0
Eef1a1	4.54898	0.936073	0.0139655	0.187589	1358	0
Tspan33	3.63786	-1.24943	0.0139919	0.187805	1359	0
Atl3	7.48981	0.424525	0.0140534	0.188491	1360	0
Vav1	8.64382	0.328573	0.0140947	0.188906	1361	0
Clk1	6.40699	-0.515733	0.0141619	0.189667	1362	0
Diaph3	4.08071	1.05624	0.0141899	0.189832	1363	0
Gm5115	2.45229	-1.89301	0.014195	0.189832	1364	0
Irf8	9.10179	-0.442958	0.0142384	0.190273	1365	0
Fam193b	4.68001	-0.853276	0.0142796	0.190684	1366	0
Rab10	8.32114	0.345174	0.0142959	0.190762	1367	0
Med8	5.25691	0.723599	0.0143619	0.191503	1368	0
Ctse	3.75235	-1.14623	0.0143883	0.191573	1369	0
Cenpn	4.53987	0.926071	0.0143913	0.191573	1370	0
Gnb2	10.0757	0.300956	0.0144067	0.191573	1371	0
Pole	4.31624	0.984154	0.0144092	0.191573	1372	0
Phyh	6.63459	0.498387	0.0144854	0.192445	1373	0
Plcb2	7.39873	0.525361	0.0145499	0.193053	1374	0
Acbd3	6.06179	0.563664	0.0145604	0.193053	1375	0
Laptm5	11.7487	0.261261	0.0145691	0.193053	1376	0
1700020I14Rik	4.61467	0.882083	0.0145734	0.193053	1377	0
Anapc5	6.91872	0.462125	0.0145971	0.193215	1378	0
Yif1b	6.62436	0.499209	0.0146069	0.193215	1379	0
Mfsd10	6.78461	0.478569	0.0146209	0.19326	1380	0
Wdr5	5.80136	0.638581	0.0146552	0.193573	1381	0
Rgs10	7.19855	-0.475334	0.0147071	0.194019	1382	0
Cdk11b	3.92274	1.12474	0.014714	0.194019	1383	0
Ndufv2	7.15342	0.433855	0.0147208	0.194019	1384	0
Nup155	5.41274	0.699345	0.0147339	0.194051	1385	0
Gfra2	0.271747	-3.81328	0.0148038	0.194831	1386	0
Pcbd1	-0.230809	3.56521	0.0148203	0.194908	1387	0
Mertk	0.554346	-3.20582	0.0148456	0.1951	1388	0
Aff2	3.44294	1.33404	0.014902	0.19558	1389	0
Crebrf	5.01298	-0.785338	0.0149056	0.19558	1390	0
Nfe2	7.88127	0.366725	0.0149242	0.19558	1391	0
Cdc20b	0.164178	-4.08743	0.014925	0.19558	1392	0
Cyc1	7.07157	0.442535	0.0149449	0.195587	1393	0
Glg1	7.0831	0.43336	0.014947	0.195587	1394	0
Acaa2	6.57986	0.50426	0.015022	0.196428	1395	0
Bora	4.31319	0.975937	0.0151422	0.197857	1396	0
Tfr2	0.321097	-3.6146	0.0151922	0.198286	1397	0
Ubash3b	6.49349	0.506041	0.0151967	0.198286	1398	0
Ces1d	1.99888	2.19086	0.0152728	0.199135	1399	0
Ahsa1	6.97507	0.448255	0.0153747	0.200321	1400	0
Ces2g	3.25104	-1.46905	0.0154025	0.200541	1401	0
Diaph1	9.51692	-0.310812	0.0154794	0.201398	1402	0
Trip4	5.49018	0.660726	0.0155507	0.202181	1403	0
Rab36	4.73637	-0.854339	0.015649	0.203314	1404	0
Borcs6	6.35676	-0.525508	0.0156781	0.203548	1405	0
C1d	4.64266	0.874545	0.0157016	0.203707	1406	0
Akap13	4.53708	-0.889659	0.0158337	0.20527	1407	0
Fn1	10.4039	-0.349562	0.0158446	0.20527	1408	0
Kctd12	4.08866	-1.03098	0.0158709	0.205465	1409	0
Pet100	7.52719	0.416659	0.0159004	0.205571	1410	0
Ifi204	5.58476	-0.705287	0.0159016	0.205571	1411	0
BC030867	3.80074	1.11736	0.0159399	0.205921	1412	0
Gas2l1	4.70728	-0.858634	0.0159611	0.206048	1413	0
Klri1	1.41176	-2.63102	0.0159971	0.206367	1414	0
Mpdu1	6.59408	0.481949	0.016172	0.208476	1415	0
Tmem38b	6.45188	0.507931	0.0161909	0.208572	1416	0
Prrt1	0.986003	-3.19347	0.0162723	0.209472	1417	0
Neu1	6.73608	0.471345	0.0162961	0.209567	1418	0
Tapbp	9.62068	-0.289068	0.0163026	0.209567	1419	0
Lncpint	2.66856	-1.58554	0.0163244	0.209686	1420	0
Hgs	6.94512	0.443665	0.0163348	0.209686	1421	0
Fgfr1	0.89072	-3.16954	0.0163584	0.209841	1422	0
Hsdl2	5.54291	0.691858	0.0164139	0.210405	1423	0
Sept2	6.40033	0.517287	0.0164417	0.210613	1424	0
Kpna1	6.24198	0.532721	0.0166053	0.21256	1425	0
Smek1	6.3266	-0.533521	0.016698	0.213597	1426	0
Rap2a	7.06673	-0.430255	0.0167582	0.214038	1427	0
Gm5129	2.63878	-1.59812	0.0167587	0.214038	1428	0
Spdl1	3.91171	1.09694	0.0167677	0.214038	1429	0
Lig1	4.85092	0.823749	0.0167827	0.214079	1430	0
C5ar1	4.97746	0.791836	0.0167962	0.214102	1431	0
Fam126b	3.82103	1.11755	0.0168483	0.214368	1432	0
Epb41l3	1.09754	-2.95802	0.0168515	0.214368	1433	0
Gorasp2	6.54723	0.498334	0.0168524	0.214368	1434	0
Trp53i11	1.60869	-2.36289	0.0169673	0.21568	1435	0
Pcnt	6.15635	0.620993	0.0169837	0.215738	1436	0
Snx5	7.5781	-0.392109	0.0170573	0.216523	1437	0
Atp5j2	7.6316	0.459698	0.0170719	0.216556	1438	0
2410006H16Rik	6.85406	-0.445137	0.0171024	0.216642	1439	0
Atp2b4	5.29282	-0.716144	0.0171051	0.216642	1440	0
Sept15	9.58872	0.314771	0.0171142	0.216642	1441	0
Phkb	6.54248	0.545419	0.0171685	0.217178	1442	0
Kmt2c	7.08094	-0.42913	0.0171852	0.217239	1443	0
Vopp1	4.71088	-0.826239	0.01721	0.217304	1444	0
Tbcb	7.18204	0.417361	0.0172142	0.217304	1445	0
Clec4e	5.79154	0.65773	0.0172379	0.217452	1446	0
Ssbp1	6.9221	0.444093	0.0172511	0.217469	1447	0
Pkp3	4.65488	-0.859586	0.0172703	0.21756	1448	0
Cdc25b	4.79977	0.837373	0.0173376	0.218076	1449	0
Camk2d	7.07151	0.457	0.0173558	0.218076	1450	0
Ptgs2	5.14846	-0.751166	0.0173575	0.218076	1451	0
H2-T24	7.09645	-0.440218	0.017359	0.218076	1452	0
Pabpc1	11.3381	-0.264439	0.0174334	0.218859	1453	0
Aldh2	10.3786	0.303959	0.0174824	0.219324	1454	0
Ap1m1	7.9212	0.352434	0.0175413	0.219911	1455	0
Cd5l	3.35029	-1.33022	0.0175645	0.220051	1456	0
AA467197	3.85794	1.11737	0.017609	0.220457	1457	0
Hspa1b	2.45336	-1.66629	0.0176461	0.220769	1458	0
Nup188	6.36008	0.524724	0.0176581	0.220769	1459	0
Banp	5.5028	-0.653816	0.0177089	0.221252	1460	0
Anapc13	6.39483	0.524735	0.0177777	0.22196	1461	0
Hmbs	6.04854	0.572487	0.0178047	0.221979	1462	0
Pitpnc1	5.65172	-0.63369	0.0178084	0.221979	1463	0
Nectin1	5.00995	-0.77486	0.0178158	0.221979	1464	0
2810403A07Rik	6.01052	-0.564116	0.017892	0.222777	1465	0
Hint1	7.57775	0.429555	0.0179522	0.223374	1466	0
Smad7	4.57218	-0.899044	0.0179755	0.223511	1467	0
Gsg2	5.20704	0.733001	0.0180252	0.223922	1468	0
Dyrk1b	5.45404	-0.656174	0.018033	0.223922	1469	0
Cpne7	-1.16405	-4.97306	0.0180958	0.224091	1471.5	0
Gm4759	-0.514186	-3.94565	0.0180958	0.224091	1471.5	0
Igf1	-0.337041	-3.37042	0.0180958	0.224091	1471.5	0
Klrc3	-1.17984	-5.39194	0.0180958	0.224091	1471.5	0
Sae1	5.27034	0.727916	0.0181952	0.225169	1474	0
Atp8a1	7.03414	0.459217	0.0182377	0.225542	1475	0
Polr2j	7.12009	0.428043	0.0182864	0.22599	1476	0
Bank1	3.4666	-1.22388	0.0183145	0.226059	1477	0
Baz1b	7.83136	0.380323	0.0183188	0.226059	1478	0
Bcas2	7.16172	0.433351	0.0183373	0.226059	1479	0
Tspyl1	7.13631	-0.41557	0.0183518	0.226059	1480	0
Pop7	5.09225	0.726971	0.0183539	0.226059	1481	0
Ccl9	10.5114	-0.324123	0.0184225	0.226751	1482	0
AW112010	6.4556	-0.505802	0.0184466	0.226894	1483	0
Ano10	5.87247	0.624944	0.0184704	0.227034	1484	0
Brca2	3.75332	1.16969	0.0184871	0.227087	1485	0
Sit1	-1.21977	-5.42856	0.0185286	0.227444	1486	0
Acvrl1	4.31511	-0.913761	0.0185635	0.22759	1487	0
Naip5	7.25669	-0.417136	0.0185655	0.22759	1488	0
Slco2b1	-0.152117	-3.42821	0.0185954	0.227803	1489	0
Mfn2	6.83387	0.466665	0.0186437	0.228126	1490	0
Slc39a11	6.14897	0.581073	0.0186467	0.228126	1491	0
St5	-0.327621	-3.68601	0.0187047	0.228681	1492	0
Cnih4	6.95356	0.442664	0.0187286	0.22882	1493	0
Cklf	5.68755	0.761637	0.0187554	0.228994	1494	0
Hp1bp3	6.73528	0.501685	0.0188053	0.229243	1495	0
Ssfa2	6.05588	-0.548794	0.0188134	0.229243	1496	0
Espl1	3.76975	1.13144	0.0188135	0.229243	1497	0
Heg1	6.14266	0.579081	0.0188264	0.229248	1498	0
Parp9	6.47538	0.500823	0.0189089	0.230098	1499	0
Ndufb7	8.40484	0.327925	0.0191627	0.233032	1500	0
Mafb	4.75036	-0.854721	0.019248	0.233874	1501	0
Mxd4	5.70569	-0.589359	0.0192577	0.233874	1502	0
Snora23	3.72416	-1.15104	0.0193475	0.234809	1503	0
Map3k6	2.9213	-1.52316	0.0194928	0.236414	1504	0
Phf21a	6.65392	-0.461052	0.0195397	0.236826	1505	0
Ide	6.671	0.483612	0.0196535	0.238047	1506	0
Elmsan1	7.34381	-0.396124	0.0197027	0.238486	1507	0
Prkcg	2.50227	-1.75806	0.019725	0.238588	1508	0
Itpr1	7.32821	-0.393135	0.0197374	0.238588	1509	0
Sirt2	6.70403	-0.456838	0.019759	0.238692	1510	0
Inpp4b	2.55039	-1.72595	0.0198325	0.23942	1511	0
Vgll4	5.64769	-0.599975	0.0198717	0.239736	1512	0
Atf6b	5.62831	0.629183	0.0199029	0.239953	1513	0
Zbtb34	3.87491	1.06669	0.0199494	0.240354	1514	0
Nupl1	5.74041	0.595627	0.0199625	0.240354	1515	0
Sgk1	7.52581	-0.397839	0.0200281	0.240985	1516	0
Arfgef1	6.92077	0.490821	0.0201129	0.241721	1517	0
Poc1a	4.50092	0.864822	0.0201158	0.241721	1518	0
Copg2	6.66582	0.467695	0.020173	0.242248	1519	0
Tsr1	4.36676	-0.919362	0.0201969	0.242376	1520	0
Sacm1l	6.65339	0.461107	0.0202503	0.242857	1521	0
Abcc3	3.05282	-1.49194	0.0202827	0.243069	1522	0
Glud1	8.50918	-0.363077	0.0202946	0.243069	1523	0
Pde1b	6.18179	-0.527607	0.0203099	0.243092	1524	0
Card6	4.46761	-0.864295	0.0203453	0.243356	1525	0
Kcnj10	1.01745	-2.88259	0.0203701	0.243455	1526	0
Crtam	1.10034	-2.69167	0.0203803	0.243455	1527	0
Atp5g3	8.0414	0.336347	0.020396	0.243484	1528	0
Ccr3	1.05268	-2.70397	0.0204432	0.243691	1529	0
Bst2	7.48564	-0.421781	0.0204508	0.243691	1530	0
Fam214a	2.94572	-1.49887	0.0204534	0.243691	1531	0
Ptprf	0.847474	-3.05179	0.0204756	0.243797	1532	0
Ski	4.98161	-0.769506	0.0204969	0.243823	1533	0
Sepw1	8.04795	-0.382289	0.0205046	0.243823	1534	0
Rprd1b	5.99718	0.552705	0.0205358	0.244035	1535	0
Rbm5	7.02678	-0.423055	0.0205497	0.244041	1536	0
Sik3	6.33334	-0.496928	0.0205991	0.244469	1537	0
Supt16	6.0346	0.556485	0.0206209	0.244568	1538	0
Ccnl2	6.48446	-0.486969	0.0206528	0.244787	1539	0
Unkl	3.97224	-1.01361	0.020679	0.244938	1540	0
Sec61a1	7.97186	0.341595	0.0207483	0.2456	1541	0
Usp2	3.8559	1.09992	0.0207987	0.246037	1542	0
Nsf	5.67053	0.617056	0.0209017	0.247095	1543	0
1700017B05Rik	5.25944	-0.683609	0.0209408	0.247286	1544	0
Dnajc13	7.20979	0.419121	0.0209516	0.247286	1545	0
Nup210	5.99831	0.587265	0.0209585	0.247286	1546	0
Vegfa	3.96494	1.05422	0.0210062	0.247689	1547	0
Tram1	8.61574	0.304455	0.0210528	0.248004	1548	0
Dusp18	2.48655	-1.68379	0.0210637	0.248004	1549	0
Zbtb16	3.55619	-1.18704	0.0210737	0.248004	1550	0
Aff3	1.5319	-2.51597	0.0211211	0.248241	1551.5	0
Tns1	1.48648	-2.54991	0.0211211	0.248241	1551.5	0
Rpl7l1	6.71001	0.46095	0.0211971	0.248974	1553	0
Camk1d	7.00526	-0.423821	0.021251	0.249446	1554	0
Cblb	7.55007	0.431545	0.0213146	0.249863	1555	0
Jak1	9.35665	-0.291632	0.0213292	0.249863	1556	0
Ppp2r5d	6.87976	0.430617	0.0213314	0.249863	1557	0
Fbxl20	6.19585	-0.513615	0.0213413	0.249863	1558	0
Copa	7.83942	0.352054	0.0214026	0.250356	1559	0
Ulk1	6.28494	-0.513747	0.0214109	0.250356	1560	0
Hdac9	2.06602	-1.96257	0.0214326	0.250449	1561	0
Fas	4.86512	0.785905	0.0214722	0.250659	1562	0
Hnrnpa0	4.26202	0.957556	0.021478	0.250659	1563	0
Fam122a	2.39733	-1.71028	0.0215159	0.250707	1564	0
Arl5c	8.54365	0.376627	0.0215167	0.250707	1565	0
Ccdc117	5.86038	-0.559717	0.0215234	0.250707	1566	0
Dtl	3.48507	1.21705	0.021601	0.251376	1567	0
Itpr2	7.11064	-0.431929	0.0216108	0.251376	1568	0
Sash1	3.88608	-1.04258	0.0216221	0.251376	1569	0
Wipf1	8.68629	-0.320235	0.0216639	0.251701	1570	0
Polq	3.58587	1.14671	0.0216856	0.251793	1571	0
Glt1d1	3.12976	1.35556	0.0217166	0.251993	1572	0
Rab32	7.76732	0.404861	0.0217986	0.252784	1573	0
Sf3b3	7.40684	0.382451	0.0219513	0.254337	1574	0
Cenpq	3.89365	1.02825	0.0219605	0.254337	1575	0
Abcd3	5.34281	0.682209	0.0220501	0.255206	1576	0
Slc4a2	5.9567	0.558313	0.0220634	0.255206	1577	0
Lima1	5.90461	0.564873	0.0221045	0.255412	1578	0
Pcbd2	5.25753	0.666582	0.0221093	0.255412	1579	0
Zdhhc8	4.45488	-0.863423	0.0221967	0.256259	1580	0
Cd52	11.1106	0.27389	0.022223	0.2564	1581	0
Dhfr	4.10875	0.966483	0.0222699	0.256779	1582	0
Ep300	8.32255	-0.320559	0.0223239	0.25724	1583	0
Scaf4	7.56246	-0.383917	0.0223599	0.257492	1584	0
Gga2	4.72993	0.84749	0.0223978	0.257765	1585	0
Ncstn	8.09028	0.332067	0.0224173	0.257785	1586	0
Dnajc9	5.01619	0.731208	0.0224278	0.257785	1587	0
Nedd8	8.1539	0.348906	0.0225124	0.258595	1588	0
Dnajc8	6.38778	0.500134	0.0225866	0.259284	1589	0
Snx3	8.22863	0.325504	0.0228289	0.261831	1590	0
Stard10	4.18494	-0.959233	0.0228372	0.261831	1591	0
Tnnt3	2.89586	-1.48653	0.0229387	0.262829	1592	0
Xpnpep1	6.33099	0.498014	0.0230833	0.264321	1593	0
Prss16	2.63444	1.5895	0.0232266	0.265795	1594	0
Adnp2	5.58675	0.624719	0.0233043	0.266516	1595	0
Anapc1	6.88799	0.419892	0.0233454	0.266819	1596	0
Id3	5.79616	-0.584997	0.0233848	0.267102	1597	0
C330027C09Rik	4.13714	0.945341	0.0234268	0.267414	1598	0
Rictor	5.63515	-0.589139	0.0235022	0.268038	1599	0
Srp14	6.63497	0.455097	0.0235199	0.268038	1600	0
Frmd8	5.83026	0.580949	0.0235255	0.268038	1601	0
Noc2l	5.95549	-0.549173	0.0235441	0.268082	1602	0
Pgm2	4.62402	0.82968	0.0236144	0.268715	1603	0
Tmem26	3.25707	1.2742	0.0237194	0.269741	1604	0
Mxi1	6.46603	0.53372	0.0237429	0.269841	1605	0
Ralgapb	6.03288	0.522521	0.0237652	0.269879	1606	0
Spata6	5.44505	-0.643977	0.0237758	0.269879	1607	0
Klhl18	4.22361	-0.960952	0.0238187	0.270197	1608	0
Armc8	5.47514	0.669183	0.0238563	0.270456	1609	0
Panx1	6.69753	-0.489788	0.0238734	0.270481	1610	0
Nfyb	5.28359	0.671903	0.0239619	0.271315	1611	0
Tbc1d8	8.43923	-0.373615	0.0240354	0.271979	1612	0
Phxr4	2.0186	-2.00479	0.0240964	0.2725	1613	0
Tmem184b	7.36093	-0.385821	0.0242145	0.273666	1614	0
Srsf9	6.79593	0.435554	0.0242418	0.273805	1615	0
Chordc1	5.96993	-0.560202	0.0243068	0.274369	1616	0
Ssb	6.85039	0.465296	0.0243775	0.274997	1617	0
Park7	7.99796	0.329979	0.024413	0.275227	1618	0
Apc	6.06244	-0.523892	0.0244548	0.275523	1619	0
Arpc5	9.01729	0.287469	0.0244695	0.275523	1620	0
Zbtb20	4.10377	-0.956576	0.0245846	0.276649	1621	0
Rpe	6.42078	0.480665	0.024653	0.277122	1622	0
Fgr	8.81302	0.320969	0.024657	0.277122	1623	0
Psme2b	8.1879	-0.35394	0.0247118	0.277517	1624	0
Trim28	7.53737	0.379318	0.0247226	0.277517	1625	0
Lin7c	6.82663	-0.46463	0.024769	0.277866	1626	0
Cul3	6.39289	0.465057	0.0248187	0.278254	1627	0
Cit	5.22247	0.649959	0.024837	0.278288	1628	0
Slmo2	7.63961	0.357121	0.0248689	0.278474	1629	0
Nup85	5.24239	0.669972	0.0250428	0.280249	1630	0
Hyls1	4.10286	0.954257	0.0250806	0.2805	1631	0
Stambpl1	5.3174	-0.663314	0.0252709	0.282454	1632	0
Ensa	7.1654	0.414047	0.0254703	0.284509	1633	0
Kif15	3.25929	1.28867	0.0256349	0.286173	1634	0
Ctage5	8.10597	0.322942	0.0257521	0.287062	1635	0
St8sia4	7.27122	-0.397139	0.0257587	0.287062	1636	0
Polr2g	7.51908	0.372324	0.0257721	0.287062	1637	0
Apobec3	7.47442	0.391552	0.0257775	0.287062	1638	0
Suclg1	6.7796	0.440785	0.0257976	0.287111	1639	0
Pds5a	8.24297	0.343178	0.0258482	0.287229	1640	0
Dntt	0.72793	-2.73939	0.0258859	0.287229	1641	0
2610002M06Rik	3.98258	1.01276	0.0258893	0.287229	1642	0
Btbd11	0.938636	-2.75503	0.0258945	0.287229	1643	0
Emid1	0.929498	-2.88847	0.0259027	0.287229	1644.5	0
Zbtb46	1.04099	-2.67826	0.0259027	0.287229	1644.5	0
Prdm2	5.88211	-0.547681	0.0259537	0.287396	1646	0
Sntb1	4.95672	-0.734649	0.0259701	0.287396	1647	0
Dsn1	3.64555	1.11025	0.0259734	0.287396	1648	0
Faah	0.372658	-3.00758	0.0259808	0.287396	1649	0
Gm35824	1.45326	-2.11582	0.0260444	0.287925	1650	0
Tpi1	6.74801	0.437283	0.0261065	0.288252	1651	0
BC025446	0.783696	3.22398	0.0261081	0.288252	1652	0
Yaf2	4.7447	0.763965	0.0261215	0.288252	1653	0
Clec4n	3.5183	-1.11984	0.0261527	0.288252	1654	0
Rasa3	6.83792	-0.490837	0.026153	0.288252	1655	0
Serpinb9b	0.289608	-3.27992	0.0261774	0.288346	1656	0
Gnai2	11.4194	0.297768	0.0262066	0.288494	1657	0
Tti1	5.44949	0.628585	0.0263135	0.289454	1658	0
Aak1	6.34716	-0.480689	0.0263372	0.289454	1659	0
Elk4	5.91511	-0.534004	0.0263414	0.289454	1660	0
Inadl	0.620093	-2.5461	0.0264196	0.290139	1661	0
Pcyt1a	7.92628	0.350282	0.0264948	0.290789	1662	0
Zswim4	4.98625	-0.688318	0.0265434	0.291147	1663	0
Setd1b	7.51071	-0.365462	0.026621	0.291823	1664	0
Nr4a2	2.87043	-1.42002	0.0267006	0.292454	1665	0
Xbp1	9.22884	0.286934	0.0267227	0.292454	1666	0
LOC108167922	2.16536	-1.81123	0.0267267	0.292454	1667	0
Abcb10	5.63866	0.602322	0.0267752	0.292809	1668	0
Cd302	7.16365	0.40132	0.0268259	0.293188	1669	0
Atp5a1	9.0414	0.275658	0.0268717	0.293513	1670	0
Ahcyl1	7.21192	0.405556	0.0269207	0.29374	1671	0
Galnt10	6.95845	-0.425232	0.0269246	0.29374	1672	0
Srsf2	8.76017	0.294915	0.0269582	0.29393	1673	0
Rrad	4.59287	-0.784961	0.026996	0.293999	1674	0
Slc1a5	6.72628	-0.43089	0.0270125	0.293999	1675	0
Pign	4.67797	0.773312	0.0270129	0.293999	1676	0
Gfi1b	1.68285	-1.99853	0.0271829	0.295673	1677	0
Timp2	4.32002	-0.882105	0.0272822	0.296576	1678	0
Def6	6.89541	0.43773	0.0273929	0.297602	1679	0
Fam102a	5.19788	-0.660199	0.0274492	0.298036	1680	0
Bcas3	5.20429	-0.679617	0.0274684	0.298067	1681	0
Rnf144a	5.39506	0.623434	0.0275443	0.298713	1682	0
Ccnd3	9.55183	0.263542	0.0276049	0.299183	1683	0
Clec2i	6.4802	-0.460128	0.0276204	0.299183	1684	0
Cox5b	7.4792	0.368646	0.0276611	0.299353	1685	0
Ccnd1	1.63656	-2.41604	0.0276689	0.299353	1686	0
Fosl2	9.29539	-0.273026	0.0276929	0.29936	1687	0
Xpo1	8.54433	0.391376	0.0277024	0.29936	1688	0
Hpf1	4.26747	0.872145	0.0277775	0.299994	1689	0
Erc1	4.92428	0.796737	0.0278503	0.300601	1690	0
Birc2	5.45999	-0.605054	0.0278927	0.300882	1691	0
Cd226	2.3262	-1.65546	0.0280497	0.302396	1692	0
Smarca4	7.47255	0.36242	0.0280698	0.302434	1693	0
Vps29	6.99108	0.40093	0.0282767	0.30439	1694	0
Mfsd2b	2.01152	-1.88454	0.0282847	0.30439	1695	0
Gsn	7.63689	0.360788	0.0283346	0.304747	1696	0
Txndc5	7.07806	-0.435369	0.0283599	0.304839	1697	0
Prkcb	7.7341	0.381713	0.0283971	0.30506	1698	0
Rab4a	-0.89947	-4.47049	0.0284573	0.305527	1699	0
H2-M2	-0.767333	-3.96445	0.0285662	0.306163	1700.5	0
Klra13-ps	-1.23418	-4.81236	0.0285662	0.306163	1700.5	0
Tgm2	5.28288	0.672887	0.0285838	0.306163	1702	0
Dbn1	-0.245784	-3.18709	0.0286005	0.306163	1703.5	0
Sptbn5	-0.275497	-3.06062	0.0286005	0.306163	1703.5	0
Znrf1	6.40189	-0.485029	0.0287495	0.307578	1705	0
Asb13	5.24215	-0.634273	0.0288359	0.308321	1706	0
P2rx7	5.32326	-0.641416	0.0289376	0.309227	1707	0
Irf5	8.98458	-0.330376	0.0289729	0.309424	1708	0
Inpp5f	5.37268	-0.638656	0.029008	0.309617	1709	0
Lasp1	8.75904	0.286368	0.0290677	0.309966	1710	0
Pkd1	5.02698	-0.698822	0.0290762	0.309966	1711	0
Foxp4	5.28497	-0.658269	0.0290917	0.309966	1712	0
Rgs16	-0.836893	-4.56937	0.0291419	0.310244	1713	0
Aaas	5.54576	0.615271	0.0291519	0.310244	1714	0
Phip	6.0824	-0.517519	0.0293263	0.311919	1715	0
Mlf2	7.11298	0.406008	0.0293752	0.312203	1716	0
Mri1	4.81586	-0.729045	0.0293964	0.312203	1717	0
Bcl11b	-0.519892	-3.60331	0.0294353	0.312203	1718.5	0
Myh10	-0.34317	-3.7397	0.0294353	0.312203	1718.5	0
Troap	3.5413	1.07537	0.0294386	0.312203	1720	0
Pkmyt1	4.62192	0.801342	0.0295679	0.313381	1721	0
Gm4705	8.71095	-0.324183	0.0295941	0.313381	1722	0
Dpp9	6.8818	0.405172	0.0296012	0.313381	1723	0
Slc2a3	6.65782	0.551413	0.0297431	0.314633	1724	0
Syce2	3.09227	1.2668	0.0297823	0.314633	1725	0
Rfc4	4.28213	0.865135	0.0298021	0.314633	1726	0
Gigyf1	4.17962	-0.88937	0.0298032	0.314633	1727	0
Chil1	6.65269	0.59388	0.0298057	0.314633	1728	0
Pwp1	5.3153	0.633171	0.0298912	0.315353	1729	0
Cdk13	6.7719	-0.422715	0.029981	0.31597	1730	0
Gpbp1	6.82267	-0.421495	0.0299844	0.31597	1731	0
Map7d1	8.44059	-0.319445	0.030028	0.316248	1732	0
Rpl4	10.8265	-0.275155	0.0300682	0.316488	1733	0
Psmd6	6.78715	0.414268	0.0302341	0.318051	1734	0
Taf1d	6.61777	-0.438726	0.0303542	0.318985	1735	0
Exoc3	6.25836	0.476293	0.0303579	0.318985	1736	0
Snrnp25	4.23935	0.870211	0.0303945	0.319186	1737	0
Fanci	3.59678	1.13776	0.0304556	0.319644	1738	0
Herc3	4.60675	-0.803398	0.0305183	0.320117	1739	0
Dtnbp1	5.43559	0.607041	0.0305842	0.320511	1740	0
Golm1	5.41478	-0.614612	0.0305909	0.320511	1741	0
Rfx1	4.2252	-0.911923	0.0306201	0.320535	1742	0
Tmem2	4.84347	0.77058	0.0306284	0.320535	1743	0
Fanca	4.13517	0.901604	0.0306585	0.320666	1744	0
Lyst	8.52809	0.296391	0.0307985	0.321945	1745	0
Fam83d	4.31851	0.87292	0.030926	0.323093	1746	0
Kcnj8	-1.48145	-5.70614	0.0309493	0.323151	1747	0
Nckipsd	4.34416	-0.839274	0.0311662	0.32506	1748	0
Ap2a2	7.25481	-0.380536	0.0311677	0.32506	1749	0
6530402F18Rik	8.09978	0.345222	0.031256	0.32573	1750	0
Chmp2a	8.09346	0.323555	0.0312676	0.32573	1751	0
H2afj	5.20172	-0.644917	0.0313323	0.326217	1752	0
Rab28	4.11616	0.893085	0.0313706	0.32643	1753	0
Hexb	8.41945	0.307449	0.0313977	0.326526	1754	0
Mrto4	4.71222	0.868767	0.0315168	0.327577	1755	0
Tmem260	4.62292	0.827603	0.0316843	0.32913	1756	0
0610030E20Rik	5.56808	0.600243	0.031734	0.329459	1757	0
Mob4	5.78777	0.552461	0.0317935	0.329889	1758	0
Tspan3	4.68478	-0.773784	0.0318396	0.33018	1759	0
Sdccag8	7.08139	-0.403008	0.0319218	0.330844	1760	0
Cd86	5.28419	-0.633135	0.0319476	0.330923	1761	0
Sh2d1b1	3.81239	1.0137	0.0323191	0.334582	1762	0
Klc1	5.78213	-0.624744	0.0324063	0.335189	1763	0
H2-Eb2	2.23441	-1.78689	0.0324145	0.335189	1764	0
Ptpn7	5.99077	0.569765	0.0325252	0.336143	1765	0
Tnrc6a	5.88535	-0.533207	0.0325552	0.336263	1766	0
Gm3942	2.20055	1.83716	0.0325905	0.33643	1767	0
Fmo5	5.8689	0.548808	0.0326083	0.33643	1768	0
Abcb7	7.27816	0.367492	0.0326488	0.336482	1769	0
Myh9	10.3567	0.24147	0.0326503	0.336482	1770	0
Cdk4	7.42588	0.364643	0.0327434	0.337252	1771	0
Psmd2	6.76506	0.407911	0.0327736	0.337372	1772	0
Gpr157	4.39599	0.900898	0.0329158	0.338494	1773	0
Slc25a24	5.76178	0.533355	0.0329197	0.338494	1774	0
Tuba3b	-0.995444	4.30954	0.0330077	0.338998	1775	0
Nt5e	1.1858	-2.48652	0.0330245	0.338998	1776.5	0
Plekhg5	1.01644	-2.88541	0.0330245	0.338998	1776.5	0
Camk2n1	1.01332	-2.92601	0.0330775	0.339222	1778	0
G2e3	4.51357	0.808347	0.0330835	0.339222	1779	0
Rnf4	7.55479	0.343262	0.0331963	0.340187	1780	0
Axin2	0.994062	-2.42592	0.033236	0.340403	1781	0
Akna	7.60527	-0.375155	0.0333116	0.340986	1782	0
Mtf2	5.89252	0.547923	0.033388	0.341577	1783	0
Hdac7	5.08908	-0.685324	0.0336067	0.34349	1784	0
Rbm8a	7.70556	0.361271	0.0336127	0.34349	1785	0
Ap1s2	7.48615	-0.395526	0.0337332	0.344402	1786	0
Mcemp1	7.95229	0.329858	0.0337397	0.344402	1787	0
Flna	11.5296	0.245703	0.0338032	0.344665	1788	0
Mvb12b	6.7609	0.48634	0.0338033	0.344665	1789	0
Abi1	8.33719	0.299476	0.0339916	0.346391	1790	0
Cops7a	6.26533	0.47299	0.0340779	0.347077	1791	0
Prr3	4.2496	-0.866704	0.0341535	0.347653	1792	0
Cstf2	5.6815	0.570675	0.0342184	0.348119	1793	0
G0s2	4.52653	0.790703	0.0342905	0.348509	1794	0
Ifi27l2a	7.78621	0.371582	0.0342949	0.348509	1795	0
Adamts6	1.73458	-2.10157	0.0344182	0.349496	1796	0
Plk2	6.90957	-0.399059	0.0344457	0.349496	1797	0
Prkca	1.47024	-2.25806	0.034459	0.349496	1798	0
Mtmr10	4.03175	-0.938514	0.0344687	0.349496	1799	0
Ssx2ip	3.45773	1.11924	0.0345081	0.349702	1800	0
Lag3	1.38434	-2.49354	0.0345484	0.349915	1801	0
Rnf31	6.76074	-0.408614	0.0346353	0.350234	1802	0
Ubap1	7.05102	0.414481	0.0346391	0.350234	1803	0
Peli1	6.80934	-0.395455	0.0346444	0.350234	1804	0
Reep4	5.32647	0.59992	0.0346567	0.350234	1805	0
Cep19	4.23841	0.878211	0.0347377	0.350689	1806	0
Uggt1	6.64702	0.43544	0.0347495	0.350689	1807	0
Znrf3	1.94222	-1.91398	0.034761	0.350689	1808	0
Grap	1.84313	-1.84534	0.0347786	0.350689	1809	0
Dync1h1	8.42435	0.31805	0.0348561	0.351208	1810	0
Gm6402	1.66417	-1.79267	0.0348686	0.351208	1811	0
Uba2	6.82434	0.402521	0.0349646	0.351586	1812	0
Frg1	8.02623	0.314215	0.0350015	0.351586	1813	0
Tnfsf8	0.287834	-3.08875	0.0350185	0.351586	1814	0
Yeats4	6.36804	0.448921	0.035023	0.351586	1815	0
Hspa14	6.28415	0.466162	0.0350248	0.351586	1816	0
Myo1c	7.39911	0.362143	0.0350524	0.351586	1817	0
Pafah2	3.64769	1.0855	0.035086	0.351586	1818	0
Coro1b	8.1405	0.320292	0.0350909	0.351586	1819	0
Sh2d1a	0.115246	-3.22439	0.0350989	0.351586	1820.5	0
Tmevpg1	0.328429	-3.11411	0.0350989	0.351586	1820.5	0
Slc25a23	1.99174	-1.8831	0.0351367	0.35173	1822	0
Cnep1r1	5.39397	0.598305	0.0351577	0.35173	1823	0
Ddx46	7.54864	-0.342452	0.0351711	0.35173	1824	0
Batf3	2.63017	-1.46637	0.0353521	0.353311	1825	0
Zfp292	5.57687	-0.566222	0.0353726	0.353311	1826	0
Morc3	6.80082	-0.417298	0.0353873	0.353311	1827	0
Phc2	6.03627	-0.505092	0.0354182	0.353426	1828	0
Naip2	7.13589	0.374765	0.0354691	0.353741	1829	0
Ppp1r14a	0.637871	-2.49491	0.035494	0.353796	1830	0
Dctn3	6.99495	0.385295	0.0356263	0.354773	1831	0
Wfdc17	8.38635	0.362099	0.0356482	0.354773	1832	0
Rab11fip4	2.89256	-1.35397	0.0356504	0.354773	1833	0
Bcap29	4.29724	0.800602	0.0356754	0.354828	1834	0
Pde2a	8.02865	0.364527	0.0357954	0.355828	1835	0
Map3k1	7.78405	-0.333659	0.0358341	0.355865	1836	0
Mir8120	1.97955	-1.75773	0.0358501	0.355865	1837	0
Tmem167	7.20459	0.37231	0.0358685	0.355865	1838	0
Tinf2	5.67019	0.536142	0.0358772	0.355865	1839	0
Rer1	7.65544	0.335901	0.0359314	0.356209	1840	0
Taf12	5.43546	0.5857	0.0359654	0.356353	1841	0
Trafd1	7.96514	-0.322977	0.0360616	0.357112	1842	0
Nol7	5.61195	0.562565	0.0361371	0.357665	1843	0
Zfp282	4.96458	-0.652567	0.0361637	0.357734	1844	0
Kidins220	6.9723	-0.393236	0.036191	0.35781	1845	0
Lemd2	6.09079	-0.49183	0.0362751	0.358259	1846	0
E330009J07Rik	4.46753	0.808431	0.036295	0.358259	1847	0
Ap1b1	7.12394	-0.370806	0.0362953	0.358259	1848	0
Gtf2h5	6.70946	0.410725	0.0365068	0.360046	1849	0
Plcl1	4.06169	-0.912616	0.0365211	0.360046	1850	0
Dnah8	5.23388	0.666964	0.0365356	0.360046	1851	0
Pbx2	7.16351	0.38299	0.0365615	0.360107	1852	0
Pacs2	6.20508	-0.485221	0.0366164	0.360453	1853	0
Eif4h	6.31545	0.498663	0.0366988	0.36107	1854	0
E2f2	6.72379	0.402917	0.0368836	0.362692	1855	0
Lrrc59	7.06715	0.400527	0.0369057	0.362713	1856	0
Slfn10-ps	2.49576	-1.61308	0.0369425	0.362814	1857	0
Rnf122	2.53718	-1.53681	0.0369616	0.362814	1858	0
Gsk3a	7.4334	0.404056	0.0369849	0.362814	1859	0
Dtx4	3.89124	1.01147	0.0369955	0.362814	1860	0
Trim65	5.56011	-0.586252	0.0371421	0.363874	1861	0
Trappc4	7.03713	0.376687	0.0371435	0.363874	1862	0
Nrg1	3.54395	1.08975	0.0371699	0.363938	1863	0
Nup37	4.04542	0.908972	0.0372044	0.36408	1864	0
Pim2	3.47257	-1.11098	0.0372927	0.364749	1865	0
Ranbp2	6.44711	0.442612	0.0373436	0.365051	1866	0
Map3k15	6.13844	-0.482472	0.0373874	0.365178	1867	0
Coro1a	10.6653	0.253614	0.0373966	0.365178	1868	0
Dera	5.44613	0.566831	0.0374378	0.365384	1869	0
Stxbp2	7.38709	0.356683	0.0374994	0.365789	1870	0
Btg1	8.76062	-0.291047	0.0376013	0.366588	1871	0
Polr2e	6.61521	-0.430856	0.0376469	0.366836	1872	0
Rxrb	7.52178	-0.337907	0.0377172	0.367101	1873	0
Cd300c2	5.81689	0.518448	0.0377374	0.367101	1874	0
Cab39l	4.36309	0.920651	0.0377419	0.367101	1875	0
Hsph1	6.64796	-0.408463	0.0377545	0.367101	1876	0
Lnp	5.27039	0.650266	0.0379419	0.368642	1877	0
Ndufv3	3.94706	0.959128	0.0379535	0.368642	1878	0
Ino80c	5.04077	0.653638	0.0381267	0.369907	1879	0
Med11	6.3937	0.433397	0.0381496	0.369907	1880	0
Rangap1	6.5675	0.423929	0.038172	0.369907	1881	0
Setd7	6.81395	-0.425179	0.0381725	0.369907	1882	0
Csad	4.0093	-0.923988	0.0381851	0.369907	1883	0
Sept6	6.97157	-0.373507	0.0382565	0.370402	1884	0
Tgif1	7.25984	-0.379101	0.0383273	0.37089	1885	0
Mob1a	8.3453	0.291486	0.0384413	0.371796	1886	0
Bcl6	7.48036	0.380663	0.0386307	0.37343	1887	0
Atxn10	7.5018	0.352012	0.0387252	0.374145	1888	0
Fam64a	3.81323	0.976855	0.0387508	0.374195	1889	0
Thoc3	4.6054	0.731259	0.038826	0.374722	1890	0
H2-Q4	7.28827	-0.355851	0.0389406	0.375576	1891	0
Micu2	5.74146	0.55242	0.0389556	0.375576	1892	0
Pogk	2.8979	-1.27691	0.0390713	0.376492	1893	0
Dock10	7.26656	-0.367303	0.0391233	0.376794	1894	0
Rps11	10.6844	-0.23241	0.0392091	0.377421	1895	0
Tecr	7.36921	0.349701	0.0393121	0.378213	1896	0
Slc31a1	6.76538	0.40564	0.0393417	0.378298	1897	0
Cenpi	3.00195	1.21899	0.0395341	0.379804	1898	0
Epb41	5.34559	0.600551	0.03954	0.379804	1899	0
Abtb2	3.84484	-0.959692	0.0396215	0.380387	1900	0
Psmb7	7.99743	0.316321	0.0396439	0.380402	1901	0
Entpd7	6.71612	0.408627	0.039672	0.380472	1902	0
Foxp1	7.64018	-0.32852	0.0397166	0.380699	1903	0
Ndufb3	7.04477	0.37201	0.0397569	0.380885	1904	0
Susd3	6.30782	0.476995	0.0398593	0.381666	1905	0
Zc3h10	5.44571	-0.572022	0.0399392	0.38223	1906	0
Mapkap1	6.21627	0.460545	0.040213	0.384649	1907	0
Itpr3	3.18627	-1.19781	0.0402555	0.38482	1908	0
U2af1	4.50112	0.75452	0.0402731	0.38482	1909	0
Metap2	7.20244	0.36474	0.0403183	0.38495	1910	0
Ints10	4.68137	0.725227	0.0403289	0.38495	1911	0
Rdx	7.15158	0.366202	0.0406536	0.387846	1912	0
Pafah1b3	4.40445	-0.810846	0.0406799	0.387894	1913	0
Man1c1	6.52479	-0.421878	0.040736	0.388226	1914	0
Fam46a	7.81469	-0.322123	0.0408246	0.388868	1915	0
Ints8	5.03152	-0.631256	0.0410467	0.390779	1916	0
Csnk2b	8.06368	0.305159	0.0411769	0.391724	1917	0
Peg13	5.13565	-0.61751	0.0412162	0.391724	1918	0
Ncf1	9.42227	0.308705	0.041229	0.391724	1919	0
Rrbp1	6.26717	-0.462268	0.0412318	0.391724	1920	0
Cramp1l	6.88841	-0.411709	0.0412643	0.391828	1921	0
Prkcsh	6.6879	0.420202	0.0413376	0.392282	1922	0
Rps4l	4.56028	-0.816568	0.0413551	0.392282	1923	0
Osbpl2	7.10598	0.400389	0.041395	0.392457	1924	0
Uvrag	6.17572	-0.462491	0.0417788	0.395889	1925	0
Suv420h1	5.88428	-0.500704	0.0418906	0.396742	1926	0
Atp6v0d1	6.32511	0.449244	0.0419599	0.39719	1927	0
Maml1	6.38998	-0.430984	0.0420276	0.39719	1928	0
Cdk19	7.22764	0.347921	0.0420279	0.39719	1929	0
Nme6	3.49296	1.09436	0.0421021	0.39719	1930	0
Prim2	5.72565	0.565963	0.0421037	0.39719	1931	0
Ncaph2	6.26831	0.455986	0.0421092	0.39719	1932	0
Trim26	7.00641	-0.389893	0.0421899	0.39719	1933	0
Traip	3.01474	1.19716	0.0422005	0.39719	1934	0
Arl4d	0.719559	-2.93274	0.0422034	0.39719	1935.5	0
Fam169b	0.777837	-2.80211	0.0422034	0.39719	1935.5	0
Calm2	9.17208	0.257187	0.0422094	0.39719	1937	0
Gcsam	0.689964	-2.86097	0.0422188	0.39719	1938	0
Htatip2	5.01371	0.682387	0.042226	0.39719	1939	0
Ddr1	1.35215	-1.92815	0.0422644	0.39719	1940.5	0
Klk8	0.978206	-2.79083	0.0422644	0.39719	1940.5	0
Pxn	7.63389	0.330176	0.0423044	0.397361	1942	0
Sh3pxd2a	1.9303	-1.85665	0.042346	0.397547	1943	0
Vav2	4.96376	-0.655688	0.0424901	0.39855	1944	0
Ddx39b	8.68852	0.286198	0.042504	0.39855	1945	0
Kifc3	4.41153	-0.759233	0.0425184	0.39855	1946	0
Zc3h12d	5.67145	0.534382	0.042578	0.398722	1947	0
Tlr3	2.1662	-1.66719	0.0425805	0.398722	1948	0
Rock2	5.96098	0.498258	0.0426714	0.399369	1949	0
Ctnnd2	0.830081	-2.59401	0.0427097	0.399522	1950	0
Itih5	4.05095	0.934543	0.0427468	0.399664	1951	0
B4galnt1	9.04311	-0.261827	0.0427902	0.399865	1952	0
Mylip	4.93768	-0.642281	0.042836	0.400088	1953	0
Dync1i2	7.55952	0.323171	0.0429371	0.400721	1954	0
Epha2	0.653886	-3.11996	0.0429477	0.400721	1955	0
Mprip	6.88126	-0.39649	0.0430866	0.40161	1956	0
Mtf1	4.5017	0.75209	0.0430871	0.40161	1957	0
Gata3	0.808937	-2.81133	0.0431161	0.40167	1958	0
Pmf1	4.46458	0.761274	0.0431549	0.40167	1959	0
Fam71a	2.43574	-1.53498	0.0431596	0.40167	1960	0
Snx29	4.5064	-0.751037	0.043209	0.401734	1961	0
Atad5	3.72357	0.982891	0.0432104	0.401734	1962	0
Fzr1	5.49207	0.551004	0.0432902	0.40227	1963	0
Adgra2	1.48602	-2.21568	0.0433244	0.402383	1964	0
Elf2	7.60483	-0.322311	0.0434881	0.403698	1965	0
Slc35e1	7.19633	0.366634	0.0435475	0.404044	1966	0
N4bp1	7.25979	0.412255	0.0436745	0.405016	1967	0
Apol8	1.5587	-2.01649	0.0436987	0.405035	1968	0
Tgfbr3	4.35792	0.816319	0.0437217	0.405042	1969	0
B3gnt9	1.53669	-1.92441	0.0438071	0.405413	1970	0
Gbe1	4.78134	0.687503	0.0438231	0.405413	1971	0
C6	1.42238	-2.33103	0.0438284	0.405413	1972	0
Plgrkt	5.28669	0.572753	0.0438781	0.405667	1973	0
Top1	8.03952	0.3231	0.0439647	0.406246	1974	0
Mta1	5.95343	-0.502483	0.0439853	0.406246	1975	0
Mrpl17	6.00443	0.486306	0.0440521	0.406657	1976	0
Pkdcc	4.16785	-0.805645	0.044235	0.408126	1977	0
Agl	5.73531	0.539479	0.044256	0.408126	1978	0
Nudt5	4.9528	0.65129	0.0443301	0.40834	1979	0
Pdia5	3.92247	-0.844125	0.0443337	0.40834	1980	0
Tlr5	3.15068	-1.1963	0.0443463	0.40834	1981	0
Nucb2	5.37676	0.58155	0.0444055	0.408377	1982	0
Atp2c1	6.86358	0.376333	0.0444174	0.408377	1983	0
Adgrl1	1.66124	-2.12279	0.0444175	0.408377	1984	0
Cep128	6.27322	0.509689	0.0445998	0.409847	1985	0
Rfwd3	5.77147	0.522406	0.0447672	0.41068	1986	0
Upf1	6.78792	-0.383656	0.0448345	0.41068	1987	0
Hps3	6.8931	-0.379017	0.0448497	0.41068	1988	0
Zcchc24	5.29507	-0.617369	0.0448752	0.41068	1989	0
Ptpru	1.81933	1.90167	0.04489	0.41068	1990	0
Naa25	5.80118	-0.51293	0.0449333	0.41068	1991	0
Hnrnpm	6.14183	0.457909	0.0449851	0.41068	1992	0
Angpt1	-0.100902	-2.7153	0.0450813	0.41068	1997	0
Bmp7	-0.993943	-4.33365	0.0450813	0.41068	1997	0
Ccl7	-0.576625	-3.12941	0.0450813	0.41068	1997	0
Hdgfrp3	-0.663127	-3.36695	0.0450813	0.41068	1997	0
Heatr9	-2.43824	-7.07255	0.0450813	0.41068	1997	0
P3h2	-1.6201	-5.52676	0.0450813	0.41068	1997	0
Ppfia4	-0.625102	-3.38671	0.0450813	0.41068	1997	0
[truncated: 16,242 more rows]

## Sheet: KOvsWT_Ly6Clo_Spleen_result
gene_id	a.value	m.value	p.value	q.value	rank	estimatedDEG
Siglece	7.84914	3.24955	4.7526893506421e-64	8.65512257645433e-60	1	1
Pecam1	9.54697	2.68723	4.21795931131904e-50	3.07883851707282e-46	2	1
Cd72	6.24458	4.97537	5.0719430845195e-50	3.07883851707282e-46	3	1
Wfdc17	6.76116	3.96417	2.328510560177e-44	1.06011264528459e-40	4	1
Fcgr4	10.7748	2.31836	4.36926655600235e-40	1.59137426502718e-36	5	1
Serpinb10	6.08915	-4.2498	2.44289116635273e-39	7.41458183840826e-36	6	1
Ms4a4a	9.88966	2.18565	1.6995809517977e-37	4.42158124474114e-34	7	1
Clec7a	8.01845	-1.92479	4.40056680845748e-36	1.00173402686024e-32	8	1
Dpep2	7.86594	-2.37427	8.69344241792005e-36	1.7590697763638e-32	9	1
Ms4a6d	6.93927	2.86562	4.78562804556114e-32	8.71510723377138e-29	10	1
Il1b	9.51858	2.36718	2.36248407507459e-30	3.91119977192576e-27	11	1
Fcrl5	4.47871	6.20786	9.66270605634508e-27	1.46639616660084e-23	12	1
Ikbke	7.17351	2.92696	2.40675528912701e-24	3.37149389002247e-21	13	1
Prg2	6.2227	4.35327	2.83833932909725e-24	3.692071251585e-21	14	1
Sh3bp5	7.95413	1.46217	1.16279714728299e-23	1.41171325661137e-20	15	1
Txn1	9.8018	2.11264	7.99240863113699e-22	9.09685959885223e-19	16	1
Fpr1	6.09385	2.57778	7.30670066745377e-21	7.82719563852945e-18	17	1
St7	5.13837	3.48153	9.02842408353604e-21	9.13425727695971e-18	18	1
Serp1	8.76414	1.4505	1.72507547452837e-20	1.65343944561243e-17	19	1
Sipa1l1	6.90004	2.18336	4.25132363892234e-20	3.87104273942074e-17	20	1
B430306N03Rik	8.34128	1.14635	2.78580734555183e-17	2.41582559856402e-14	21	1
Irak3	8.08928	1.35164	1.52460833421693e-16	1.26202919883748e-13	22	1
Wdfy3	6.85419	1.50172	1.03364985948783e-15	8.18425982223172e-13	23	1
Il10	4.71025	4.31896	1.39497908690334e-15	1.05849850631653e-12	24	1
Adamdec1	6.03579	3.23229	8.54273211481228e-15	6.22286778171386e-12	25	1
Syk	8.56066	1.31725	1.0571875402305e-14	7.3844221946385e-12	26	1
Ndrg1	4.12851	3.86277	1.09482949456504e-14	7.3844221946385e-12	27	1
F11r	5.76072	3.34845	1.48593031431645e-14	9.66438462643457e-12	28	1
Arrdc3	7.85352	-1.21563	1.76442871924471e-14	1.10800039331605e-11	29	1
Gpr141	7.25991	-1.1824	5.76203294825785e-14	3.49774606735746e-11	30	1
Mmp14	4.19601	3.64699	1.0597587247281e-13	6.22556972129789e-11	31	1
Klf10	8.2832	-1.0128	1.53414972853835e-13	8.73075022075374e-11	32	1
Lifr	6.87136	1.95041	6.62832654001603e-13	3.65783195818885e-10	33	1
Apoe	7.04518	-2.02242	9.92826253183118e-13	5.31775261668169e-10	34	1
Ahnak	8.87252	-1.56004	1.27825540179669e-12	6.65094546346272e-10	35	1
Camk2n1	4.22305	3.50302	1.76265895371994e-12	8.91660616838717e-10	36	1
Flt1	3.70647	-3.56068	2.01945695915986e-12	9.93954883331357e-10	37	1
C3	9.18999	1.0051	2.17648258662127e-12	1.04305064170947e-09	38	1
Serpinb6a	6.4778	1.72226	2.31881738331215e-12	1.08276880429481e-09	39	1
Crebl2	6.79892	1.38011	2.6036804681797e-12	1.18539062515051e-09	40	1
Zfp106	7.86477	1.16376	5.05969747505702e-12	2.24736952971374e-09	41	1
Crip1	8.24849	-1.36877	5.7226636808662e-12	2.48131972124415e-09	42	1
Ccl3	9.96639	2.2877	1.11798961478266e-11	4.73481601739698e-09	43	1
Acp5	7.95022	1.79775	2.38842134357056e-11	9.88535024721897e-09	44	1
Il21r	5.2999	2.52111	5.31665386025578e-11	2.15159074331373e-08	45	1
Gpr31b	5.80725	1.62199	5.80212098403301e-11	2.29700924435272e-08	46	1
Tgfb1	10.1815	-0.650233	7.47307080327115e-11	2.89557643400789e-08	47	1
Plekho1	7.14837	-1.06098	8.68635813972542e-11	3.29556808505291e-08	48	1
Ddit4	9.2659	-2.07279	1.20603891154172e-10	4.4822805343033e-08	49	1
Ifngr1	11.1289	-1.12542	1.33770665250845e-10	4.87219516976629e-08	50	1
Il13ra1	7.04047	-1.59388	1.39192100933151e-10	4.94305573440998e-08	51	1
Naip6	8.58352	-1.5056	1.41144856509428e-10	4.94305573440998e-08	52	1
Mllt6	7.15924	1.18711	1.70557653965034e-10	5.86042535161742e-08	53	1
Slc15a3	7.24643	1.47696	1.79916924554532e-10	6.06753169085663e-08	54	1
Adgre5	11.6351	-0.900698	1.98608678606165e-10	6.5761139019943e-08	55	1
Hist1h1d	7.75908	1.7002	4.82460275067554e-10	1.56894358379558e-07	56	1
Mirt1	6.2396	-1.40554	5.51106086680903e-10	1.7607356043063e-07	57	1
Cd9	8.83373	-1.7419	8.3284648038258e-10	2.61499435418055e-07	58	1
H2-K2	5.26003	-1.82818	8.92748244804254e-10	2.75556581120852e-07	59	1
Cd83	4.16949	-3.43648	9.12554358449338e-10	2.76975457028682e-07	60	1
Rsrp1	9.81913	-0.766539	1.16071808618218e-09	3.46521919138748e-07	61	1
Cited4	4.41974	-2.69687	1.2795151906811e-09	3.75826631249896e-07	62	1
Bcl3	6.8395	1.43383	2.0273317555527e-09	5.86027596831274e-07	63	1
Gcnt1	6.63097	1.50506	2.77778102589027e-09	7.9040891035137e-07	64	1
Plscr1	4.76668	2.29588	3.20063291839976e-09	8.9671886272274e-07	65	1
Pltp	9.39064	1.08139	3.38904548029411e-09	9.35119806691455e-07	66	1
Art3	3.65652	3.91337	3.54288676773069e-09	9.62977775031995e-07	67	1
Spred1	7.30866	-1.24485	3.89454461135541e-09	1.0429934105499e-06	68	1
Spic	4.86453	2.70319	4.70488843599316e-09	1.24174961315756e-06	69	1
Cd5l	6.29251	2.77878	7.44406852039209e-09	1.936627597498e-06	70	1
Cldn10	0.831979	7.89383	9.41559051939569e-09	2.41503266124951e-06	71	1
Adgre1	7.47843	1.20409	1.1147659216016e-08	2.81958363865094e-06	72	1
Jchain	6.65285	4.67971	1.14629935614554e-08	2.85962432531048e-06	73	1
Emp3	8.244	-1.02248	1.61783974499614e-08	3.93627958191823e-06	74	1
Cxcr4	10.6814	-1.1514	1.62111344046932e-08	3.93627958191823e-06	75	1
Hmox1	9.1303	1.44067	1.92588866834415e-08	4.61478401831781e-06	76	1
Cd36	8.06151	-2.12844	2.25974486771124e-08	5.31011520315139e-06	77	1
Cp	2.90378	3.86684	2.27438902776239e-08	5.31011520315139e-06	78	1
Serpina3g	6.03211	2.00267	2.49783810018605e-08	5.70338199430436e-06	79	1
Arl4c	8.28121	-1.42999	2.50546680327466e-08	5.70338199430436e-06	80	1
Hpgds	4.02198	2.98029	2.89994941986494e-08	6.51987393643956e-06	81	1
Grap2	6.30768	1.37432	2.99775121000222e-08	6.65756674211591e-06	82	1
Syne1	4.65467	3.15567	4.36070609662936e-08	9.56780948502618e-06	83	1
C3ar1	3.21779	4.71219	5.75435516166542e-08	1.24753049820344e-05	84	1
Slco3a1	4.56185	1.89082	7.03446469409295e-08	1.50711337110737e-05	85	1
Zfp36l2	10.7828	-0.903923	1.10592196950022e-07	2.34185406820564e-05	86	1
Gstm1	7.34413	1.64986	1.2224618815183e-07	2.55887969245169e-05	87	1
Runx3	5.13021	-1.52136	1.30434589739381e-07	2.69925490198167e-05	88	1
Ehd1	8.01158	1.05314	1.59234424992296e-07	3.25822259947719e-05	89	1
Cadm1	5.37773	2.53449	1.7669508593861e-07	3.57532690003113e-05	90	1
B4galt6	4.78718	2.23782	1.94425168498102e-07	3.89085356430652e-05	91	1
BC064078	6.04302	1.45828	2.02631134844256e-07	4.01099521374864e-05	92	1
Rnf144a	6.03635	1.20984	2.26500017985289e-07	4.41430436270365e-05	93	1
Man2a2	5.81305	1.58159	2.27853830154381e-07	4.41430436270365e-05	94	1
Wdfy4	8.99705	-0.670287	2.47269219900052e-07	4.74002080378931e-05	95	1
Slc9a9	5.86077	-1.28937	2.53180725859473e-07	4.80278562356964e-05	96	1
Hebp1	4.75107	3.35648	2.74572656427209e-07	5.15488932597516e-05	97	1
Hp	7.80652	1.36912	2.92621687826616e-07	5.43768730307194e-05	98	1
P2ry6	5.69399	-1.35805	3.19467057325605e-07	5.87658038480465e-05	99	1
Upp1	2.82637	3.82771	3.42232443421696e-07	6.23239502715251e-05	100	1
Il6st	7.36126	-0.804111	3.59669985233338e-07	6.48509910998447e-05	101	1
Epx	2.69298	4.03348	4.08344083553051e-07	7.2550674136746e-05	102	1
Slc12a2	8.98952	-1.24181	4.10340971725048e-07	7.2550674136746e-05	103	1
Nlrp3	6.08611	-1.18544	4.46463581458731e-07	7.81783488648553e-05	104	1
Myo18a	7.33369	-1.00629	4.64740015563316e-07	8.06036230802242e-05	105	1
Basp1	4.59232	2.5871	5.41162370301738e-07	9.29727162789147e-05	106	1
Txnip	6.90221	-1.44429	5.4972722790718e-07	9.35615191347445e-05	107	1
Grina	9.0782	0.900302	5.7306381364198e-07	9.66302325021675e-05	108	1
Fcgr2b	5.65317	1.71372	7.0871691057835e-07	0.000118408	109	1
Cd22	5.50346	-2.50613	7.42323055891364e-07	0.000122895	110	1
Ttc7b	4.83486	-2.04493	7.61425967982762e-07	0.000124922	111	1
Rftn1	7.30103	1.0636	7.94470844934697e-07	0.000128062	112	1
Cyp4f18	8.08354	-1.12106	7.94628001190527e-07	0.000128062	113	1
Elmo1	8.06563	0.759842	8.3313830899231e-07	0.00013309	114	1
Blvrb	5.79983	1.37394	9.04654782343669e-07	0.000142651	115	1
Lox	0.355547	8.4353	9.08655430739907e-07	0.000142651	116	1
Gm32448	3.68982	-3.20758	9.22754178785454e-07	0.000143626	117	1
Ms4a6c	9.58115	0.934008	9.56908785651153e-07	0.00014768	118	1
Sod2	8.12114	1.073	1.03001015543562e-06	0.000157577	119	1
Clec4a3	8.3287	1.24921	1.03834136604619e-06	0.000157577	120	1
Hnrnph1	7.48482	-1.13139	1.06173161750287e-06	0.000159795	121	1
Add3	9.8051	-0.558353	1.12190615369703e-06	0.000167467	122	1
Rac2	7.70138	1.10705	1.16670248642928e-06	0.000172738	123	1
Rbm7	5.08355	-2.41092	1.22596496243979e-06	0.000180049	124	1
Tbkbp1	7.29582	-1.11158	1.46949330054813e-06	0.000214088	125	1
Gnai2	10.705	0.572265	1.80455438515092e-06	0.000260815	126	1
Ctsh	8.14045	0.639944	1.93167689726153e-06	0.00027568	127	1
Acod1	3.62765	2.62406	1.93767711497564e-06	0.00027568	128	1
Hist2h4	7.79102	1.17286	2.02139813649168e-06	0.000285362	129	1
Fnbp1l	2.69888	3.2921	2.19235366401376e-06	0.000307115	130	1
Myo1e	3.57518	3.2721	2.44824820730943e-06	0.000340344	131	1
Dclre1b	6.03931	-1.07139	2.49600326319613e-06	0.000344354	132	1
Ptprm	4.37603	3.06798	2.52965401797135e-06	0.000346372	133	1
Sh3bgrl3	9.43802	-1.36531	2.69301090605239e-06	0.000365988	134	1
Dgkg	6.14912	-1.18459	3.03679426733589e-06	0.000409652	135	1
Asb2	5.215	2.45634	3.11428573897792e-06	0.000417017	136	1
Hnrnpdl	8.83066	-0.664223	3.23483468121437e-06	0.000429997	137	1
Csf2ra	10.0008	-0.525153	3.45490797992364e-06	0.000454417	138	1
Lamc1	0.731488	6.01468	3.46845136417388e-06	0.000454417	139	1
Nr1h3	5.85771	1.42502	3.52639889432235e-06	0.000458709	140	1
Kif3c	5.13506	1.37628	4.01990165349137e-06	0.000519195	141	1
Lrrc25	8.68138	0.664266	4.16008658596055e-06	0.000533516	142	1
Pfkfb3	7.10208	1.1239	4.77409525470238e-06	0.000607979	143	1
Milr1	7.65692	0.761399	4.86003258797453e-06	0.000614625	144	1
Sox5	0.509595	6.26358	5.12510027011579e-06	0.000643677	145	1
Pirb	6.83679	0.928128	5.21883738481231e-06	0.000650961	146	1
Pdcd4	8.92989	-0.662053	5.53912745917462e-06	0.000683489	147	1
Tgif1	7.49217	-0.815465	5.55468921932997e-06	0.000683489	148	1
Naip5	7.73947	-0.911864	5.70201281333919e-06	0.000696908	149	1
Nrip1	6.38756	1.29723	6.04486841655207e-06	0.000733887	150	1
Retnla	2.51648	-4.26241	6.31480881678253e-06	0.000761583	151	1
Klrb1c	3.54773	-2.65998	6.39745868544835e-06	0.000766474	152	1
Gypa	2.14039	5.77298	7.44485381877828e-06	0.000886132	153	1
Sgk1	8.65894	-0.811759	7.71819223742439e-06	0.000912701	154	1
Cd24a	5.74552	2.68274	8.04000837522981e-06	0.000944623	155	1
Btg1	9.14918	-1.26102	8.13539301480742e-06	0.000949703	156	1
Cfp	6.24814	1.5524	8.3680217695112e-06	0.000970637	157	1
Snrpb	9.59477	-0.683022	8.83259199040206e-06	0.00101804	158	1
Clec4a2	5.14339	2.45161	9.17685129369147e-06	0.00105107	159	1
Scd1	3.63515	-2.30513	9.29248641121155e-06	0.00105766	160	1
Dusp6	7.42023	-0.786639	9.98839453301286e-06	0.00112981	161	1
Cd302	7.19488	0.771953	1.09951262127211e-05	0.001236	162	1
Osm	5.20109	1.61793	1.11536221896402e-05	0.00124613	163	1
Tmem176a	5.1572	2.54741	1.16296427483629e-05	0.00129139	164	1
Fip1l1	6.67553	-1.04319	1.19730314401763e-05	0.00132146	165	1
Lbr	5.87212	1.6728	1.27237662693801e-05	0.00139586	166	1
Gzma	3.89233	-2.4549	1.32816048868468e-05	0.00144833	167	1
Pik3cd	8.08074	0.760764	1.39164762255066e-05	0.00150853	168	1
Ly6g	4.25579	3.4803	1.42222809209474e-05	0.00153256	169	1
Tsnax	5.61605	-1.27708	1.44255059764451e-05	0.00153737	170	1
Anxa5	7.57015	0.695226	1.44358026005749e-05	0.00153737	171	1
Blnk	4.18161	3.23804	1.46658504997321e-05	0.00155279	172	1
Fam46a	8.60077	-0.801994	1.47705413488788e-05	0.00155483	173	1
Tor1a	6.2758	-1.22785	1.53167621117743e-05	0.00160307	174	1
Ccl5	5.45587	-2.21674	1.61711332598536e-05	0.00168281	175	1
Hdc	4.85747	2.55596	1.64933536442411e-05	0.00170659	176	1
Pou2af1	4.92249	4.77941	1.70809178751964e-05	0.0017574	177	1
Ly6a	6.05034	1.31641	1.73903063795116e-05	0.00177332	178	1
Ppt1	8.04298	0.89324	1.74303696443008e-05	0.00177332	179	1
Lcn2	7.76529	4.26894	1.79295567948157e-05	0.00181397	180	1
Cd74	11.4011	-0.831124	1.8501796512857e-05	0.00186153	181	1
Havcr2	5.73055	-1.82527	1.9124187539817e-05	0.00191357	182	1
Klhl6	5.35184	1.4102	1.93368123740743e-05	0.00192428	183	1
Uqcr10	6.16648	-0.992254	2.08719044184513e-05	0.00206575	184	1
Glg1	7.01989	0.757059	2.13594147871867e-05	0.00210257	185	1
Sorbs3	3.0479	2.56578	2.15515001652458e-05	0.00211008	186	1
Hk3	6.72733	0.916588	2.27660434075e-05	0.00221707	187	1
Cnst	6.06094	-1.27343	2.36341986651945e-05	0.00228937	188	1
Tesk1	7.51912	0.885151	2.43608643335513e-05	0.00234728	189	1
Cd200r1	3.80876	3.15788	2.49128044969255e-05	0.00238783	190	1
Cd44	10.4872	-0.502098	2.5307397707213e-05	0.00241295	191	1
Sos1	5.60014	1.13221	2.64491616286449e-05	0.00250868	192	1
App	5.45935	1.50022	2.68225744325355e-05	0.00253091	193	1
Scarf2	0.823239	5.35251	2.86183470106003e-05	0.00268644	194	1
LOC100038947	7.58866	-0.714866	2.90964877425004e-05	0.00271731	195	1
Adam23	5.29441	2.65351	2.96335090050618e-05	0.00275335	196	1
Mzb1	4.24196	4.60281	2.98600515893392e-05	0.00276031	197	1
Tab2	8.70049	-0.609875	3.0543905164564e-05	0.00280927	198	1
Ikzf1	7.55378	-0.835305	3.08005866921228e-05	0.00281864	199	1
Narf	5.90777	1.04992	3.16271887288099e-05	0.00287981	200	1
Txnrd1	7.11034	0.793472	3.25241193626809e-05	0.00294056	201	1
Psmc1	6.05736	1.09426	3.26172471657808e-05	0.00294056	202	1
Mras	2.92302	3.38913	3.59138392329112e-05	0.00322181	203	1
Itga9	3.55255	2.72654	3.61669850311568e-05	0.00322861	204	1
Bard1	5.05114	1.32279	3.655711062603e-05	0.00324752	205	1
Vasp	9.30033	0.586975	3.70812620004627e-05	0.00327809	206	1
Nipa1	2.43318	3.21796	3.92323528070408e-05	0.0034515	207	1
Gnptg	6.93849	-0.711578	3.94993457831842e-05	0.00345828	208	1
Csgalnact2	7.60389	-0.644619	4.13625101269849e-05	0.00360408	209	1
Chil1	4.17405	3.17204	4.1564664014624e-05	0.00360445	210	1
Ddit3	4.6918	-1.54841	4.1890031999498e-05	0.0036122	211	1
Mt1	5.84685	1.81475	4.20508092994504e-05	0.0036122	212	1
Lyst	7.99536	-0.540461	4.22558751479304e-05	0.00361278	213	1
Taldo1	8.8177	0.498328	4.31188172425292e-05	0.00366933	214	1
Rgs2	10.8149	-0.622664	4.36202810671238e-05	0.00369474	215	1
Rsad2	3.81984	3.03054	4.39668729929542e-05	0.00370686	216	1
Vwa9	4.59597	-1.57287	4.67915659609802e-05	0.00392683	217	1
Sbno2	8.32933	0.524782	4.70592763128831e-05	0.00393118	218	1
Sh3bp4	5.23221	1.18579	5.10687685543553e-05	0.00424664	219	1
Naip2	7.15363	-0.891042	6.47038978493573e-05	0.00535601	220	1
Tnfrsf14	5.54496	1.23288	6.61190186580752e-05	0.00544839	221	1
Ngp	10.9028	3.91425	7.06373908660589e-05	0.00579449	222	1
Agmo	3.92444	-1.85749	7.33849794089963e-05	0.00599289	223	1
Adpgk	6.87184	2.05618	7.44438541973816e-05	0.00605222	224	1
Apobec1	6.50805	-0.92873	7.48655109612339e-05	0.00605945	225	1
Cd63	4.85225	2.51299	7.95192839936757e-05	0.00640764	226	1
Setd2	8.23745	-0.670528	8.10158128478043e-05	0.00649947	227	1
Malat1	13.1395	-0.61754	8.21682249894545e-05	0.00655532	228	1
Lyn	7.16419	1.44696	8.24320113693512e-05	0.00655532	229	1
2210414B05Rik	0.616099	4.71288	8.39040883320284e-05	0.00664338	230	1
Eef2	10.8896	0.664145	8.45633853181023e-05	0.00666173	231	1
Retnlg	7.99859	3.34315	8.48674024596435e-05	0.00666173	232	1
Amfr	7.62384	0.674289	8.62925398962353e-05	0.00674452	233	1
Cat	4.33229	1.73374	8.69407596381906e-05	0.00676615	234	1
Selplg	8.50363	0.617772	8.75697051181114e-05	0.00678609	235	1
Sept6	7.37379	-0.700695	9.28121403563612e-05	0.00716187	236	1
Stk39	3.58362	2.23592	9.57943757492135e-05	0.00736081	237	1
Myof	5.33227	1.3684	9.77745485764969e-05	0.0074814	238	1
Klra2	7.67442	1.04983	9.87700165372784e-05	0.00752594	239	1
Slk	7.4729	-0.704364	9.96640566293922e-05	0.00756243	240	1
Atg2a	6.42895	-0.805696	0.000101827	0.00769448	241	1
Cd300a	9.88014	-0.777196	0.000103229	0.00776823	242	1
Gpcpd1	7.54142	-0.604701	0.000103739	0.00777445	243	1
Olfml2b	3.14636	3.54078	0.000105536	0.00787585	244	1
Ptp4a3	5.53906	-1.3344	0.000105957	0.00787585	245	1
Hspa5	9.94557	0.640365	0.00010643	0.00787882	246	1
Cst3	13.0891	-0.580528	0.000107926	0.00795728	247	1
Gm10130	5.56237	-1.27795	0.000109441	0.00803645	248	1
Rab3d	5.92615	1.33908	0.000115968	0.0084792	249	1
Ube2s	7.68155	0.731757	0.000116402	0.0084792	250	1
Calr	9.82353	0.455625	0.000117265	0.00850799	251	1
Hmga2-ps1	4.55049	-1.33944	0.000126353	0.00913104	252	1
Vps13d	4.74792	-1.48091	0.00013215	0.0095122	253	1
Megf9	8.04056	-0.641217	0.000132716	0.00951534	254	1
Dnajc10	5.76852	-0.934248	0.000134283	0.00958994	255	1
Tacc1	7.63968	-0.610559	0.000135021	0.00959417	256	1
Cpd	6.57734	-0.741289	0.000135396	0.00959417	257	1
Dusp12	4.20824	1.87072	0.000138517	0.00977727	258	1
Enpp5	3.50506	2.51117	0.000141044	0.00991717	259	1
Picalm	6.18535	0.930646	0.00014385	0.0100481	260	1
Dapp1	5.89659	-1.20429	0.0001442	0.0100481	261	1
Ptk2b	8.21641	-0.962997	0.000144561	0.0100481	262	1
Hint1	7.15093	0.906356	0.000151198	0.0104695	263	1
Cpne3	6.65643	0.780426	0.00015397	0.010621	264	1
Syvn1	7.08373	0.816289	0.000159012	0.0109274	265	1
Hist1h2bb	7.16351	1.68083	0.0001614	0.0110357	266	1
Trio	5.89895	-0.886701	0.000161799	0.0110357	267	1
Cebpa	6.58613	-0.870983	0.000166715	0.0113285	268	1
S100a9	10.7761	3.18611	0.000170121	0.011517	269	1
Apbb1	3.38632	-2.24752	0.000172881	0.0116504	270	1
Itgb3	6.09043	1.91061	0.000173371	0.0116504	271	1
Erp29	6.72917	0.681238	0.00017642	0.0118117	272	1
Hsd17b12	6.89808	-0.667886	0.000177747	0.011857	273	1
Smad3	6.42068	-0.775365	0.000180202	0.0119769	274	1
Tmem123	8.53562	0.497645	0.000181769	0.0120371	275	1
Rsrc1	6.52547	-0.805747	0.00018452	0.012175	276	1
LOC105245440	5.01147	-1.58795	0.000185458	0.0121927	277	1
Serpinb1a	3.19099	3.33419	0.000188067	0.0123198	278	1
Anp32e	5.06382	-1.4968	0.000192514	0.0125659	279	1
Rgl1	5.10374	1.6854	0.000196929	0.0128081	280	1
Prr33	2.20401	-3.00124	0.000199754	0.0129456	281	1
Ltf	8.28051	3.48953	0.00020409	0.0131755	282	1
Lyz2	13.2652	-0.595776	0.000204748	0.0131755	283	1
Nmt1	7.91915	0.721336	0.00020867	0.0133806	284	1
Mrpl45	5.53912	1.01624	0.000210203	0.0134316	285	1
Dpep3	2.49962	-2.6187	0.000211189	0.0134428	286	1
Nlrp1c-ps	4.08478	-1.64744	0.000211855	0.0134428	287	1
Zfp385a	6.93805	-0.737573	0.000214372	0.0135553	288	1
Mark2	7.41022	0.653498	0.000216624	0.0136503	289	1
Nrarp	5.17701	-2.25861	0.00022034	0.0138366	290	1
Ccl4	3.69652	1.98541	0.000231339	0.014472	291	1
Tmc3	1.21376	4.80636	0.000232048	0.014472	292	1
Prex1	5.83339	1.24006	0.000233202	0.0144943	293	1
Uchl4	4.61282	-1.4527	0.000237162	0.0146904	294	1
Lpar6	6.78817	-0.999518	0.000239738	0.0147546	295	1
Adrbk2	10.0479	-0.698445	0.000239968	0.0147546	296	1
Rptor	6.42297	-0.732762	0.000241089	0.0147546	297	1
Gca	4.32823	2.09179	0.00024144	0.0147546	298	1
Tnip1	8.53163	0.652619	0.000243604	0.0148371	299	1
Padi2	5.31945	-1.917	0.000248331	0.0150404	300	1
Haao	5.93756	-1.11618	0.000248941	0.0150404	301	1
Psen2	6.29904	1.15766	0.000249421	0.0150404	302	1
Clec2i	6.75173	-1.60679	0.000252448	0.0151421	303	1
Zc3h12d	6.41631	0.874586	0.00025277	0.0151421	304	1
Plac8	8.95129	-0.773154	0.000255438	0.0152518	305	1
Hemgn	2.57597	3.15752	0.000268872	0.0159915	306	1
Vcan	2.78541	3.8889	0.000269584	0.0159915	307	1
Tnfaip2	8.00737	0.535462	0.000270567	0.0159977	308	1
Lima1	6.68023	0.9284	0.000278625	0.0164208	309	1
Pik3r5	7.97918	0.832931	0.000284759	0.0167282	310	1
Dynll1	6.76147	0.966128	0.000286798	0.0167575	311	1
Csf3r	6.76122	0.801359	0.000287097	0.0167575	312	1
Mpeg1	5.94317	1.01843	0.000290983	0.0169174	313	1
2900026A02Rik	6.08936	-0.861062	0.000291696	0.0169174	314	1
Cdc73	7.76385	-0.638313	0.000297696	0.0172106	315	1
Prtn3	5.43274	3.73247	0.000299397	0.0172542	316	1
Cdca3	3.50894	3.1957	0.000304364	0.0174851	317	1
Tmem131	6.88778	0.982627	0.000313009	0.0179252	318	1
Mef2a	8.41009	-0.869398	0.000316982	0.0180958	319	1
Trim10	0.983634	6.86277	0.000322484	0.0183524	320	1
Srsf1	5.89515	0.909027	0.000325814	0.0184743	321	1
Mmp8	6.80251	3.79536	0.000326692	0.0184743	322	1
Il1f9	3.91527	2.88101	0.000327671	0.0184743	323	1
Vamp1	3.06837	-2.25739	0.000329009	0.0184925	324	1
Il12rb2	5.34997	-1.0631	0.000330588	0.0185241	325	1
Klhl11	5.35315	-1.08075	0.000334799	0.0187025	326	1
Slc41a3	6.72305	-0.684723	0.000337673	0.018766	327	1
St8sia4	6.78337	-0.754392	0.000337997	0.018766	328	1
Nptn	9.15114	-0.470041	0.000345626	0.0191313	329	1
Slc50a1	5.02374	-1.13054	0.000353076	0.0194845	330	1
Klre1	2.56164	-2.6756	0.000354541	0.0195062	331	1
Cyth4	8.52542	0.474902	0.000359077	0.0196962	332	1
Ifi203	3.21462	-2.45224	0.000361711	0.0197312	333	1
Cklf	5.28963	-1.3688	0.000361882	0.0197312	334	1
Gsn	6.4308	1.25283	0.000363061	0.0197364	335	1
Dst	3.27927	2.28731	0.000364985	0.019782	336	1
Rcan1	5.89049	-0.951828	0.000372751	0.0200905	337	1
Asap1	6.6342	-0.942725	0.000372884	0.0200905	338	1
Lsp1	9.93821	-0.7338	0.000375367	0.0201646	339	1
Mbd2	8.85409	0.494509	0.000383406	0.0205359	340	1
Smad1	6.63576	0.704466	0.000397264	0.0212158	341	1
Ociad2	0.184844	6.1037	0.000411357	0.0219042	342	1
Rgs1	9.03291	0.654358	0.000412737	0.0219136	343	1
Dram1	5.8831	0.84994	0.000415738	0.0220088	344	1
Ms4a3	3.21902	3.47063	0.000418597	0.0220959	345	1
Acer3	7.67042	-0.569948	0.000422094	0.0222091	346	1
Hist1h1e	9.68053	0.421221	0.000423181	0.0222091	347	1
Gzmb	2.83778	-2.28763	0.00043063	0.0225351	348	1
Hist1h2ac	6.15826	1.35776	0.000433887	0.0226405	349	1
Pfdn5	4.43451	-1.81664	0.000448069	0.0233137	350	1
Nxpe3	3.5124	1.93669	0.000455132	0.0236137	351	1
Cnksr3	5.98185	1.513	0.000457643	0.0236765	352	1
Mreg	4.29814	1.58709	0.000461689	0.0238135	353	1
Mrto4	3.55749	-1.97566	0.000463944	0.0238135	354	1
Tet2	7.34301	-0.752331	0.000464214	0.0238135	355	1
Mrpl52	6.69359	0.902954	0.000469097	0.0239964	356	1
Ivns1abp	6.78077	-0.646479	0.000479837	0.024477	357	1
Adk	4.94664	1.75309	0.000481502	0.0244934	358	1
Slc5a5	1.85409	3.48271	0.00048913	0.0248121	359	1
Selt	7.86671	0.661835	0.000501395	0.0253636	360	1
Sap30	6.70638	-0.776431	0.000509259	0.0256901	361	1
Panx1	6.35175	-0.80135	0.000511649	0.0257393	362	1
Bin3	6.04751	-0.854094	0.000518358	0.0259673	363	1
Ube2c	4.93182	2.60139	0.000519032	0.0259673	364	1
Prcc	7.00062	-0.628121	0.000526846	0.0262531	365	1
Camp	8.00687	3.24376	0.000527628	0.0262531	366	1
Btbd9	7.59859	-0.679483	0.000537811	0.0266868	367	1
Cd163	2.4756	-2.49343	0.000548206	0.0271288	368	1
Nxpe4	6.85696	-0.797021	0.000551793	0.0272323	369	1
Pik3ap1	10.0888	0.628559	0.000556747	0.0274025	370	1
Tmsb4x	12.7466	0.485276	0.000561134	0.0274747	371	1
Map3k5	6.44077	-1.00376	0.000561232	0.0274747	372	1
Spag11b	2.17989	3.10896	0.000568112	0.027737	373	1
Rtn1	4.61887	-1.86327	0.000571475	0.0277719	374	1
Rab32	6.96462	0.76573	0.000571877	0.0277719	375	1
Orm1	3.31324	3.2477	0.000585076	0.0282595	376	1
Cdk10	3.82225	-1.6138	0.000585251	0.0282595	377	1
Perp	1.85867	3.2551	0.000586574	0.0282595	378	1
Slc7a7	5.85652	0.771301	0.000589048	0.0283038	379	1
Pla2g15	6.59473	0.937053	0.000598595	0.0286869	380	1
LOC108168816	4.3233	-1.47234	0.000605515	0.0289424	381	1
Thoc1	5.13092	-0.987288	0.000617838	0.0293343	382	1
Rapgef5	3.42287	2.48277	0.000618448	0.0293343	383	1
Hist1h1b	6.98753	1.42161	0.000619976	0.0293343	384	1
Lipg	1.26516	4.4919	0.000620158	0.0293343	385	1
Rpl30	6.3957	0.735255	0.000657907	0.0310392	386	1
Tmem176b	7.55246	1.52774	0.000661641	0.0311348	387	1
Glrx	6.15125	1.89665	0.000670659	0.0314778	388	1
Slc3a2	5.41672	1.26086	0.000693474	0.0324649	389	1
Etv6	8.71934	-0.421693	0.000701023	0.0326319	390	1
Gbp9	4.57607	-1.57343	0.000702045	0.0326319	391	1
Snhg15	5.38027	-1.10462	0.000702417	0.0326319	392	1
Pik3cg	6.44651	0.670513	0.000705105	0.0326735	393	1
2810417H13Rik	4.18623	2.67174	0.000708404	0.0327312	394	1
Vav2	5.9232	0.810454	0.000709945	0.0327312	395	1
Abhd17c	5.67127	-0.986623	0.000715141	0.0328875	396	1
Ankrd13a	7.68075	0.521968	0.000724781	0.0331808	397	1
Arhgap27	8.24271	0.507186	0.0007254	0.0331808	398	1
Hvcn1	5.03868	2.28998	0.000726985	0.0331808	399	1
Igf1r	6.00468	0.87347	0.000732168	0.0333338	400	1
Uqcrb	4.22134	-1.71824	0.000736493	0.0334471	401	1
Lasp1	8.56148	0.412858	0.000742683	0.0336443	402	1
Gadd45a	6.48482	0.950324	0.000747015	0.0337003	403	1
Magohb	4.29966	1.32279	0.000747621	0.0337003	404	1
Arcn1	7.27859	0.791159	0.000756186	0.0340022	405	1
Txndc5	6.98191	1.28139	0.000770542	0.0345624	406	1
Dstn	7.02511	1.14817	0.00079435	0.0355428	407	1
Nfe2l1	7.74011	0.574436	0.000810257	0.036099	408	1
Tiparp	5.51783	1.03999	0.000810746	0.036099	409	1
C1qb	7.15983	2.32663	0.000813974	0.0361544	410	1
Gstm4	4.53241	1.35625	0.000823115	0.0364714	411	1
Coa6	2.68458	-2.46202	0.000827298	0.0365678	412	1
Alox5	4.91115	-1.31727	0.000831218	0.0366521	413	1
Rhof	5.81734	-1.16296	0.000834868	0.0366927	414	1
Slc4a8	2.95595	2.73324	0.000836168	0.0366927	415	1
Negr1	-0.324901	5.60237	0.000838414	0.0367028	416	1
Mmp9	6.67075	3.18872	0.000849649	0.0371054	417	1
Cmtm6	7.42741	0.618299	0.00085305	0.0371648	418	1
Mycbp2	7.56549	-0.683337	0.000862077	0.0374685	419	1
Nuak2	8.41464	-0.609938	0.000865158	0.0375128	420	1
Actn1	5.46332	1.90195	0.000869282	0.0376021	421	1
Acp2	6.649	0.851217	0.000882385	0.0380785	422	1
Klf9	6.13279	-0.874464	0.000887317	0.0382008	423	1
Arid5a	4.62722	1.12805	0.00090366	0.0388126	424	1
Pdzk1ip1	0.293341	4.29951	0.000911905	0.0390746	425	1
Ndufb8	4.53111	1.5068	0.000921175	0.0393791	426	1
Prkcb	8.64496	0.393787	0.000948677	0.0404599	427	1
Sdccag3	5.35704	-0.995911	0.000953085	0.0405529	428	1
Ppp1ca	9.12186	0.386871	0.000961134	0.0407093	429	1
Mboat7	6.0022	0.734829	0.000961233	0.0407093	430	1
Klra8	0.504251	-4.3141	0.000965388	0.0407904	431	1
Thada	5.64847	-0.858286	0.000971363	0.0409479	432	1
Zfp626	2.63964	-2.45837	0.000978091	0.0411363	433	1
Prrc2c	7.91943	-0.634366	0.000982754	0.0412372	434	1
Fam217b	4.57193	1.17734	0.000987473	0.0413255	435	1
Cecr6	2.84092	-2.17234	0.000989397	0.0413255	436	1
Slc9a7	3.79164	1.48802	0.00100755	0.0419875	437	1
Camkk1	3.2127	2.13384	0.00101178	0.0420674	438	1
Fkbp11	0.772448	4.61737	0.00104524	0.0432727	439	1
Cast	7.46736	-0.679499	0.00104552	0.0432727	440	1
Ddx23	7.99894	-0.464023	0.00105989	0.043768	441	1
Fyb	8.87902	0.724504	0.00110293	0.0454423	442	1
Prdx5	8.48643	0.690394	0.00111217	0.0457194	443	1
Ccdc9	6.65861	-0.736924	0.00111811	0.0458146	444	1
Cd38	3.40025	2.61427	0.00111951	0.0458146	445	1
Tmem179b	6.24731	-0.781176	0.00114314	0.0466766	446	1
Raver2	0.809497	5.58665	0.00115718	0.0471442	447	1
Wfdc21	5.47437	3.55447	0.00118396	0.0481275	448	1
Pgd	8.16545	0.555223	0.00119046	0.0482839	449	1
Tprgl	6.87711	0.872602	0.00123243	0.0497687	450	1
Lbp	3.49905	2.75952	0.00123253	0.0497687	451	1
Tnnt3	2.32278	-2.29813	0.00124402	0.0500744	452	1
Crk	7.28512	-0.679703	0.00124561	0.0500744	453	1
Ankdd1a	4.04405	-1.39437	0.00125945	0.0504846	454	1
Ell2	6.02798	0.938704	0.00126135	0.0504846	455	1
Sirpa	9.79619	-0.621493	0.00126467	0.0505064	456	1
Enpp4	5.02926	1.03373	0.00127645	0.0508654	457	1
Sorl1	8.64152	0.516772	0.00128459	0.0510777	458	1
Slc2a3	5.45887	1.8879	0.00129604	0.0513249	459	1
Pdia4	6.32436	1.26588	0.00129644	0.0513249	460	1
Pcnx	6.92301	-0.79836	0.00130333	0.0514858	461	1
Cyb561	3.91477	-1.47305	0.00131826	0.0519627	462	1
Fcer1g	12.3164	0.614431	0.00132773	0.0522216	463	1
Pitpnc1	6.14413	0.953226	0.00133056	0.0522216	464	1
Hist1h2bm	3.71014	2.26731	0.00133884	0.0524336	465	1
Plk3	4.83855	1.2097	0.0014043	0.0547639	466	1
Glul	6.11472	-0.756982	0.00140436	0.0547639	467	1
Treml2	3.50091	2.366	0.00141051	0.0548864	468	1
Myo1b	2.22029	3.05187	0.0014223	0.0552272	469	1
Fmnl2	3.84634	1.47686	0.00142599	0.0552527	470	1
Scmh1	5.57196	-0.857246	0.0014466	0.055932	471	1
Hist1h2ab	5.04318	2.02001	0.00146728	0.0565797	472	1
Slamf8	5.37341	-0.853857	0.00146976	0.0565797	473	1
Tspo	6.55728	0.914734	0.00147267	0.0565797	474	1
Vangl2	2.44954	-2.40327	0.0014857	0.05696	475	1
Ctsg	5.38173	3.62728	0.00149096	0.0570417	476	1
Sptb	2.08877	3.62556	0.00152107	0.0580718	477	1
Cdkn2d	6.9917	0.583861	0.00153664	0.0584394	478	1
Irf1	8.73827	-0.673571	0.00153712	0.0584394	479	1
Adrb2	9.68411	-0.590276	0.00154766	0.0587177	480	1
Gbf1	5.93989	0.823315	0.00155801	0.0589874	481	1
Epcam	0.458556	5.47793	0.00156507	0.0590819	482	1
Clec4a1	7.95689	0.765514	0.001567	0.0590819	483	1
Cd200r4	3.20883	2.71414	0.00157405	0.0592254	484	1
Scnn1g	1.56195	-3.17047	0.00158492	0.0595115	485	1
Epsti1	8.04683	-0.590386	0.00159256	0.0596752	486	1
Bin1	6.39908	-0.653032	0.00159929	0.0598041	487	1
Saraf	6.58197	0.678486	0.00161774	0.06037	488	1
H2afx	5.64907	1.24178	0.00163002	0.0607039	489	1
Arl4a	5.2419	-0.959627	0.00163998	0.0607441	490	1
Clic4	6.88934	0.727933	0.00164067	0.0607441	491	1
Ckap4	2.8672	2.90234	0.0016411	0.0607441	492	1
St3gal6	4.59501	1.11312	0.0016488	0.0609053	493	1
Rassf5	9.1815	-0.778312	0.00165222	0.060908	494	1
Mcoln1	4.0708	-1.45782	0.00166822	0.0613736	495	1
Tmem14c	7.70664	0.542804	0.00167902	0.0615661	496	1
Gclm	4.68428	1.34514	0.00168021	0.0615661	497	1
Smox	5.42439	1.01999	0.00169613	0.0620247	498	1
Atg7	7.78105	-0.482761	0.00170345	0.0621675	499	1
Rps9	10.14	0.409289	0.00170867	0.0622332	500	1
Ppid	3.80862	-1.61852	0.00173345	0.062814	501	1
Adgrg3	2.74615	3.01455	0.0017354	0.062814	502	1
Mtus1	6.65962	0.952856	0.00173579	0.062814	503	1
Mad1l1	7.27406	-0.519384	0.00174168	0.062814	504	1
Fcgr1	6.16891	0.729612	0.00174186	0.062814	505	1
Map2k1	6.70465	-1.04203	0.00176362	0.0634727	506	1
Ptpn1	8.93155	0.763808	0.00176806	0.0634982	507	1
4930438A08Rik	2.35542	3.51923	0.0017713	0.0634982	508	1
Cyp4f13	5.60192	-0.936068	0.00177794	0.0636113	509	1
Itgb7	6.22261	-0.85236	0.00179876	0.0642299	510	1
Slc7a5	4.71303	2.25784	0.00181113	0.064545	511	1
3300002A11Rik	1.19568	-4.07629	0.00182639	0.0649618	512	1
Esam	2.03476	3.38347	0.00185303	0.0657099	513	1
Atl2	6.18201	-0.660407	0.00185464	0.0657099	514	1
C5ar1	5.51991	-0.933927	0.00186162	0.065829	515	1
1700003M07Rik	-6.65532	7.93533	0.00188614	0.066567	516	1
Ccl9	9.31281	0.63867	0.00190834	0.0672201	517	1
Hpgd	6.65152	-1.65095	0.00192374	0.0676316	518	1
Plekhs1	-0.509653	5.85923	0.00193734	0.0678565	519	1
Atf7ip	8.43417	-0.488643	0.00193759	0.0678565	520	1
Cmip	8.62131	0.55027	0.00194757	0.0680751	521	1
Lrp1	9.67471	-0.593222	0.00198331	0.0691915	522	1
Ptgr1	3.37443	1.74938	0.00198894	0.0692555	523	1
Gsk3a	7.85644	-0.514277	0.00199427	0.0693085	524	1
Pot1b	8.8796	-1.04716	0.0020367	0.0706483	525	1
Cpox	4.71887	1.15894	0.00204545	0.0708169	526	1
Usp7	7.90549	-0.566886	0.00205194	0.0709068	527	1
Cyfip1	8.9166	0.485271	0.0020629	0.0711505	528	1
Ccnb2	3.92265	2.50418	0.00207785	0.0714541	529	1
S100a8	9.0559	2.82804	0.00207955	0.0714541	530	1
Slc11a2	6.19783	0.778356	0.0020854	0.0715202	531	1
Cct6a	3.01792	-1.86996	0.00209488	0.0716698	532	1
Aurkb	3.25418	2.53209	0.00209763	0.0716698	533	1
Rnf19b	9.64342	-0.728499	0.00210361	0.0717089	534	1
Rab10	9.0592	0.416305	0.00210859	0.0717089	535	1
Sf3a2	7.41782	0.582774	0.00211059	0.0717089	536	1
Cdca7	3.61958	2.16477	0.00211931	0.0718712	537	1
Gbp7	4.46284	1.37451	0.0021425	0.0725226	538	1
Birc5	4.54709	2.2825	0.00215467	0.0727989	539	1
Slc44a2	10.0721	-0.663331	0.00216287	0.0728113	540	1
2310035C23Rik	6.39488	-0.772173	0.00216303	0.0728113	541	1
Lta4h	7.98485	0.765497	0.00218786	0.0735113	542	1
F630048H11Rik	5.03699	-0.982445	0.00219999	0.0737828	543	1
Gse1	4.81775	0.973623	0.00220622	0.0738558	544	1
Abca7	7.3448	-0.505533	0.00226498	0.0755633	545	1
Prc1	3.1739	2.41724	0.00226553	0.0755633	546	1
Map4k5	6.66443	0.768817	0.00229827	0.0765152	547	1
Rpn2	7.43522	0.546797	0.00232908	0.0770571	548	1
Atp2a2	7.64434	0.461297	0.00233001	0.0770571	549	1
Ubr1	5.99521	-0.681444	0.00233028	0.0770571	550	1
Eif4h	6.45855	-1.0442	0.00233331	0.0770571	551	1
Inpp5f	5.93767	-1.08517	0.0023357	0.0770571	552	1
Stk11	7.19486	0.489697	0.00236843	0.0778441	553	1
Snora23	4.37866	-1.15702	0.0023701	0.0778441	554	1
Mdh2	7.05354	0.735309	0.00237354	0.0778441	555	1
Gpr108	6.94122	-0.536465	0.00237709	0.0778441	556	1
Rbms1	7.15441	0.514089	0.00238093	0.0778441	557	1
Sf3b1	9.37164	-0.636847	0.00240758	0.0785744	558	1
Hist1h1a	6.54371	1.35334	0.00242375	0.0788669	559	1
Fam101b	3.98648	2.21894	0.00243131	0.0788669	560	1
Tmem234	6.93831	0.646565	0.00243216	0.0788669	561	1
Mettl9	7.16062	1.04753	0.00243393	0.0788669	562	1
Hist1h1c	8.59313	0.445209	0.0024382	0.0788669	563	1
Rhd	0.150055	4.26019	0.00244835	0.0789934	564	1
Klra17	2.18024	2.76065	0.00245079	0.0789934	565	1
Nisch	6.42242	-0.605606	0.00247735	0.0797087	566	1
Hsp90ab1	11.3896	0.684956	0.00248491	0.0798109	567	1
Itgb2l	4.6242	3.48363	0.00249913	0.0801262	568	1
Hs3st2	1.34867	4.08538	0.00250905	0.0802412	569	1
Ly6d	3.03326	2.14314	0.00251153	0.0802412	570	1
Fam213a	0.813959	4.32584	0.00255024	0.0813354	571	1
Abcg1	8.30764	0.433985	0.00255702	0.0813356	572	1
Card9	8.73302	-0.494533	0.00255919	0.0813356	573	1
Celf2	7.44857	0.486124	0.00257017	0.0815423	574	1
Smc3	6.01245	0.688408	0.00257921	0.0816869	575	1
Syngr2	8.37507	-0.461688	0.00259402	0.0820133	576	1
Il10rb	8.36356	-0.663069	0.00259966	0.0820493	577	1
Nnt	5.65404	-0.906311	0.00261748	0.0824687	578	1
Tlr13	6.04084	-0.856661	0.00264792	0.0832837	579	1
Mki67	4.04409	2.19728	0.00267222	0.0839032	580	1
Srp14	6.35968	0.604578	0.00267804	0.0839389	581	1
Gdnf	3.52148	1.86433	0.00268258	0.0839389	582	1
Slfn4	6.37024	2.60449	0.00273262	0.085358	583	1
Mcl1	9.53077	-0.488443	0.00274124	0.0854808	584	1
Abcc1	5.75666	0.746391	0.00274962	0.0855955	585	1
Hp1bp3	6.50787	-0.694864	0.00276589	0.085955	586	1
Coro1b	8.26183	0.489535	0.00279389	0.0863396	587	1
Gart	5.6531	0.986058	0.00279468	0.0863396	588	1
Nek2	1.98519	3.61054	0.00279862	0.0863396	589	1
Abcf2	5.53515	1.03164	0.00280194	0.0863396	590	1
Fhl3	3.91559	1.39856	0.00280197	0.0863396	591	1
Rsc1a1	7.09273	0.601577	0.00281597	0.0866244	592	1
Gpr132	6.84773	-0.815786	0.00283117	0.0869019	593	1
Numa1	7.44327	0.436201	0.00283701	0.0869019	594	1
Ndufb10	6.32283	1.04657	0.00283931	0.0869019	595	1
Phxr4	4.68622	-1.36117	0.00286678	0.0873566	596	1
Manf	8.00905	0.644191	0.00286755	0.0873566	597	1
Dek	5.98409	0.667686	0.00286855	0.0873566	598	1
Spin1	5.12668	0.867729	0.00287816	0.0875028	599	1
Sept5	2.62634	3.09199	0.00289385	0.087833	600	1
Epha1	0.955908	-4.2057	0.00289942	0.0878559	601	1
Osbpl6	-6.65532	-8.08492	0.00292049	0.0882827	602	1
Prkar2a	5.0555	0.928973	0.0029232	0.0882827	603	1
Gm5115	3.49502	-1.56979	0.00292873	0.0883031	604	1
Pink1	6.32849	0.61755	0.00294157	0.0885436	605	1
Prpf39	6.01354	-0.875358	0.00297426	0.08938	606	1
Abca1	6.0084	-0.72817	0.00298319	0.0895008	607	1
Aldh2	9.65352	0.400244	0.00300599	0.0900362	608	1
Ccl2	5.86995	1.33031	0.00303419	0.0907318	609	1
Mmp25	2.70935	3.01879	0.0030583	0.0913027	610	1
Ncr1	2.0747	-2.58936	0.00309442	0.0922299	611	1
Phf23	6.18807	0.759707	0.00311246	0.0926161	612	1
F630028O10Rik	4.49392	-1.09725	0.00313779	0.0932175	613	1
Abcf3	5.50014	-0.796516	0.003151	0.0934574	614	1
Hyou1	6.42359	0.714121	0.00316922	0.0938449	615	1
Aim2	6.23953	-0.682703	0.00319341	0.0943125	616	1
Slfn3	3.81216	1.93749	0.00319616	0.0943125	617	1
Gatad2b	7.43029	-0.495718	0.00320054	0.0943125	618	1
Wdr36	6.56982	0.654329	0.00321152	0.0944831	619	1
Fbxo32	4.85684	-1.06688	0.00327505	0.0961967	620	1
Rhot2	4.70031	1.385	0.00328311	0.0962191	621	1
Apol8	2.74915	1.90145	0.00328638	0.0962191	622	1
Fam132a	3.66371	2.45489	0.00331107	0.0967123	623	1
Diaph1	9.58994	-0.442951	0.00331829	0.0967123	624	1
Slit3	-1.02348	6.79641	0.00331916	0.0967123	625	1
Itga4	9.639	-0.790809	0.00338324	0.098422	626	1
Hps3	6.4053	-0.599191	0.0033936	0.0985173	627	1
Jtb	5.25101	-0.852673	0.00340227	0.0985173	628	1
Snx9	4.31185	1.52528	0.00340274	0.0985173	629	1
Zbtb11	4.67302	-1.16175	0.00341449	0.0987005	630	1
Tinagl1	1.02892	4.1608	0.00343315	0.0990826	631	1
Fam46c	2.34254	3.48534	0.00345865	0.0996606	632	1
Cd177	5.98819	2.95983	0.00347784	0.100055	633	0
Cdkn1b	6.96563	-0.824676	0.00348664	0.10015	634	0
Atp6v0d1	6.12896	0.727205	0.00355428	0.101932	635	0
Crispld2	0.705295	3.95306	0.00360917	0.103344	636	0
Tm9sf3	8.10747	0.38164	0.00365876	0.104599	637	0
Prr11	2.32275	2.78335	0.00366701	0.104671	638	0
Rap1gds1	6.41357	-0.663854	0.00367653	0.104778	639	0
Cdca5	3.58481	2.14662	0.00371073	0.105588	640	0
Hist1h4i	5.21713	0.957954	0.00373575	0.106134	641	0
Auh	4.34562	1.05501	0.00375048	0.106223	642	0
Kif18b	2.68644	2.69857	0.00375057	0.106223	643	0
Pum1	6.61911	-0.686043	0.00375815	0.106273	644	0
Top2a	4.72446	1.90784	0.00377635	0.106526	645	0
Nufip2	7.14937	-0.577529	0.0037788	0.106526	646	0
Oaz2	6.55886	-0.733719	0.00379509	0.10682	647	0
Smim14	6.28766	0.669866	0.00380335	0.106887	648	0
Ap4s1	5.9594	-0.756694	0.00381402	0.107022	649	0
Calhm2	7.69051	-0.731284	0.00384493	0.10765	650	0
Kcnn4	4.37793	1.90071	0.00384822	0.10765	651	0
Uqcrq	5.26701	1.11698	0.00386509	0.107956	652	0
Sik3	5.90968	0.724386	0.00388106	0.108236	653	0
Car2	5.73825	2.65104	0.00389449	0.108438	654	0
Vps13b	6.92983	-0.57138	0.00390021	0.108438	655	0
Ccr7	3.69764	-1.81686	0.00391449	0.108669	656	0
Nectin1	5.55544	-1.74083	0.00392219	0.108717	657	0
Slc35e1	6.62919	0.544163	0.00395914	0.109574	658	0
Kdm5a	6.93848	-0.539067	0.00398935	0.110243	659	0
Efl1	5.91692	-0.649042	0.00401103	0.110522	660	0
Cnot6	6.15967	-0.672145	0.00401158	0.110522	661	0
Slamf9	5.64501	0.850877	0.00403854	0.111097	662	0
Pym1	4.26501	-1.15286	0.00408172	0.112115	663	0
Fcnb	4.59566	3.10964	0.00411827	0.112948	664	0
Pla2g7	9.15336	0.455416	0.00415672	0.113681	665	0
Sdha	7.57168	0.442487	0.00415745	0.113681	666	0
Klf13	9.59841	-0.522349	0.00421589	0.115002	667	0
Acsl5	7.50318	0.553058	0.00421841	0.115002	668	0
Poglut1	5.19788	-0.842999	0.00425475	0.11582	669	0
Mms19	6.20019	-0.651533	0.00428237	0.116397	670	0
Cdkn1a	7.60498	-0.741585	0.00428973	0.116424	671	0
Jak1	9.46965	0.377617	0.00432634	0.117184	672	0
Adamts14	1.73947	-2.72171	0.00433063	0.117184	673	0
Ncapd2	5.00954	1.72074	0.00433948	0.11725	674	0
Adgrg6	1.64622	3.21158	0.00436578	0.117786	675	0
Acot7	5.72155	0.761536	0.00438639	0.117992	676	0
Slc27a4	6.40025	0.878434	0.0043864	0.117992	677	0
Iffo1	6.26749	-0.636337	0.00439819	0.118135	678	0
Sdccag8	7.14041	-0.614507	0.00446745	0.119494	679	0
Slc28a2	5.00848	1.02296	0.00446778	0.119494	680	0
Elane	4.53831	3.21655	0.00446848	0.119494	681	0
Dpf3	2.51607	-2.01282	0.00448543	0.119771	682	0
Psma6	7.99141	0.545615	0.0044991	0.119951	683	0
Tubgcp5	5.0192	-0.968207	0.00450531	0.119951	684	0
Cracr2a	5.16729	-0.819211	0.00453593	0.12059	685	0
Mgat1	5.2433	1.36088	0.00458556	0.121731	686	0
Tnfaip3	7.81273	-0.55433	0.0045958	0.121825	687	0
Ifit1bl2	0.934474	3.46837	0.00463327	0.12264	688	0
Ptbp2	5.52872	-0.834018	0.00465131	0.122939	689	0
Sh2d1b1	7.03144	0.600471	0.004659	0.122964	690	0
Edem1	6.95577	0.833929	0.00472299	0.124472	691	0
Sh2b2	5.34368	-0.895237	0.00473749	0.124674	692	0
Myo1d	3.57749	1.44573	0.00477758	0.125548	693	0
Malt1	6.3622	-0.714876	0.00479437	0.125807	694	0
Lap3	5.56483	0.89841	0.00480987	0.126032	695	0
Tsen34	4.84609	0.968899	0.00482539	0.126258	696	0
Capg	4.21999	1.84094	0.00483235	0.126258	697	0
Tbc1d23	7.04189	-0.521148	0.00490871	0.12807	698	0
Ganab	6.20065	0.993019	0.00491838	0.128138	699	0
Sik1	10.3046	-0.491047	0.00492577	0.128147	700	0
Rnpc3	5.61079	-0.720404	0.00498234	0.129434	701	0
Slc26a10	0.700355	-3.28124	0.00499789	0.129653	702	0
Mlf2	6.93508	0.528738	0.00503291	0.130376	703	0
Sema7a	1.90861	2.57314	0.00504646	0.130541	704	0
Msrb1	11.0606	-0.443172	0.00506128	0.130739	705	0
Atp11a	4.57432	1.29502	0.00529245	0.136326	706	0
Mef2c	5.62311	-1.03112	0.00529255	0.136326	707	0
LOC108168050	2.76482	1.9076	0.00532813	0.137049	708	0
Acap2	6.85123	-0.574319	0.00540302	0.138779	709	0
Unc93b1	9.83367	0.342341	0.005419	0.138871	710	0
Ets2	6.31788	0.919286	0.00542186	0.138871	711	0
Il16	7.48247	0.611755	0.00543461	0.139002	712	0
Npepps	7.09509	0.648974	0.00544467	0.139053	713	0
Mtss1	5.47277	-0.872152	0.00545428	0.139053	714	0
Pxn	7.77314	0.455774	0.00545951	0.139053	715	0
Cd33	3.79757	2.29451	0.00546923	0.139106	716	0
Krt83	0.177841	4.06458	0.00548503	0.139314	717	0
Cirbp	7.2629	-0.654411	0.00549848	0.139461	718	0
Lmbr1l	4.61838	-0.974125	0.00551024	0.139565	719	0
Ntn4	2.6852	1.81668	0.00556762	0.140464	720	0
Selk	8.73231	0.357272	0.00557199	0.140464	721	0
Clk2	7.00691	-0.538209	0.00557611	0.140464	722	0
Ifnlr1	1.12106	3.61067	0.00557661	0.140464	723	0
Tmem154	1.79005	3.17452	0.00559312	0.140685	724	0
Eif2s1	5.45495	0.774843	0.00560991	0.140913	725	0
Ap1s2	7.76252	0.744898	0.00566056	0.14199	726	0
Dars	6.92178	-0.746829	0.00569771	0.142616	727	0
Yy1	6.32833	-0.776978	0.00570118	0.142616	728	0
Abracl	6.70637	0.609489	0.00571665	0.142743	729	0
Sdhd	7.19121	0.595531	0.00572196	0.142743	730	0
AA467197	2.76291	2.86508	0.00574249	0.142932	731	0
Dock10	7.0104	-0.496163	0.00574521	0.142932	732	0
Mgat5	6.44421	0.739296	0.00576369	0.143196	733	0
C1rl	2.6335	2.77214	0.00578259	0.143437	734	0
Epn1	6.33676	-0.620385	0.00578915	0.143437	735	0
Wdr26	6.93218	0.46807	0.00581144	0.143588	736	0
Arpc1b	7.5656	0.825089	0.00582941	0.143588	737	0
2810013P06Rik	5.8415	-0.722998	0.00583265	0.143588	738	0
Klf11	6.1378	-0.865468	0.00583352	0.143588	739	0
Cry1	3.76912	1.30061	0.00583467	0.143588	740	0
Saa3	3.81075	4.83071	0.00586005	0.144018	741	0
Cpne2	4.68579	1.92037	0.00587104	0.144094	742	0
Tgfbr1	6.18239	-0.789141	0.00595045	0.145846	743	0
Chmp2b	7.34994	-0.826584	0.00597599	0.146275	744	0
Blvra	4.653	0.987136	0.00598526	0.146305	745	0
Igbp1	5.63581	0.759175	0.00606347	0.148019	746	0
Oas3	6.98741	0.849318	0.00608082	0.148244	747	0
Acadm	4.84918	0.927174	0.00609138	0.148302	748	0
Hmha1	5.83417	0.959489	0.006133	0.149116	749	0
Fam193a	6.25178	-0.559896	0.00619993	0.150543	750	0
Vav1	8.88469	0.344213	0.00620908	0.150564	751	0
Npepl1	6.2138	-0.627115	0.00623409	0.150904	752	0
Nuf2	2.66099	2.78875	0.00623965	0.150904	753	0
Fmnl3	6.08122	-0.697714	0.00626214	0.151247	754	0
Stip1	8.47487	0.871466	0.00633964	0.152614	755	0
Bst1	5.12146	2.0597	0.00634167	0.152614	756	0
Pou2f2	7.33283	0.810666	0.0063467	0.152614	757	0
Slc7a11	2.80887	1.84975	0.00635226	0.152614	758	0
Klra9	0.019852	-3.85897	0.00637872	0.153047	759	0
Dhx16	7.4627	-0.535294	0.0063898	0.153111	760	0
9030617O03Rik	2.742	-1.98436	0.00645722	0.154524	761	0
Ms4a7	1.30834	3.23583	0.00648562	0.154899	762	0
Uck2	4.06558	1.72859	0.00648991	0.154899	763	0
Tmod3	5.59158	0.726854	0.00653407	0.155749	764	0
Rassf1	6.5946	-0.548017	0.0065733	0.156466	765	0
Cep85l	6.47044	-0.620918	0.00658133	0.156466	766	0
Ccl6	9.32043	-0.284057	0.00659309	0.156541	767	0
Taf1d	6.57434	-0.526037	0.00660176	0.156543	768	0
Pced1a	5.05094	-0.876594	0.00665008	0.157349	769	0
Cdca8	3.79576	1.84289	0.00665305	0.157349	770	0
Ptgs1	3.93898	1.79464	0.00676055	0.159649	771	0
Gbp3	5.37709	1.02469	0.00676785	0.159649	772	0
Cd55	1.96743	3.10085	0.00678757	0.159908	773	0
Mettl5	5.127	-0.899434	0.00680865	0.160197	774	0
Camkmt	2.93839	-1.62929	0.00682806	0.160422	775	0
Fzd7	3.75676	-1.43721	0.00683584	0.160422	776	0
Nabp2	7.31169	-0.449055	0.00687233	0.161071	777	0
Snx1	8.45042	0.438949	0.0069149	0.16186	778	0
Aqp1	3.01465	2.16728	0.00696221	0.162758	779	0
Bpgm	4.33621	2.18441	0.00697491	0.162846	780	0
Prom1	0.741809	4.04802	0.00700485	0.163155	781	0
Mdm1	7.72929	-0.651557	0.00700605	0.163155	782	0
Ctsz	7.91235	0.480806	0.00713355	0.165912	783	0
Srsf4	6.73655	-0.555518	0.0071429	0.165918	784	0
Dhrs9	3.21119	2.37851	0.00715838	0.166065	785	0
Tbc1d2b	8.42187	0.423098	0.00719956	0.166808	786	0
Trim28	7.05222	0.496204	0.00722129	0.167099	787	0
Atg101	4.64856	0.923161	0.00723099	0.167111	788	0
Skap2	8.15773	0.4385	0.00726657	0.167721	789	0
Dmkn	1.26115	4.6441	0.00728653	0.167968	790	0
Nelfa	5.8403	-0.707931	0.00730362	0.168149	791	0
Rps27l	7.17774	0.436686	0.00731304	0.168154	792	0
Ssh3	5.28687	0.752929	0.00734026	0.168567	793	0
Lipa	7.28686	0.913869	0.007355	0.168693	794	0
Lmo4	9.91269	0.471658	0.00740173	0.169551	795	0
Hnrnpl	9.40367	-0.365811	0.00741118	0.169554	796	0
Tatdn2	6.60345	-0.670844	0.00753625	0.172199	797	0
Sh2b3	7.45847	-0.564782	0.0075921	0.173258	798	0
Atp6v1b2	7.34382	0.501019	0.00762099	0.173699	799	0
Ptpro	7.42867	-0.689101	0.00763782	0.173728	800	0
Emc10	6.19762	0.712916	0.00764869	0.173728	801	0
Rasa2	4.40682	0.965939	0.00765084	0.173728	802	0
Oosp1	1.09672	4.57636	0.00767377	0.174031	803	0
Tor1aip2	3.61157	1.27105	0.00772508	0.174977	804	0
Cxcr2	2.67519	2.5399	0.00774977	0.175182	805	0
Incenp	4.93585	1.03541	0.00775336	0.175182	806	0
H2-T22	5.26594	-1.32331	0.0078042	0.176112	807	0
Clec5a	1.63383	3.36153	0.00781473	0.176131	808	0
Dmtn	-0.670243	5.55411	0.00792846	0.17841	809	0
Dlc1	0.26444	3.40608	0.00794502	0.17841	810	0
Fgd6	3.02849	1.87592	0.00794523	0.17841	811	0
Itpr1	6.31371	-0.59568	0.00796378	0.178606	812	0
Atf6	7.69711	0.393418	0.00799771	0.179147	813	0
Eif4b	6.54232	0.712162	0.00805213	0.180144	814	0
Ift22	4.69359	0.885364	0.00806716	0.180259	815	0
Hmmr	2.61485	2.66078	0.00808697	0.18048	816	0
Chst1	0.0873998	3.66177	0.0081044	0.180648	817	0
Nrp2	4.0254	-1.11872	0.00816115	0.18169	818	0
Sstr4	7.41437	-0.912818	0.00822419	0.182765	819	0
Ndufv1	5.57865	1.00484	0.00822948	0.182765	820	0
Dscr3	4.71268	0.966896	0.0083565	0.184993	821	0
Hist4h4	5.75755	0.815582	0.00836337	0.184993	822	0
Pfkp	6.87144	-0.620123	0.00839101	0.184993	823	0
Prdx4	1.92278	2.30983	0.00839935	0.184993	824	0
Ctsl	6.31578	0.939842	0.00840367	0.184993	825	0
Epb42	-1.67527	7.53981	0.00840658	0.184993	826	0
Usp48	5.87788	0.60118	0.00841528	0.184993	827	0
Rbpms	7.59933	-0.796651	0.00841907	0.184993	828	0
Irf5	8.64019	-0.604643	0.00842125	0.184993	829	0
Cks1b	5.01144	1.46731	0.0084958	0.186374	830	0
Cebpz	6.09425	-0.685883	0.00850456	0.186374	831	0
Triobp	6.91457	0.474729	0.00855047	0.187155	832	0
Dis3l2	4.79499	-0.868629	0.00858421	0.187307	833	0
Fermt3	7.18556	0.445278	0.00859031	0.187307	834	0
4930523C07Rik	4.83372	-0.839887	0.00859835	0.187307	835	0
Hid1	1.00849	3.29102	0.00860289	0.187307	836	0
Rbm25	7.4014	-0.401332	0.00860886	0.187307	837	0
Cdk1	3.92758	1.9877	0.00871804	0.189456	838	0
Elmsan1	7.09404	0.446044	0.00878279	0.190581	839	0
Klrc2	1.02349	-3.2486	0.00881081	0.190581	840	0
Snx2	6.4931	0.590781	0.00881261	0.190581	841	0
Tec	5.47695	-0.974701	0.00883664	0.190581	842	0
Mbd3	6.15437	0.73857	0.00883888	0.190581	843	0
Tmem40	1.48446	2.95086	0.00884222	0.190581	844	0
Palld	4.08289	-1.03925	0.00884306	0.190581	845	0
Gm12589	4.55512	-0.987766	0.00886419	0.190811	846	0
Phip	6.54387	-0.704254	0.00889405	0.191227	847	0
Cox6a1	9.05645	0.352419	0.00895584	0.192329	848	0
Dus2	4.52614	-0.919143	0.00896838	0.192371	849	0
Pid1	5.42346	-0.758486	0.00909097	0.194771	850	0
Dtx3l	5.71682	0.951071	0.00911656	0.194992	851	0
Flot1	6.04428	0.902319	0.00912572	0.194992	852	0
Golph3	6.24391	0.767462	0.00913754	0.194992	853	0
Spp1	1.32567	4.25205	0.00914412	0.194992	854	0
Rcc2	7.97959	0.431301	0.00915957	0.195004	855	0
Copa	7.83298	0.382367	0.00916608	0.195004	856	0
Arrdc4	3.96219	-1.12959	0.00918556	0.195191	857	0
Creld2	6.46125	1.21671	0.00926651	0.196681	858	0
Cdkn3	1.96308	2.9581	0.0092949	0.196929	859	0
Cpsf6	4.86101	0.841618	0.0093053	0.196929	860	0
Kif20a	4.2655	2.05886	0.00931062	0.196929	861	0
Cdr2	2.84345	2.65542	0.00932809	0.197001	862	0
Fam71a	3.74073	-1.35108	0.00933567	0.197001	863	0
Sfi1	6.09971	-0.880418	0.00935428	0.197165	864	0
Ppa1	4.66667	1.32445	0.00937234	0.197318	865	0
Twf2	7.24092	0.448758	0.00938986	0.197458	866	0
Nlrp1b	4.06306	-1.20123	0.00942441	0.197692	867	0
Tmc8	6.85893	-0.670963	0.00943216	0.197692	868	0
Cttnbp2nl	2.74119	2.10876	0.00944693	0.197692	869	0
Ak3	5.11241	-0.765314	0.00944771	0.197692	870	0
Srd5a1	2.7917	1.56861	0.00945526	0.197692	871	0
Fnip2	3.44287	1.36218	0.00952002	0.198818	872	0
Cyp4f16	8.675	-0.548856	0.00958087	0.199859	873	0
Ptpn11	8.27346	-0.464842	0.00961705	0.200384	874	0
Etfa	7.65153	-0.380201	0.00963157	0.200458	875	0
Snx18	8.4902	0.365677	0.00965881	0.200513	876	0
Xbp1	9.17045	0.610193	0.00966564	0.200513	877	0
Atic	5.9211	0.616511	0.00966724	0.200513	878	0
Paip1	6.97288	-0.576051	0.00969701	0.200901	879	0
Rnase6	8.90171	-0.702235	0.00974543	0.201675	880	0
Itgad	2.01911	2.7453	0.00980517	0.202466	881	0
Slc12a7	5.03006	0.95502	0.00980688	0.202466	882	0
Slc25a12	4.92958	0.836513	0.00981703	0.202466	883	0
Fuca2	7.95086	-0.469749	0.00982931	0.20249	884	0
Fzd4	2.71671	-1.90689	0.00986457	0.202987	885	0
Nacad	2.39601	-1.89121	0.00987944	0.203064	886	0
Lrg1	2.23983	2.98633	0.00990323	0.203323	887	0
Cnp	5.80796	0.710161	0.00994963	0.203871	888	0
Adora2a	5.44591	0.899153	0.00995231	0.203871	889	0
Pik3r6	6.46285	-0.594966	0.00996381	0.203876	890	0
Eaf2	0.0893898	3.67404	0.00997495	0.203876	891	0
Irf2bp1	2.80607	1.75486	0.00999865	0.204106	892	0
Ttc14	4.90916	-0.825157	0.0100086	0.204106	893	0
Akirin1	4.38971	1.02654	0.0102128	0.207915	894	0
Stau1	6.27857	-0.558528	0.0102197	0.207915	895	0
Cct8	6.72489	0.804395	0.0102297	0.207915	896	0
Arid4b	7.54217	-0.504333	0.0102876	0.208635	897	0
Hcls1	10.2813	0.431998	0.010288	0.208635	898	0
Tln1	10.1471	0.40702	0.0103425	0.209507	899	0
Prkab2	5.30464	-0.937337	0.0103713	0.209858	900	0
Hdlbp	7.39524	0.516492	0.0104124	0.210454	901	0
Mdh1	6.79095	0.498677	0.0104541	0.210649	902	0
Gm16675	4.92001	-0.853959	0.0104543	0.210649	903	0
Fxyd5	9.78097	-0.420804	0.010459	0.210649	904	0
Nudc	6.63314	0.580041	0.0104683	0.210649	905	0
Atp5b	8.75702	0.484041	0.0105055	0.210971	906	0
Galnt1	7.56658	-0.539462	0.0105074	0.210971	907	0
Chchd10	2.72655	2.27194	0.0105258	0.211107	908	0
Ccdc69	5.63858	0.758935	0.010557	0.211499	909	0
Otud1	6.47115	0.568677	0.0105914	0.211712	910	0
Fkbp4	6.35004	0.627987	0.010596	0.211712	911	0
C4b	2.79309	2.00101	0.0106025	0.211712	912	0
Cd300lf	6.89135	1.16799	0.0106304	0.212038	913	0
Ccno	-0.499051	4.68403	0.0106968	0.212865	914.5	0
Slc6a9	-0.464471	4.81301	0.0106968	0.212865	914.5	0
Glt1d1	2.61237	-1.67625	0.0107185	0.212865	916	0
Plekhf2	7.11017	-0.425888	0.0107187	0.212865	917	0
Serpina3f	1.13144	3.0573	0.0107699	0.21365	918	0
Tbk1	7.15789	-0.478313	0.0107942	0.21388	919	0
Mier1	5.00454	1.031	0.010805	0.21388	920	0
Atad1	6.91184	-0.463866	0.0108879	0.215184	921	0
Abhd5	4.36513	1.31597	0.0108945	0.215184	922	0
Pdpk1	5.66463	0.679085	0.0109565	0.216173	923	0
Myc	3.27801	1.84633	0.0109987	0.216773	924	0
Tst	2.25823	2.30081	0.0110656	0.217511	925	0
Uckl1	6.38065	-0.608439	0.0110665	0.217511	926	0
F830208F22Rik	2.73206	-1.77393	0.011072	0.217511	927	0
Efcab9	3.3098	-1.34759	0.0111114	0.21805	928	0
Lats2	6.75809	-0.695048	0.0111768	0.219096	929	0
Lrp8	3.743	1.34962	0.011232	0.219827	930	0
Grn	9.90382	0.545281	0.0112382	0.219827	931	0
Plod1	5.94144	0.614235	0.0112866	0.22029	932	0
Arl1	6.92676	0.511147	0.0112899	0.22029	933	0
Jarid2	6.31751	-0.563365	0.0112982	0.22029	934	0
Naa60	7.12028	0.404852	0.0113346	0.220635	935	0
LOC73899	5.50369	-0.793111	0.011348	0.220635	936	0
Mical3	4.06558	1.65857	0.0113522	0.220635	937	0
Cstb	6.42507	0.747763	0.011377	0.220671	938	0
Atp6v1d	5.71212	0.615578	0.011387	0.220671	939	0
Sel1l	8.08616	0.567074	0.0113904	0.220671	940	0
Chaf1a	1.89711	2.37792	0.0114687	0.221786	941	0
Dock4	2.6094	1.80744	0.0114723	0.221786	942	0
Ampd3	6.59871	0.53739	0.0115633	0.223308	943	0
Nfkbia	9.97383	-0.348	0.0115818	0.223427	944	0
Matk	3.98739	-1.04048	0.0116011	0.223564	945	0
Pigx	6.70619	-0.505907	0.0116252	0.223791	946	0
Ahdc1	2.84251	-1.6717	0.0117231	0.225437	947	0
Hip1	8.35826	-0.710295	0.0117656	0.226016	948	0
Pip4k2b	5.51184	0.6707	0.0118064	0.226561	949	0
Cers4	3.70398	-1.24021	0.0118414	0.226994	950	0
Ptgir	4.89185	-0.785768	0.0118926	0.227516	951	0
Eif3l	6.40582	0.583439	0.0118936	0.227516	952	0
Camk2b	2.50988	-1.75665	0.0119628	0.228556	953	0
Kctd20	8.57208	0.368625	0.0119731	0.228556	954	0
Fam129a	7.27186	0.419264	0.0120323	0.229446	955	0
Gyg	7.61117	0.36055	0.012067	0.229865	956	0
5430437J10Rik	5.27416	-1.26917	0.0120835	0.229941	957	0
Pias2	5.98541	-0.641767	0.0121119	0.230241	958	0
Rbm27	4.93308	-0.786964	0.0121318	0.230377	959	0
Kif2c	2.05935	2.50126	0.0122347	0.23209	960	0
Bahd1	5.14845	0.73232	0.0122493	0.232125	961	0
Usp3	6.04131	-0.599354	0.0123035	0.23291	962	0
Uhrf1	4.37054	1.73998	0.0123262	0.233097	963	0
Ubxn4	6.64221	0.517149	0.0124046	0.234337	964	0
Sirpb1b	7.83901	0.502363	0.0124223	0.234427	965	0
Lysmd2	2.40859	1.94072	0.0124531	0.234604	966	0
Rab31	7.03981	0.452166	0.0124574	0.234604	967	0
Man2c1	6.93108	-0.435144	0.0124729	0.234653	968	0
Bub3	7.30681	0.458717	0.0124915	0.234761	969	0
Ncor1	7.67664	-0.857494	0.0125515	0.235645	970	0
Rbbp7	5.00036	1.19506	0.012565	0.235655	971	0
Gm5150	7.60753	0.434769	0.0126103	0.236261	972	0
Slc29a1	5.312	0.880067	0.0126898	0.237507	973	0
Serpinb8	1.61708	-2.27133	0.0127382	0.238168	974	0
Add2	1.54426	2.93489	0.0127748	0.238378	975	0
Dbi	6.66576	-0.523755	0.0127818	0.238378	976	0
Clns1a	6.69446	-0.47929	0.0128036	0.238378	977	0
Lmnb1	5.2752	1.2651	0.0128041	0.238378	978	0
Mgam	1.39506	3.58528	0.0128166	0.238378	979	0
Zfp326	4.13272	-1.02102	0.0128681	0.238378	980	0
Tfdp1	6.02016	1.04305	0.0128699	0.238378	981	0
Hacd2	4.48822	0.921535	0.0128723	0.238378	982	0
Plekhg1	6.00604	-0.821901	0.0128777	0.238378	983	0
Mrc2	1.49768	-2.43259	0.0128992	0.238378	984	0
Pnrc1	6.78549	-0.488884	0.0129041	0.238378	985	0
Tmem241	4.64855	-0.822736	0.012915	0.238378	986	0
Samsn1	8.68035	-0.597746	0.0129196	0.238378	987	0
Prss34	3.97966	1.33188	0.0129914	0.23915	988	0
P2ry2	1.86342	2.64643	0.0129948	0.23915	989	0
Fhod1	6.19308	0.580692	0.0130009	0.23915	990	0
Cbr3	3.07611	1.38275	0.0130622	0.240036	991	0
Smc2	4.15966	1.30408	0.0131851	0.241907	992	0
Inhba	2.15133	2.7348	0.0131906	0.241907	993	0
Ms4a4c	6.2512	0.632138	0.0132077	0.241977	994	0
Chordc1	6.3559	0.997186	0.0132324	0.242038	995	0
1700112E06Rik	0.648253	3.85666	0.0132586	0.242038	996	0
Mlxip	6.98507	-0.431928	0.01328	0.242038	997	0
Samd4b	6.38334	0.520215	0.0132842	0.242038	998	0
Snn	2.17161	2.37469	0.0132851	0.242038	999	0
Serinc3	10.8352	-0.326803	0.0132907	0.242038	1000	0
Gm7977	5.50762	0.79519	0.0133101	0.242071	1001	0
Med4	4.20034	-1.04424	0.0133191	0.242071	1002	0
Sowahc	6.20644	-0.562471	0.0134339	0.243913	1003	0
Ccnf	2.16236	2.38971	0.0135034	0.24493	1004	0
Clip1	6.61989	0.706861	0.0135207	0.245001	1005	0
Elf4	7.40076	-0.659333	0.0135655	0.245568	1006	0
Ccr1	4.20183	1.795	0.0136574	0.246986	1007	0
Eps8	4.18063	-1.01027	0.0137207	0.247885	1008	0
Bsdc1	6.27022	0.685561	0.0137358	0.247912	1009	0
Fam50a	5.91924	0.645528	0.0138117	0.249034	1010	0
Cmtm3	6.64696	-0.470109	0.0138384	0.24927	1011	0
Fndc1	1.20378	2.94498	0.0138522	0.249271	1012	0
Zfp60	3.80463	-1.18588	0.0139233	0.250303	1013	0
Myeov2	3.43413	-1.55922	0.0139781	0.25104	1014	0
Coq2	5.97409	-0.589312	0.0139943	0.251084	1015	0
Prdx6	5.35392	0.845772	0.0140083	0.251088	1016	0
Ceacam10	1.56013	3.44746	0.0140273	0.251181	1017	0
Tmem50b	7.14053	0.496846	0.0140698	0.251467	1018	0
Reep3	4.63115	0.846615	0.014082	0.251467	1019	0
Igsf6	6.8049	0.480542	0.0140847	0.251467	1020	0
Igfbp4	3.32927	2.38371	0.0141228	0.251901	1021	0
Ogfrl1	7.0336	-0.475533	0.0141629	0.252369	1022	0
Tnip3	4.68867	1.10003	0.0142805	0.254216	1023	0
Ice1	4.3294	-0.984135	0.0143049	0.2544	1024	0
Cyth1	7.32026	-0.498869	0.014336	0.254706	1025	0
Impdh1	3.83486	1.60749	0.0144735	0.256897	1026	0
Gria3	2.15756	2.12953	0.0145005	0.257089	1027	0
Nars	7.27756	0.504432	0.0145125	0.257089	1028	0
Pbk	0.630208	3.50904	0.014544	0.257396	1029	0
Plxnc1	5.49059	-0.791498	0.0145633	0.257487	1030	0
Arhgap15	6.43224	-0.563383	0.0145852	0.257626	1031	0
Ptpn18	5.91596	-0.649383	0.0146417	0.258311	1032	0
Abhd2	7.14002	0.444669	0.0146524	0.258311	1033	0
Cwc27	3.85969	-1.23833	0.0146809	0.258563	1034	0
H2-Eb1	8.39474	-0.871097	0.0147162	0.258934	1035	0
Rnf128	2.53893	1.71824	0.0147677	0.259402	1036	0
6230400D17Rik	2.62748	-1.69774	0.0147713	0.259402	1037	0
Ankrd22	0.749374	3.60868	0.0148258	0.260108	1038	0
Ssr1	5.93347	-0.592514	0.0148949	0.26107	1039	0
Cd81	6.35953	0.933785	0.0149209	0.261273	1040	0
Cd80	3.09459	-1.4267	0.0149483	0.261502	1041	0
Dck	5.2705	0.688858	0.0150497	0.263023	1042	0
Asns	1.57415	2.46666	0.0151039	0.263718	1043	0
Hist1h3a	5.09827	0.798577	0.0152723	0.26636	1044	0
Plekho2	10.05	-0.463311	0.0152985	0.26636	1045	0
Tox4	6.15339	-0.608701	0.0152992	0.26636	1046	0
Smc5	5.90892	-0.590435	0.0153413	0.266839	1047	0
Lbh	7.0527	-0.411263	0.0153838	0.267199	1048	0
Arid1b	7.06472	0.476081	0.0153913	0.267199	1049	0
Stard5	6.77199	0.574767	0.0154347	0.267696	1050	0
Psmb1	8.11501	0.38003	0.0154567	0.267731	1051	0
Slc16a7	5.39614	-0.683222	0.0154665	0.267731	1052	0
Man2a1	5.40527	-0.672954	0.0154808	0.267731	1053	0
Acot9	8.05835	-0.513392	0.0155453	0.268517	1054	0
Klri2	1.62925	-2.24712	0.0155557	0.268517	1055	0
Tmcc2	5.15721	1.11723	0.0155911	0.268795	1056	0
Dnajb3	2.98735	-1.50619	0.0156014	0.268795	1057	0
Atp1a3	10.4245	-0.606225	0.0156822	0.269544	1058	0
Samhd1	8.59991	0.666564	0.0156862	0.269544	1059	0
Mnt	6.11845	-0.616099	0.0156952	0.269544	1060	0
Ncl	7.25331	1.13463	0.0157182	0.269544	1061	0
Wdr33	7.68364	-0.344237	0.0157189	0.269544	1062	0
Nt5dc2	1.87653	2.68413	0.0157928	0.270471	1063	0
Gab2	8.13497	-0.354335	0.0158026	0.270471	1064	0
Sgms2	3.52588	1.43492	0.0158403	0.270862	1065	0
Optn	2.94205	1.73117	0.015911	0.271738	1066	0
Tmem243	6.25136	-0.647774	0.0159214	0.271738	1067	0
Il2rb	4.55089	-1.38663	0.0161391	0.274975	1068	0
Hsf2	5.46775	-0.688928	0.0161412	0.274975	1069	0
Card11	4.03727	1.35187	0.0161564	0.274977	1070	0
Ctps2	5.31907	-0.648972	0.0162877	0.276951	1071	0
Map3k15	6.12606	-0.659346	0.0163708	0.278105	1072	0
Ifit1	3.47836	1.23473	0.0164102	0.278514	1073	0
Usp14	2.67856	-1.78059	0.0164701	0.279239	1074	0
M6pr	7.98256	0.699434	0.0164835	0.279239	1075	0
Zfp236	1.84182	-2.09196	0.0165253	0.279687	1076	0
Appl2	5.03839	-0.812216	0.0165414	0.279699	1077	0
Smpdl3b	8.95301	0.684159	0.0166353	0.281025	1078	0
Ddx3x	9.40582	-0.373344	0.0166987	0.281826	1079	0
Cd300e	9.72443	0.575524	0.0167137	0.281826	1080	0
Kctd12	4.46526	1.0133	0.0167872	0.282804	1081	0
Dach1	1.53744	2.50228	0.0168379	0.283396	1082	0
Tpx2	2.2294	2.48601	0.0168704	0.283654	1083	0
Chfr	6.55393	-0.454525	0.0168844	0.283654	1084	0
Cnot8	5.99031	-0.571595	0.0170247	0.28543	1085	0
Ubl3	8.04048	0.369712	0.0170287	0.28543	1086	0
Pnpla2	7.68321	0.474226	0.0170371	0.28543	1087	0
AU019990	-0.104403	-3.57913	0.0170837	0.285905	1088	0
Gpc1	3.95302	1.87662	0.0170968	0.285905	1089	0
Il1r2	4.71109	1.73982	0.017281	0.288695	1090	0
Smc6	8.9638	-0.591552	0.0172954	0.288695	1091	0
Fgf11	0.137233	2.97239	0.0174496	0.290582	1092	0
Colgalt1	4.81125	-0.910699	0.017455	0.290582	1093	0
Stxbp6	2.73591	-1.831	0.0174605	0.290582	1094	0
Gm36157	0.207055	-3.68555	0.0174723	0.290582	1095	0
Man1a	6.36268	0.545897	0.0175054	0.290867	1096	0
Gm19327	3.58344	-1.16501	0.0175292	0.290997	1097	0
Lpcat4	6.70183	-0.604847	0.0175661	0.291344	1098	0
Ap3d1	0.349287	3.40073	0.0176696	0.292657	1099	0
Ddhd1	7.53959	-0.644658	0.0176781	0.292657	1100	0
Gatm	3.92503	1.77011	0.0176935	0.292657	1101	0
Kars	6.16892	0.515175	0.0177232	0.292883	1102	0
Dtx4	3.15932	1.36979	0.0177921	0.29336	1103	0
Trip12	8.00488	-0.348092	0.0178126	0.29336	1104	0
Rhag	1.60628	3.00946	0.0178213	0.29336	1105	0
Il18	4.67278	-0.86292	0.0178322	0.29336	1106	0
Tagap	6.37707	-0.508933	0.0178326	0.29336	1107	0
Abca9	3.75615	-1.47782	0.0179119	0.293955	1108	0
Ssh1	6.55358	-0.765481	0.0179229	0.293955	1109	0
Acvr1b	5.9681	0.623792	0.0179298	0.293955	1110	0
Senp3	5.67899	0.577654	0.0179333	0.293955	1111	0
Icosl	4.11565	-0.970429	0.0179515	0.293988	1112	0
Dcakd	5.43974	0.644129	0.0179885	0.294232	1113	0
Pfdn6	4.81227	-0.959163	0.0180173	0.294232	1114	0
Rnf150	2.291	-1.77303	0.0180262	0.294232	1115	0
Fam21	4.65299	-0.808367	0.018031	0.294232	1116	0
Ubr2	7.67667	-0.348316	0.0181867	0.296507	1117	0
Sv2c	-1.9787	6.93295	0.0182314	0.296791	1118	0
Rab39	2.85219	-1.47382	0.0182608	0.296791	1119	0
2610507B11Rik	7.15963	0.413633	0.0182615	0.296791	1120	0
Klri1	2.42768	-1.89584	0.0182718	0.296791	1121	0
Fosl2	8.6862	-0.545091	0.0182907	0.296791	1122	0
Snx3	8.26502	0.398373	0.0183019	0.296791	1123	0
Hes1	7.00741	-0.520062	0.0183472	0.297261	1124	0
Rtn2	-0.111557	3.25571	0.0183813	0.297549	1125	0
Adam8	4.23302	1.458	0.0184211	0.297781	1126	0
Fbxo22	5.82906	-0.558645	0.0184291	0.297781	1127	0
Mamdc4	2.09648	-2.08972	0.0184447	0.297781	1128	0
Eif3d	6.4236	-0.535211	0.0185382	0.298779	1129	0
Anks1	7.33049	0.396239	0.0185394	0.298779	1130	0
Slc20a1	6.51197	-0.475735	0.0187088	0.301244	1131	0
Tmem38b	7.00057	0.436287	0.0187337	0.301316	1132	0
Kif14	2.30328	2.54081	0.0187464	0.301316	1133	0
Mitf	3.11404	1.27128	0.0187998	0.301908	1134	0
Eif4a2	10.374	-0.417585	0.0188396	0.30228	1135	0
Cdc25a	5.00904	0.831678	0.0189214	0.303001	1136	0
Impa1	4.57245	-1.01694	0.0189259	0.303001	1137	0
Snhg1	2.95864	-1.52766	0.0189345	0.303001	1138	0
Trp53i11	1.34769	3.24648	0.0189834	0.303517	1139	0
Pdia6	7.18562	0.765118	0.0190234	0.30389	1140	0
Tlr8	7.03852	-0.405164	0.0190455	0.303977	1141	0
Frat2	4.98864	-0.758528	0.0191992	0.306161	1142	0
Wwp2	5.52066	0.639791	0.019241	0.306559	1143	0
Plin2	9.23343	-0.424291	0.0192832	0.306808	1144	0
Sh3bgrl	8.05813	0.408451	0.0192903	0.306808	1145	0
Slc16a1	3.49023	1.75507	0.0193098	0.30685	1146	0
Atp5o	6.37669	0.490104	0.0193646	0.307453	1147	0
Casp4	2.19698	-2.13936	0.0193971	0.307522	1148	0
Shfm1	8.04416	0.400121	0.0194042	0.307522	1149	0
Arhgef39	2.8863	1.49981	0.0194196	0.307522	1150	0
Lrrfip1	9.05046	-0.513232	0.0194687	0.307686	1151	0
Tlr9	5.85269	-0.666572	0.0194736	0.307686	1152	0
Cog1	4.91386	0.930054	0.0194807	0.307686	1153	0
Thbd	7.81672	-0.674435	0.0195045	0.307796	1154	0
Stard7	6.81364	0.470349	0.0195518	0.308227	1155	0
Tspan4	3.28492	1.71789	0.0195699	0.308227	1156	0
Anapc16	4.19998	-1.0252	0.0195826	0.308227	1157	0
Wdr62	4.0583	0.95899	0.0196548	0.309097	1158	0
Mctp1	5.62012	-0.609049	0.0197129	0.309742	1159	0
Ermp1	5.52982	0.655198	0.0197573	0.309974	1160	0
Mtmr3	6.48636	0.529772	0.0197616	0.309974	1161	0
Samd3	0.231869	-3.03354	0.0198243	0.310689	1162	0
Opa1	6.44498	-0.581128	0.019886	0.311388	1163	0
Gpr183	1.65766	-2.03885	0.0199401	0.311763	1164	0
BC017643	8.43614	0.385186	0.0199442	0.311763	1165	0
Lamp1	9.4413	0.481649	0.019991	0.312065	1166	0
Zfp830	5.26894	-0.625468	0.0199978	0.312065	1167	0
Rnf145	6.0772	0.551943	0.020035	0.312378	1168	0
Rhoc	1.80233	2.1539	0.0200566	0.312448	1169	0
Rpph1	11.8021	0.497933	0.0200847	0.312618	1170	0
Setdb2	5.52138	-0.634812	0.0202194	0.314446	1171	0
Cenpe	2.69584	1.84986	0.0202839	0.315179	1172	0
E2f1	4.66524	0.85179	0.0203127	0.315358	1173	0
Cct3	5.74908	0.617375	0.0203454	0.31542	1174	0
Tmem260	3.89408	-1.08905	0.0203514	0.31542	1175	0
Zyx	9.29752	-0.357676	0.0203786	0.315574	1176	0
Phka1	3.88441	-0.974623	0.0204606	0.316574	1177	0
Uqcr11	6.43803	0.516082	0.0205013	0.316739	1178	0
Manba	5.29015	-0.632844	0.020506	0.316739	1179	0
Tlr1	4.7709	0.953413	0.0205305	0.316849	1180	0
Ddx1	3.85163	1.17079	0.0205515	0.316904	1181	0
Foxj2	5.6833	0.673462	0.0205956	0.317315	1182	0
Xdh	9.12937	0.515197	0.0206343	0.317643	1183	0
Creb3l2	4.20789	1.09184	0.0207257	0.318656	1184	0
Psmd7	7.03307	0.399584	0.0207351	0.318656	1185	0
Cd209a	1.68803	-2.36577	0.0207638	0.318827	1186	0
Pag1	8.59101	0.463438	0.0209943	0.321344	1187	0
Fbxo18	5.28292	0.639298	0.0209981	0.321344	1188	0
Mgat2	6.03155	-0.52632	0.0210016	0.321344	1189	0
Edem2	5.65306	0.680379	0.0210016	0.321344	1190	0
Zfp958	4.06806	-0.952879	0.0210293	0.321344	1191	0
Ccna2	5.02321	2.30622	0.0210454	0.321344	1192	0
Tmem135	4.63967	1.16261	0.0210512	0.321344	1193	0
Ewsr1	8.3104	-0.392839	0.0210962	0.321564	1194	0
Txk	0.671397	-2.86504	0.0211335	0.321564	1195	0
Khnyn	7.11489	-0.618252	0.0211411	0.321564	1196	0
Trerf1	2.67014	1.53019	0.0211514	0.321564	1197	0
Prss57	1.54878	2.9994	0.0211539	0.321564	1198	0
Slc25a37	4.37213	1.47702	0.0212181	0.32227	1199	0
Sec31a	6.86948	0.465092	0.0212571	0.322595	1200	0
Mcm2	5.30214	1.11617	0.0213054	0.322928	1201	0
Hnrnpul1	7.79492	0.42459	0.0213146	0.322928	1202	0
Setd5	7.28787	-0.362881	0.0214802	0.324923	1203	0
G3bp1	6.66668	-0.598011	0.0214819	0.324923	1204	0
Plekha6	4.53982	0.88823	0.0215486	0.325662	1205	0
Map3k7	7.11467	-0.369137	0.0216016	0.326191	1206	0
Cebpe	0.940221	3.25754	0.0217189	0.327691	1207	0
Ptprs	5.71287	-0.602593	0.0217948	0.328563	1208	0
Gimap3	1.89735	-2.15453	0.0219766	0.331031	1209	0
Med13l	6.88351	0.434738	0.0220665	0.33211	1210	0
Stra6l	0.913438	-2.73797	0.0221533	0.333141	1211	0
Socs6	2.34211	-1.73198	0.0221868	0.333234	1212	0
Gpsm3	9.23223	0.271058	0.0221961	0.333234	1213	0
Zc3h12a	6.38711	0.560428	0.0223876	0.335833	1214	0
Sfxn3	7.31655	-0.516775	0.0224243	0.336062	1215	0
Derl3	-1.44097	6.01408	0.0224582	0.336062	1216.5	0
Tnfrsf17	-0.765059	4.67982	0.0224582	0.336062	1216.5	0
Prf1	0.74291	-2.79406	0.0224853	0.336191	1218	0
P2rx7	5.47879	-0.736322	0.0225571	0.33671	1219	0
Pnpo	4.15099	1.14912	0.0225729	0.33671	1220	0
Slc37a3	5.86367	-0.718667	0.0225755	0.33671	1221	0
Pibf1	4.41189	-0.837833	0.0227237	0.338485	1222	0
Cdc25b	2.85682	1.8863	0.0227422	0.338485	1223	0
Smap2	7.78593	0.371999	0.0227503	0.338485	1224	0
Xiap	6.13216	0.65221	0.0228248	0.339316	1225	0
Agtrap	5.89259	0.647142	0.0228575	0.339525	1226	0
Vps72	4.46088	-0.9679	0.0229541	0.340543	1227	0
Kat7	6.23096	-0.541621	0.0229634	0.340543	1228	0
Ap2m1	7.80229	0.302653	0.0230075	0.34092	1229	0
Pde1b	6.69894	-0.69543	0.0230538	0.341328	1230	0
Serpine1	1.12196	3.03907	0.0230779	0.341407	1231	0
Limd2	10.1409	0.397344	0.02311	0.341603	1232	0
Tcf3	4.85286	0.762286	0.0231355	0.341704	1233	0
Arrdc1	4.89866	-0.702983	0.0231871	0.342188	1234	0
Rab5b	6.22638	0.622581	0.0232676	0.343098	1235	0
Ogt	7.37308	-0.37934	0.0233445	0.343954	1236	0
Hpse	6.49749	-0.530899	0.0234122	0.344582	1237	0
AW554918	5.22097	-0.684461	0.023425	0.344582	1238	0
Nudt4	5.81247	0.669304	0.023501	0.345422	1239	0
Mtr	5.77685	-0.578477	0.0235447	0.345483	1240	0
Vpreb3	-0.654029	5.58512	0.0235572	0.345483	1241	0
Fastk	6.21043	-0.474943	0.0235621	0.345483	1242	0
Ccnd2	5.40927	0.917055	0.0237579	0.347734	1243	0
Tuba8	2.4523	2.20661	0.0237766	0.347734	1244	0
Drosha	4.94673	-0.701283	0.0238008	0.347734	1245	0
Abcb4	1.67123	2.51898	0.023806	0.347734	1246	0
Lpxn	4.61892	0.833364	0.0238232	0.347734	1247	0
Hsd17b10	5.2612	0.864464	0.0238302	0.347734	1248	0
Kifc1	3.34409	1.89894	0.0238815	0.348203	1249	0
Prr5	2.68487	2.09582	0.0239317	0.348656	1250	0
Tspyl3	5.10574	-0.667266	0.0239641	0.348849	1251	0
Atp5c1	7.14007	0.440934	0.0241974	0.351963	1252	0
Itgal	11.8609	0.511289	0.0242402	0.352305	1253	0
Rnf144b	3.35119	1.41237	0.0243065	0.352649	1254	0
Rundc1	4.58286	0.9724	0.0243275	0.352649	1255	0
Rangap1	6.62927	0.414278	0.0243482	0.352649	1256	0
Gm15628	2.47946	-1.75015	0.0243592	0.352649	1257	0
Txndc11	6.4268	0.688124	0.0243654	0.352649	1258	0
E2f8	3.85332	1.76982	0.0243801	0.352649	1259	0
Odc1	5.57487	0.88642	0.0244721	0.353603	1260	0
B3galnt1	1.76622	2.74658	0.0244849	0.353603	1261	0
C030039L03Rik	2.83637	-1.44719	0.0245965	0.354934	1262	0
LOC108169172	4.023	-1.19312	0.024674	0.355616	1263	0
Anxa3	4.05199	1.55367	0.0246828	0.355616	1264	0
LOC108168201	0.310662	-3.42029	0.0247045	0.355623	1265	0
Swi5	6.43688	0.486606	0.0247517	0.355623	1266	0
Itsn1	4.98748	0.680873	0.0247593	0.355623	1267	0
Mvp	5.32748	0.69326	0.0247614	0.355623	1268	0
Grk6	9.25882	0.259112	0.0248075	0.355927	1269	0
Caprin1	8.74761	0.266085	0.0248523	0.355927	1270	0
Tarm1	1.35229	3.33394	0.0248651	0.355927	1271	0
Bub1b	4.38938	1.29582	0.0248765	0.355927	1272	0
Sfpq	7.06959	0.494838	0.0248803	0.355927	1273	0
Max	7.30461	0.559517	0.0249063	0.35595	1274	0
Map3k11	7.25769	0.44869	0.024921	0.35595	1275	0
Chp1	5.60116	-0.759507	0.0249813	0.356425	1276	0
Ifi30	8.99426	0.489176	0.0249934	0.356425	1277	0
Rsbn1	4.00527	-0.928027	0.0251058	0.357573	1278	0
Ncam1	2.06946	2.39476	0.025126	0.357573	1279	0
Erich1	5.36087	-0.736635	0.0251328	0.357573	1280	0
Il4ra	8.15082	0.336028	0.0251881	0.35789	1281	0
Abca13	1.58573	2.72149	0.0252024	0.35789	1282	0
Tbcb	7.0261	0.403934	0.0252141	0.35789	1283	0
Clint1	7.84638	0.569153	0.0253153	0.359048	1284	0
Fam43a	7.21925	0.360706	0.0253552	0.359334	1285	0
Tmem230	4.93596	-0.754617	0.0254832	0.360866	1286	0
Nans	5.91898	0.62489	0.0255345	0.361224	1287	0
Sfr1	7.2586	-0.385449	0.0255714	0.361224	1288	0
Shtn1	4.79042	0.735006	0.0255878	0.361224	1289	0
Tecr	6.72802	0.506694	0.0255878	0.361224	1290	0
1810058I24Rik	4.63739	-0.921032	0.0256798	0.362243	1291	0
Clk4	5.91778	-0.536725	0.025715	0.362458	1292	0
D1Ertd622e	8.2034	-0.360799	0.0258004	0.36338	1293	0
E230029C05Rik	3.21594	-1.21837	0.0258551	0.36387	1294	0
Maf	5.1334	0.86287	0.0258826	0.363975	1295	0
Klra7	1.93673	-2.10959	0.0259217	0.364041	1296	0
Cd2	2.16176	-1.67359	0.0259272	0.364041	1297	0
Ero1l	5.87512	0.756524	0.0260686	0.365744	1298	0
G0s2	5.55208	-0.60171	0.0261044	0.365963	1299	0
Kif22	1.39844	2.56454	0.0261788	0.366725	1300	0
Zfp212	5.77232	-0.568905	0.0262712	0.367737	1301	0
Per1	8.54066	-0.485804	0.0263189	0.36812	1302	0
Camkk2	8.18476	-0.451696	0.026413	0.369154	1303	0
Nampt	6.42768	0.539371	0.0264498	0.369181	1304	0
Znfx1	6.01592	0.587373	0.0264555	0.369181	1305	0
Ada	3.38483	1.73236	0.0264903	0.369383	1306	0
Rara	9.77149	-0.518937	0.0266795	0.371737	1307	0
Ccdc50	7.18974	-0.620436	0.026719	0.372003	1308	0
Mcmbp	7.45308	-0.394127	0.0267976	0.372812	1309	0
Ndufb6	4.29035	1.01209	0.0268442	0.373176	1310	0
Kctd9	5.69786	-0.515977	0.0268697	0.373203	1311	0
Mir8095	2.57913	-1.54285	0.0268872	0.373203	1312	0
Rnf149	7.43568	0.415134	0.0269341	0.373569	1313	0
Psat1	4.18752	1.25841	0.0269779	0.373893	1314	0
Zmpste24	5.99049	0.856744	0.0270229	0.373984	1315	0
Kcnab2	7.33247	0.439662	0.0270447	0.373984	1316	0
Zfhx3	4.95323	-0.699057	0.027047	0.373984	1317	0
Pcmtd1	4.27319	0.867981	0.0270667	0.373984	1318	0
Frrs1	6.20447	-0.458898	0.0271001	0.374162	1319	0
Sept7	6.85819	0.417284	0.0271391	0.374417	1320	0
Plk2	8.603	0.656427	0.0273077	0.376388	1321	0
Coro2b	-0.345397	3.57388	0.0273233	0.376388	1322	0
Tgfbi	9.09639	0.790737	0.0273891	0.376956	1323	0
Sfxn1	3.79846	1.20323	0.027406	0.376956	1324	0
Wsb1	8.42924	-0.534929	0.0274337	0.377053	1325	0
Sgpl1	7.0964	0.357484	0.0275289	0.378076	1326	0
Sharpin	4.20978	-0.899486	0.0276197	0.379037	1327	0
Smndc1	6.35301	-0.462124	0.0277636	0.380725	1328	0
F730016J06Rik	1.38999	2.80303	0.0278229	0.380892	1329	0
Fkbp8	7.97807	0.325132	0.0278244	0.380892	1330	0
Tnpo1	7.9431	-0.359731	0.0278385	0.380892	1331	0
Arid3a	3.60265	1.1259	0.0278954	0.381384	1332	0
Cwc25	6.53046	-0.427818	0.0279216	0.381439	1333	0
Cmpk2	6.8206	0.572847	0.0279876	0.381439	1334	0
Spc24	3.44942	1.78208	0.0280061	0.381439	1335	0
Rab3il1	3.29189	1.24566	0.0280259	0.381439	1336	0
Lacc1	6.0311	0.588362	0.0280305	0.381439	1337	0
Hspa4l	3.33955	1.25215	0.0280437	0.381439	1338	0
Arpc5l	6.32834	-0.445868	0.028046	0.381439	1339	0
Sltm	6.05162	-0.548819	0.0280729	0.381519	1340	0
Phactr4	5.97668	-0.491591	0.0281625	0.382451	1341	0
Atxn7l3	7.76299	-0.370485	0.0282867	0.383457	1342	0
Plin3	5.73909	0.620693	0.028292	0.383457	1343	0
Sar1a	6.29527	0.463805	0.0282997	0.383457	1344	0
4930577N17Rik	4.03325	-0.92474	0.0283818	0.384237	1345	0
Slc25a24	4.80632	0.885325	0.0283995	0.384237	1346	0
Hist1h2ak	5.90234	1.05508	0.0284362	0.384445	1347	0
Clta	8.31186	0.290054	0.028457	0.384445	1348	0
Rfx2	5.09889	-0.839322	0.0284961	0.384687	1349	0
Plekhm1	6.88246	0.502926	0.028571	0.38489	1350	0
Rab18	6.56271	0.419746	0.0285726	0.38489	1351	0
Gm44504	5.0973	0.747797	0.0285746	0.38489	1352	0
Dcaf11	7.52777	-0.339669	0.0288103	0.387779	1353	0
Pde2a	5.08599	1.52269	0.0288344	0.387816	1354	0
Mogat2	1.05411	3.27351	0.0289143	0.388604	1355	0
Rnf130	7.46062	0.350681	0.0289709	0.389077	1356	0
1700109H08Rik	4.85548	-0.762442	0.0290307	0.389593	1357	0
Phc3	6.91707	-0.443797	0.0291789	0.391294	1358	0
Cs	6.64651	-0.547448	0.0293055	0.392702	1359	0
Sh3tc1	5.80181	-0.534328	0.0293806	0.393419	1360	0
Cenpa	4.09679	1.291	0.0294526	0.393905	1361	0
Gm9733	6.24685	-0.494538	0.0294601	0.393905	1362	0
Thra	4.81627	0.795664	0.0295942	0.394766	1363	0
Sdf2l1	6.40577	0.787499	0.0296017	0.394766	1364	0
Mcm9	5.3004	-0.639916	0.0296122	0.394766	1365	0
Wls	6.72911	-0.4105	0.0296125	0.394766	1366	0
Nos1ap	2.53706	1.51813	0.0296329	0.394766	1367	0
Ccdc88c	8.97892	-0.568853	0.029763	0.396209	1368	0
Zufsp	5.54682	-0.619681	0.0300266	0.399426	1369	0
Fgd4	7.72268	-0.448534	0.030052	0.399472	1370	0
Cabp4	0.90993	2.79915	0.0300754	0.399492	1371	0
Eif2ak1	5.33023	0.78536	0.0301785	0.400569	1372	0
Ifit2	2.40234	1.71784	0.0302251	0.400855	1373	0
Eif1ad	4.95612	0.670946	0.030244	0.400855	1374	0
Mxd1	6.45105	0.999919	0.0303621	0.402127	1375	0
Ccr3	2.41457	-1.54409	0.030506	0.403718	1376	0
Shmt2	3.07851	1.36216	0.0305266	0.403718	1377	0
Ctage5	7.68862	-0.331685	0.0308968	0.408318	1378	0
Pmm2	6.10311	-0.492147	0.0310239	0.4097	1379	0
Plxna4os1	3.46827	-1.19686	0.031063	0.409919	1380	0
Klc1	5.37443	0.905808	0.031147	0.410498	1381	0
Lpar4	1.15632	2.27789	0.031152	0.410498	1382	0
Prkch	8.86128	-0.509245	0.0312001	0.410835	1383	0
Atp10d	4.25756	-0.92134	0.0312259	0.410878	1384	0
Psmb3	7.43335	0.314165	0.0312894	0.411416	1385	0
Ctsw	2.9448	-1.40704	0.0313662	0.412128	1386	0
Lck	2.15848	-1.771	0.0314303	0.412673	1387	0
Tfrc	3.90482	1.1338	0.0314763	0.412979	1388	0
Thap6	3.03117	-1.28121	0.0315618	0.413803	1389	0
Fbrsl1	3.8875	-0.938049	0.0316095	0.413955	1390	0
Papola	8.10873	0.307316	0.0316189	0.413955	1391	0
Mthfd1	3.64681	1.18711	0.0317339	0.414564	1392	0
Hck	9.87765	0.315779	0.0317342	0.414564	1393	0
Zfp513	5.62825	-0.546982	0.0317542	0.414564	1394	0
Tnfsf10	3.35591	1.14659	0.0317793	0.414564	1395	0
Soga1	2.30477	1.80154	0.0318159	0.414564	1396	0
Ano6	6.73856	0.422515	0.0318304	0.414564	1397	0
Fads2	1.83885	2.35171	0.0318491	0.414564	1398	0
Pklr	1.97074	2.42077	0.0318563	0.414564	1399	0
Psme3	7.9848	0.378285	0.0318703	0.414564	1400	0
Kin	5.04328	-0.685211	0.0319998	0.415952	1401	0
Txnl1	5.56498	0.572237	0.0320558	0.41621	1402	0
Pphln1	4.4599	-0.802738	0.0320654	0.41621	1403	0
Fbxl5	7.10212	0.623494	0.032141	0.416894	1404	0
Tmem59	6.43101	0.453182	0.0324296	0.420188	1405	0
Tns3	6.2345	0.882953	0.0324477	0.420188	1406	0
Nomo1	5.13351	0.757909	0.0324773	0.420188	1407	0
Nyx	2.03766	-2.03848	0.0324872	0.420188	1408	0
Zmym5	6.26617	-0.455515	0.0325133	0.420227	1409	0
Dnajb11	7.33376	0.41198	0.0326718	0.421976	1410	0
Arhgap19	4.42031	1.36293	0.0327249	0.422362	1411	0
Arhgef37	4.5432	-0.730725	0.0328091	0.423149	1412	0
Sec11a	7.63621	-0.366055	0.0328509	0.423388	1413	0
Cdkn2a	-1.20917	5.28635	0.0329084	0.42383	1414	0
Ccdc91	3.86969	0.949604	0.0329467	0.424022	1415	0
Frs2	4.70757	0.734584	0.0330331	0.424767	1416	0
Bad	3.31293	1.12952	0.033092	0.424767	1417	0
Ppil2	6.53085	-0.439286	0.0331062	0.424767	1418	0
Nudt5	4.20817	0.844249	0.0331183	0.424767	1419	0
B3gat3	6.68817	-0.396538	0.0331211	0.424767	1420	0
Jak2	6.68868	-0.471994	0.0331823	0.425252	1421	0
Mcm7	6.38312	0.840244	0.033233	0.425602	1422	0
Mcpt8	4.11929	1.26126	0.0332982	0.426138	1423	0
Agpat1	6.31741	-0.451451	0.0334245	0.427453	1424	0
Vat1	6.971	0.416474	0.0335511	0.428771	1425	0
Med21	3.71012	0.97364	0.0337826	0.431427	1426	0
Gm13199	1.36046	-2.21483	0.0339138	0.432537	1427	0
Rock2	5.54529	-0.55728	0.0339171	0.432537	1428	0
Dhrs3	5.36205	0.595507	0.0339453	0.432594	1429	0
Stac2	-0.121986	3.97647	0.0339707	0.432616	1430	0
Klf5	1.58793	2.49887	0.0340174	0.432631	1431	0
Idh1	7.13556	0.383236	0.0340194	0.432631	1432	0
Phlda3	4.81885	0.747417	0.0341253	0.433675	1433	0
Gadd45g	6.67548	0.716631	0.0343042	0.435645	1434	0
Ier2	7.62615	-0.394222	0.0343918	0.436286	1435	0
Arf4	6.88594	0.497793	0.0344253	0.436286	1436	0
Depdc1b	1.24689	2.8143	0.0344266	0.436286	1437	0
Ppp1r18	7.84968	0.572204	0.034584	0.437926	1438	0
Wbp1l	6.81154	0.390574	0.034606	0.437926	1439	0
Plec	7.00475	0.345051	0.0346507	0.437926	1440	0
Gfi1	1.88603	2.56671	0.034661	0.437926	1441	0
Chac1	0.381629	3.15661	0.0346762	0.437926	1442	0
Mfsd7a	3.19187	1.43567	0.0347599	0.438678	1443	0
Stxbp5	3.73729	1.0533	0.0348319	0.439282	1444	0
Atp5j	6.86316	0.398734	0.0349213	0.440105	1445	0
Mcts2	5.01661	-0.656226	0.0350379	0.441269	1446	0
Gps2	6.42959	-0.489211	0.0351476	0.441581	1447	0
Zfp451	4.93458	-0.686846	0.0351498	0.441581	1448	0
Il10ra	10.0356	-0.471134	0.0351798	0.441581	1449	0
Sh3bp1	6.06069	-0.532161	0.0351899	0.441581	1450	0
Mrc1	5.00002	-0.793568	0.0352014	0.441581	1451	0
Chmp2a	7.99133	0.300039	0.0352081	0.441581	1452	0
Lyz1	4.69731	-1.18008	0.0355426	0.44529	1453	0
Eif4g1	8.48572	0.364853	0.0355528	0.44529	1454	0
Gata1	1.63129	2.19469	0.0356176	0.445795	1455	0
H2-Oa	3.55612	-1.18465	0.0357648	0.447181	1456	0
March8	2.85225	1.34572	0.0357775	0.447181	1457	0
Cdk14	7.70401	-0.463679	0.0358342	0.447583	1458	0
Mtdh	7.22844	-0.432159	0.0358682	0.447701	1459	0
Was	8.16969	-0.358421	0.0359617	0.447789	1460	0
Dlg3	3.91543	0.92519	0.0360084	0.447789	1461	0
Lgals3	8.00915	0.279841	0.0360149	0.447789	1462	0
Myo10	3.43191	1.32095	0.0360197	0.447789	1463	0
Nsun4	4.35024	-0.781037	0.0360416	0.447789	1464	0
Slbp	6.06883	0.549174	0.0360482	0.447789	1465	0
Cad	4.00498	1.00389	0.0360641	0.447789	1466	0
Syt15	1.43891	2.08211	0.0360719	0.447789	1467	0
Snap29	5.54118	0.566115	0.0363365	0.450765	1468	0
Mrps18a	3.09622	1.30144	0.0363715	0.450892	1469	0
Sqstm1	8.93322	0.500807	0.0364747	0.451865	1470	0
Slc43a3	3.44764	1.70607	0.0365387	0.452028	1471	0
Cdkn2c	3.89353	1.00514	0.0365611	0.452028	1472	0
H2-D1	11.6606	-0.560549	0.0365624	0.452028	1473	0
Rapgef3	-0.605405	4.52226	0.0366065	0.452212	1474	0
Vprbp	3.91433	1.07234	0.0366269	0.452212	1475	0
AW549877	6.51426	-0.466945	0.0367633	0.453542	1476	0
AA413626	2.37992	-1.45061	0.0368069	0.453542	1477	0
Nes	0.620534	-2.82694	0.0368094	0.453542	1478	0
Cdc37l1	5.1261	-0.601116	0.0369149	0.453779	1479	0
Tbc1d15	6.26896	-0.460514	0.0369171	0.453779	1480	0
Il27	4.33549	1.14112	0.0369219	0.453779	1481	0
AI607873	6.83824	-0.482067	0.0369283	0.453779	1482	0
Rcc1	3.68178	1.02301	0.0371239	0.455849	1483	0
Rheb	6.5588	-0.449286	0.037157	0.455849	1484	0
Gas7	2.27751	2.1194	0.0371718	0.455849	1485	0
Diaph2	7.96719	-0.451376	0.0372116	0.45603	1486	0
Gtse1	3.18348	1.6103	0.03737	0.457397	1487	0
Hfe	9.64627	0.478976	0.0373852	0.457397	1488	0
Pycard	5.93098	0.53137	0.0373999	0.457397	1489	0
Plk1	3.38924	1.81012	0.0374236	0.457397	1490	0
Mctp2	2.56287	1.60878	0.0374889	0.457888	1491	0
Smg5	4.92326	-0.711854	0.0375592	0.458214	1492	0
Lpar5	4.71061	-0.750653	0.037566	0.458214	1493	0
Sema4c	0.282475	3.26743	0.037678	0.459274	1494	0
9830107B12Rik	2.51419	1.76978	0.0377505	0.459846	1495	0
Slco4c1	2.36413	2.42367	0.0377857	0.459846	1496	0
Cit	2.92883	1.77542	0.0378008	0.459846	1497	0
Insig1	5.50184	-0.536113	0.0380145	0.462137	1498	0
Clu	2.24138	1.49216	0.0380847	0.462683	1499	0
Fam172a	6.32185	-0.46333	0.0381581	0.463265	1500	0
Lpgat1	5.25046	0.786573	0.0381945	0.463398	1501	0
Ssr3	6.5753	0.419504	0.0382702	0.464007	1502	0
Adgrl3	2.91113	-1.29767	0.0383745	0.464962	1503	0
Gak	8.04829	-0.262383	0.0387002	0.468089	1504	0
Zfp821	3.00236	1.18359	0.0387459	0.468089	1505	0
Aspm	1.99927	2.1847	0.0387477	0.468089	1506	0
Etf1	6.32668	0.421012	0.0387491	0.468089	1507	0
Madd	4.81909	-0.756166	0.0387706	0.468089	1508	0
Bin2	9.6064	0.334081	0.0387868	0.468089	1509	0
Rrm1	5.80052	0.947093	0.0388398	0.468419	1510	0
Tex14	1.91325	2.02727	0.0389627	0.469589	1511	0
Gm16120	6.19494	-0.63345	0.0390935	0.470854	1512	0
Nrf1	6.11522	-0.460414	0.0391336	0.471026	1513	0
Magoh	5.30607	0.565553	0.0392695	0.472349	1514	0
Fcrla	0.23449	3.18146	0.0393968	0.473568	1515	0
LOC102631912	2.75288	1.28884	0.0394557	0.473963	1516	0
Ddost	8.0789	0.481938	0.0394919	0.474084	1517	0
Syf2	7.4782	-0.421361	0.0395929	0.474984	1518	0
Ppp2r5a	6.50353	-0.542538	0.0398341	0.477563	1519	0
Grk5	7.83997	-0.651536	0.03999	0.478797	1520	0
Exosc10	5.02032	0.664611	0.0400059	0.478797	1521	0
Il2ra	1.4179	2.50523	0.0400354	0.478797	1522	0
Nhej1	2.26385	1.57097	0.0400442	0.478797	1523	0
Fundc1	6.32262	0.458299	0.0400685	0.478797	1524	0
Rpl4	10.4512	0.38588	0.0401612	0.479591	1525	0
Rest	5.92951	0.532885	0.0402257	0.479634	1526	0
Maz	7.57364	0.443107	0.0402719	0.479634	1527	0
A430105I19Rik	-0.283091	3.12324	0.0402786	0.479634	1528	0
Scai	3.58549	-0.959853	0.0402973	0.479634	1529	0
Ckap2l	2.99121	1.78984	0.0403018	0.479634	1530	0
Mmp27	-1.26788	5.17269	0.0403314	0.479634	1531	0
Rmrp	9.79861	0.71433	0.0403492	0.479634	1532	0
Card6	4.73646	0.774717	0.0403906	0.479813	1533	0
Kdm6b	3.25517	1.10124	0.0404743	0.480341	1534	0
Rogdi	5.92048	-0.658745	0.0405307	0.480341	1535	0
Atp9a	-0.779447	4.70278	0.0405592	0.480341	1536	0
Akna	8.01157	0.517379	0.0405723	0.480341	1537	0
Tlr7	8.25572	-0.521177	0.040584	0.480341	1538	0
Arpin	2.41094	-1.76044	0.0405933	0.480341	1539	0
Rhbdd1	4.65942	-0.696317	0.0406629	0.480742	1540	0
Krtcap2	6.60268	0.698451	0.04068	0.480742	1541	0
Cdk12	5.9344	0.658943	0.0407254	0.480967	1542	0
Ndc1	3.6967	1.2114	0.0407689	0.481168	1543	0
E330009J07Rik	3.2453	1.16725	0.040801	0.481235	1544	0
Rab6a	5.12136	0.662127	0.0409569	0.482514	1545	0
Athl1	6.43743	0.519826	0.0409624	0.482514	1546	0
Grasp	3.09163	-1.19554	0.0410551	0.483293	1547	0
Ddx55	5.94224	-0.47629	0.0410821	0.483298	1548	0
Stap1	9.21922	0.515578	0.0411302	0.483553	1549	0
H2-DMa	5.25348	-0.579695	0.0411926	0.483973	1550	0
Plgrkt	5.47795	-0.530517	0.0412753	0.484632	1551	0
H1f0	4.92857	-0.713113	0.0413559	0.484874	1552	0
Edn1	1.0366	2.61403	0.0413989	0.484874	1553	0
Zfp950	4.05212	-0.939486	0.0414023	0.484874	1554	0
Cmklr1	5.04334	-1.05555	0.0414024	0.484874	1555	0
Pon3	3.26616	1.79042	0.0414594	0.484926	1556	0
Fam63a	5.31246	0.540146	0.0414601	0.484926	1557	0
Psma7	8.00602	0.339108	0.0415021	0.485106	1558	0
Fam49a	9.089	-0.518331	0.041542	0.485218	1559	0
Leprot	5.81407	0.601645	0.041565	0.485218	1560	0
Neil3	1.46224	2.46315	0.0417016	0.486375	1561	0
Kdm3b	8.08745	-0.431231	0.0417802	0.486375	1562	0
Opa3	5.53466	0.544531	0.0418094	0.486375	1563	0
Ppp1r3d	2.86341	1.33494	0.0418237	0.486375	1564	0
Btnl4	1.28319	2.11805	0.041883	0.486375	1565	0
Atg4c	6.06705	-0.478173	0.041906	0.486375	1566	0
Baz2b	5.41222	-0.564591	0.041914	0.486375	1567	0
Cwf19l2	6.58855	-0.406721	0.0419182	0.486375	1568	0
Pbx3	4.71246	0.680511	0.0419192	0.486375	1569	0
Tfec	3.08244	1.94171	0.0419422	0.486375	1570	0
Fas	4.75259	0.751099	0.041976	0.486375	1571	0
Iqgap3	2.34888	2.10217	0.0420049	0.486375	1572	0
Kif11	2.26626	2.05268	0.0420113	0.486375	1573	0
Sptlc2	7.21081	-0.372788	0.0422074	0.488334	1574	0
Rap2a	6.52607	-0.488795	0.042387	0.490101	1575	0
Slc43a1	0.616506	3.48763	0.0424374	0.490372	1576	0
Flot2	6.84029	0.740691	0.0425561	0.491368	1577	0
LOC108167517	0.823462	-2.45288	0.0425775	0.491368	1578	0
Foxm1	0.647371	2.47459	0.042685	0.492297	1579	0
Tcp1	6.34547	0.471592	0.0427727	0.492852	1580	0
Arhgap18	5.61164	0.538203	0.0427873	0.492852	1581	0
Trappc13	5.47432	-0.592174	0.0428378	0.493123	1582	0
2010107E04Rik	7.26973	0.334941	0.0429481	0.493583	1583	0
Rab44	2.51525	1.6031	0.0429786	0.493583	1584	0
Mpst	3.19793	1.44752	0.0429883	0.493583	1585	0
Med13	7.36725	-0.439018	0.043034	0.493583	1586	0
Rnf103	2.68155	1.3804	0.0430352	0.493583	1587	0
Ypel5	6.17377	-0.522737	0.0430404	0.493583	1588	0
Vrk3	6.42785	0.399175	0.0430861	0.493795	1589	0
Slc52a3	2.84531	1.26858	0.0431292	0.493979	1590	0
Pef1	5.69855	0.502876	0.0432518	0.495072	1591	0
Copb2	6.86875	0.398104	0.043497	0.497266	1592	0
Esco2	2.23814	2.16548	0.0435191	0.497266	1593	0
Ptgis	0.155671	-2.77617	0.0435359	0.497266	1594	0
Dnajb5	4.54949	0.743808	0.0435528	0.497266	1595	0
Luc7l3	1.63469	-1.99925	0.0436853	0.498389	1596	0
Tacc3	4.73573	0.844554	0.0437059	0.498389	1597	0
Mafg	5.72829	0.542238	0.043986	0.501269	1598	0
Pgrmc1	6.36968	0.411107	0.0440524	0.501443	1599	0
Slc6a8	0.9492	-2.25919	0.0440563	0.501443	1600	0
Anapc2	6.22035	0.441373	0.0440972	0.501596	1601	0
Mrps21	6.01854	0.430539	0.0441918	0.502085	1602	0
Etv5	3.84593	1.12335	0.0441954	0.502085	1603	0
Klhl18	4.67594	-0.793014	0.0444034	0.504009	1604	0
Kcnk6	5.68069	0.554628	0.0444201	0.504009	1605	0
Ctsd	10.0899	0.34881	0.0444744	0.504311	1606	0
Hnrnpa2b1	8.38471	0.283703	0.044555	0.504664	1607	0
Gnrh1	0.769893	-2.57231	0.0445652	0.504664	1608	0
Rpn1	7.93466	0.518783	0.0445887	0.504664	1609	0
Ptar1	4.98272	-0.658981	0.0448218	0.506988	1610	0
Gm19582	0.839727	-2.41552	0.0448602	0.507107	1611	0
Hmbs	6.00131	0.740625	0.0449428	0.507726	1612	0
Oasl1	3.16538	1.07795	0.0450004	0.507754	1613	0
Cacna1h	-0.96614	4.94625	0.0450011	0.507754	1614	0
D230025D16Rik	5.40029	0.548442	0.0451227	0.508602	1615	0
Wipi1	3.83492	1.1354	0.0451321	0.508602	1616	0
Wsb2	5.62622	0.523168	0.0451621	0.508625	1617	0
Ilvbl	5.15088	-0.615782	0.04531	0.509975	1618	0
Psap	11.2783	-0.263734	0.0453408	0.510007	1619	0
Leng1	4.00928	-0.802282	0.0454914	0.511385	1620	0
Mbnl1	9.12735	-0.332817	0.0455708	0.511962	1621	0
Mybl2	3.77747	1.43137	0.0456471	0.512503	1622	0
Mkl1	7.38193	0.426147	0.0457515	0.513358	1623	0
Irak2	7.05115	-0.562787	0.0457833	0.513399	1624	0
Ankrd44	8.62158	-0.478408	0.0458826	0.514172	1625	0
Rap1a	9.24584	-0.396683	0.0459087	0.514172	1626	0
Clk1	6.68384	-0.442597	0.0460112	0.515003	1627	0
Trak2	6.74483	0.470793	0.0461111	0.515759	1628	0
Ceacam1	11.143	-0.439521	0.0461354	0.515759	1629	0
Atp6v1a	5.73743	0.537711	0.0462275	0.516471	1630	0
AI606473	-6.65532	6.58615	0.0463399	0.51741	1631	0
Tmem2	3.66631	1.03075	0.0464045	0.517814	1632	0
Cd200r3	0.941434	2.86264	0.0465765	0.519415	1633	0
Kdm1b	4.29708	-0.741833	0.0466133	0.519508	1634	0
Dnajb9	7.48933	-0.406015	0.0466982	0.520135	1635	0
Dennd4a	5.98615	-0.485429	0.0468077	0.521036	1636	0
Rasal2	3.19557	1.07968	0.0468943	0.521681	1637	0
Pld3	5.10357	0.972954	0.0469315	0.521776	1638	0
Gigyf2	5.94401	-0.455824	0.0469771	0.521884	1639	0
Plau	1.52078	2.11042	0.0469985	0.521884	1640	0
Zmiz2	7.22735	-0.334384	0.0470473	0.522108	1641	0
Zfp608	5.82531	-0.553829	0.0471595	0.522743	1642	0
Zcchc24	3.51729	-1.00223	0.0471785	0.522743	1643	0
Pls3	2.88296	-1.23503	0.0471914	0.522743	1644	0
Zdhhc18	7.27811	0.404863	0.0472194	0.522743	1645	0
Slc46a3	4.84381	-0.886847	0.0472929	0.52319	1646	0
Ube2o	4.70042	1.15074	0.0473172	0.52319	1647	0
Zfyve9	7.35109	-0.729722	0.0474047	0.523839	1648	0
Gm3414	3.98788	-0.8785	0.0474335	0.523839	1649	0
Snrpd3	4.78324	0.715843	0.0474622	0.523839	1650	0
Ugdh	5.06658	0.60389	0.0475539	0.524533	1651	0
Rin3	9.21856	0.352462	0.0475989	0.524712	1652	0
Bdp1	5.08967	-0.720483	0.0476582	0.525048	1653	0
Hspa9	6.85093	0.398832	0.0478472	0.526778	1654	0
Spc25	2.76624	1.43664	0.0478731	0.526778	1655	0
Emc8	5.46421	0.537855	0.0479341	0.527131	1656	0
Smdt1	8.43226	0.31083	0.0480134	0.527656	1657	0
Anxa4	6.06436	-0.439583	0.0480399	0.527656	1658	0
Rps14	9.57415	-0.238378	0.0480796	0.527774	1659	0
Gspt1	6.76927	0.431616	0.0481431	0.528153	1660	0
Dnttip1	2.34573	-1.44281	0.0481927	0.528379	1661	0
Smim13	3.2073	1.10454	0.0483335	0.529411	1662	0
LOC108168109	1.71268	-1.8919	0.048345	0.529411	1663	0
Slc31a2	5.15657	0.574217	0.0484741	0.530305	1664	0
Gm5617	5.18914	-0.557018	0.0484965	0.530305	1665	0
Zfp182	4.16597	-0.815834	0.048514	0.530305	1666	0
Eif4g2	8.43603	0.395483	0.0485892	0.530809	1667	0
Htra1	0.773904	2.44031	0.0486666	0.531335	1668	0
Pan2	5.92661	-0.457835	0.0487328	0.531739	1669	0
Aldh3a1	-6.65532	6.58636	0.0488177	0.532347	1670	0
Fes	3.08575	1.18485	0.0488694	0.532592	1671	0
Meaf6	4.86445	-0.709955	0.0489242	0.53287	1672	0
Soat1	6.60027	-0.407405	0.0491713	0.5346	1673	0
Vim	9.76344	0.545671	0.0491832	0.5346	1674	0
Zbtb38	4.37374	0.734943	0.0492159	0.5346	1675	0
Aars	6.59096	0.490193	0.0492267	0.5346	1676	0
Hlx	1.732	1.85427	0.0492299	0.5346	1677	0
Toporsos	5.89567	-0.459169	0.0492806	0.534832	1678	0
Psmb6	6.2272	0.419925	0.0494824	0.536434	1679	0
Sugt1	5.93174	0.508703	0.0494871	0.536434	1680	0
Csrnp1	8.78856	-0.432163	0.0495497	0.536743	1681	0
6430548M08Rik	8.79662	0.353787	0.0495851	0.536743	1682	0
1110032F04Rik	0.131813	2.77998	0.0496283	0.536743	1683	0
Pik3c3	6.12287	-0.488431	0.0496335	0.536743	1684	0
Gm5086	3.56034	-0.913114	0.0496981	0.536845	1685	0
Timm8b	5.22571	-0.637411	0.0497019	0.536845	1686	0
Snord15a	7.98056	0.826336	0.0497559	0.53711	1687	0
Anxa1	8.13691	1.39294	0.0498145	0.537424	1688	0
Trem1	7.82391	-0.299392	0.0499121	0.538159	1689	0
Tubgcp4	6.1379	-0.475686	0.0499659	0.53821	1690	0
Zfp292	6.20964	-0.519768	0.0499928	0.53821	1691	0
Sepn1	4.34399	0.818112	0.0500056	0.53821	1692	0
Tgfb2	0.384615	-2.95867	0.050133	0.539032	1693	0
Snta1	2.91936	1.16314	0.0501411	0.539032	1694	0
Ndufa2	7.39189	0.30191	0.0503328	0.540579	1695	0
Srgn	11.4486	-0.238916	0.0503444	0.540579	1696	0
Zfp597	4.98477	-0.603632	0.0504249	0.541124	1697	0
Jak3	5.93664	0.483154	0.0504613	0.541196	1698	0
Riok3	6.78527	0.384746	0.0505682	0.541378	1699	0
Dpp9	6.23497	0.431077	0.0505971	0.541378	1700	0
Lsm8	5.85576	0.461169	0.0505978	0.541378	1701	0
Paqr9	2.44018	1.57973	0.0506064	0.541378	1702	0
Man2b1	8.05847	0.304891	0.0506269	0.541378	1703	0
Ddx28	5.30983	-0.554158	0.0507245	0.541889	1704	0
Zfand3	6.67541	-0.424416	0.0507808	0.541889	1705	0
Necap1	6.92758	0.392881	0.0508142	0.541889	1706	0
Cldn13	-0.638405	3.27747	0.0508201	0.541889	1707	0
Srm	5.94425	0.908893	0.0508235	0.541889	1708	0
Mrpl16	5.59838	0.557509	0.0508788	0.542161	1709	0
Secisbp2l	6.25315	0.526908	0.0509285	0.542374	1710	0
Rnmt	4.33603	-0.774725	0.0511882	0.544821	1711	0
Prpf4b	5.25712	-0.553429	0.0513301	0.546012	1712	0
Igip	3.04065	-1.11445	0.0514308	0.546557	1713	0
Rab19	5.24657	-0.674029	0.0514597	0.546557	1714	0
Pstpip1	7.14578	0.328436	0.0514886	0.546557	1715	0
Golim4	4.57117	0.845697	0.0515014	0.546557	1716	0
Pla2g4a	4.73665	0.801008	0.0516438	0.547297	1717	0
Mpp6	7.14297	0.419623	0.051646	0.547297	1718	0
Pank3	6.27787	-0.420759	0.0516613	0.547297	1719	0
Donson	4.95756	-0.619724	0.0518712	0.549201	1720	0
Secisbp2	7.37192	-0.415774	0.0520292	0.550554	1721	0
Cdca2	2.77812	1.46191	0.0521085	0.550976	1722	0
Men1	4.67556	0.663091	0.0521401	0.550976	1723	0
Cd164	7.04447	-0.436822	0.0521598	0.550976	1724	0
Tmem214	6.8107	0.463303	0.052233	0.551429	1725	0
Fam78a	5.92208	0.469096	0.0522776	0.551581	1726	0
Dym	5.94891	0.452695	0.0523564	0.552091	1727	0
Golgb1	4.49941	0.647202	0.0524096	0.552332	1728	0
Cand1	6.65993	-0.38127	0.0524407	0.552341	1729	0
Ccne2	1.7218	2.07128	0.0526061	0.553763	1730	0
Wdtc1	4.34816	0.71259	0.0526609	0.55402	1731	0
D930015E06Rik	7.20997	0.339857	0.0527264	0.554319	1732	0
Srp19	6.11331	0.487827	0.0527548	0.554319	1733	0
Fblim1	2.68836	1.59958	0.0527807	0.554319	1734	0
Gdap10	5.98817	-0.600554	0.0528377	0.554598	1735	0
1600014C10Rik	4.99546	0.868135	0.0528957	0.554723	1736	0
Otulin	5.7669	0.60974	0.0529386	0.554723	1737	0
Zranb3	2.29266	1.38913	0.0529759	0.554723	1738	0
Srsf6	6.74435	0.412962	0.0529946	0.554723	1739	0
Prkag2os1	1.01977	-2.38709	0.0530019	0.554723	1740	0
Aurka	4.54679	1.14579	0.0530362	0.554763	1741	0
Tnfrsf1a	8.56627	-0.422729	0.0530849	0.554906	1742	0
Spag7	6.20272	0.429192	0.0531108	0.554906	1743	0
Ndufa4	7.34423	0.317236	0.0532932	0.556415	1744	0
Cdkal1	3.34071	-0.96076	0.0533163	0.556415	1745	0
Pbx1	5.61832	0.517107	0.0534841	0.557207	1746	0
Dtx2	4.61477	0.773524	0.0534843	0.557207	1747	0
Gcfc2	2.29296	-1.40814	0.0534854	0.557207	1748	0
Adh5	6.7212	0.352657	0.0535146	0.557207	1749	0
Phlpp2	4.58653	-0.729372	0.0537534	0.559374	1750	0
Tmtc3	3.61652	-0.875705	0.0538519	0.559825	1751	0
Hist1h3d	6.27811	0.705099	0.0538583	0.559825	1752	0
Hnrnpa0	3.19574	-1.06997	0.0539719	0.560411	1753	0
Bsg	7.54186	0.392669	0.0539762	0.560411	1754	0
Eps15	6.56054	-0.438114	0.0540282	0.560631	1755	0
Nfkbiz	10.8348	0.416037	0.0541252	0.561318	1756	0
Ces2g	3.00498	1.77417	0.0541847	0.561458	1757	0
Cd4	2.15942	-1.5603	0.054225	0.561458	1758	0
Fpr2	2.27561	1.43506	0.0542312	0.561458	1759	0
Kdm5c	6.822	0.353462	0.0543323	0.562185	1760	0
Rbm47	5.6423	-0.599895	0.0544681	0.563006	1761	0
Snx6	6.17086	0.437629	0.0544759	0.563006	1762	0
Ppp1r35	4.64982	-0.713222	0.0545044	0.563006	1763	0
Atp5j2	7.47125	-0.424124	0.0547497	0.564926	1764	0
Sgms1	8.3789	-0.464892	0.0547523	0.564926	1765	0
F13a1	5.73201	2.00818	0.0548985	0.566113	1766	0
Ank1	2.10239	2.05157	0.0551182	0.568058	1767	0
Pdk1	3.40205	0.983918	0.0552245	0.568085	1768	0
Gm32401	1.73912	-1.54755	0.0552437	0.568085	1769	0
Snx12	6.24112	0.386684	0.0552488	0.568085	1770	0
Rap1gap2	9.61656	-0.471533	0.0552674	0.568085	1771	0
Limk1	5.19946	-0.577998	0.0552768	0.568085	1772	0
Klf7	5.04791	0.616742	0.055513	0.569988	1773	0
Son	9.35752	-0.263155	0.0555418	0.569988	1774	0
Junb	10.0306	0.236885	0.0555559	0.569988	1775	0
Sec24d	3.83949	1.09257	0.0556173	0.570296	1776	0
Ncaph	1.775	1.78136	0.0557887	0.571444	1777	0
Bicd2	6.26333	0.393313	0.0557919	0.571444	1778	0
Gm13546	0.0552816	3.18619	0.0559301	0.572537	1779	0
Gfi1b	3.22183	1.31881	0.0559792	0.572718	1780	0
Nudt13	5.39551	-0.518623	0.0560228	0.572842	1781	0
Shcbp1	1.93811	2.08713	0.056112	0.573421	1782	0
Atp1b3	8.44788	-0.303246	0.0561424	0.573421	1783	0
Ndufs8	6.4429	0.414674	0.0562362	0.574057	1784	0
Id1	4.05367	-0.794947	0.0564	0.575216	1785	0
Rad51	2.60438	1.56413	0.0564291	0.575216	1786	0
9330133O14Rik	4.95126	-0.700884	0.0564445	0.575216	1787	0
Plcl1	3.94704	0.796666	0.0565331	0.575796	1788	0
Bcl2	5.56055	-0.677327	0.0567626	0.577571	1789	0
Psme2b	8.04359	-0.338957	0.0567708	0.577571	1790	0
Arap3	4.20559	1.0732	0.0568755	0.578314	1791	0
Brd3	5.8565	-0.448458	0.0569362	0.578404	1792	0
Kif23	5.36753	0.632759	0.0569479	0.578404	1793	0
Zfp704	1.54281	1.80298	0.0570818	0.578839	1794	0
Mcm3	5.50593	0.73569	0.0570857	0.578839	1795	0
Chsy1	6.22007	0.396061	0.057145	0.578839	1796	0
Mknk1	7.75947	-0.358076	0.0571759	0.578839	1797	0
Nod2	4.941	-0.714846	0.0572521	0.578839	1798	0
Clec4b1	3.91408	0.963366	0.0573003	0.578839	1799	0
Abcc4	6.08312	0.445409	0.0573309	0.578839	1800	0
Celsr1	0.21473	2.69644	0.0573504	0.578839	1801	0
Sec11c	6.22584	0.657218	0.0573533	0.578839	1802	0
H2-Aa	8.30736	-0.535074	0.0573646	0.578839	1803	0
Plbd2	6.12682	-0.445476	0.0573722	0.578839	1804	0
Ythdf2	6.79177	-0.37675	0.0573988	0.578839	1805	0
Aldoa	8.61192	0.303515	0.0574039	0.578839	1806	0
Mx1	3.93254	-1.06994	0.0575319	0.579742	1807	0
Pam	2.91017	1.22137	0.0575572	0.579742	1808	0
Fignl1	3.33956	1.45614	0.0576902	0.580761	1809	0
Mvb12b	4.78873	1.28436	0.0577976	0.581493	1810	0
Arl8a	6.10529	0.40295	0.0578268	0.581493	1811	0
Cblb	8.96263	0.509366	0.0580713	0.58363	1812	0
Zfp157	3.96152	-0.805815	0.0582382	0.584722	1813	0
Ccnt1	5.65091	-0.507724	0.05825	0.584722	1814	0
H2-T24	6.67328	0.485909	0.0582763	0.584722	1815	0
Trak1	5.37447	0.517246	0.0583168	0.584801	1816	0
Uchl5	3.16655	1.02936	0.0583668	0.584801	1817	0
Jup	6.62	-0.417015	0.0583806	0.584801	1818	0
Dnajc8	6.59057	-0.386393	0.0584822	0.58546	1819	0
Gramd1a	7.22295	-0.312738	0.0585106	0.58546	1820	0
Rrm2	5.08402	1.95092	0.0585829	0.585553	1821	0
Col4a1	3.17173	-1.33842	0.0586113	0.585553	1822	0
Nsmce2	6.01767	-0.520768	0.0586447	0.585553	1823	0
Nab1	8.76339	-0.441059	0.0586486	0.585553	1824	0
Tm2d3	4.91312	-0.583166	0.0587255	0.586	1825	0
Zfp516	5.00402	0.604898	0.059013	0.588492	1826	0
Dmxl1	6.40327	-0.408802	0.059065	0.588492	1827	0
Dennd5b	-0.180782	4.16789	0.0590722	0.588492	1828	0
Ppil1	4.12981	0.874753	0.0591504	0.588949	1829	0
Evi5l	4.25336	-0.756284	0.0592057	0.589178	1830	0
Ikzf3	6.88247	-0.601669	0.0592802	0.589596	1831	0
Scamp1	4.38911	0.933103	0.0594584	0.591046	1832	0
Scly	5.08454	0.580859	0.0595246	0.591382	1833	0
Batf	4.68842	0.599235	0.0595705	0.591515	1834	0
Srsf9	6.4264	0.392804	0.0597146	0.592623	1835	0
Themis2	8.54923	0.5064	0.0598023	0.593051	1836	0
Zfp26	4.51577	-0.635618	0.0598229	0.593051	1837	0
Zfp384	4.20923	0.872177	0.0598732	0.593226	1838	0
Gpd2	6.18458	0.50475	0.0600128	0.593251	1839	0
Bub1	-0.530151	3.49667	0.0600403	0.593251	1841	0
Chst7	-0.696253	3.50352	0.0600403	0.593251	1841	0
Cpne8	-2.21841	6.45352	0.0600403	0.593251	1841	0
Trpm7	5.16287	-0.54656	0.0600817	0.593251	1843	0
Cyp51	4.09773	-0.757603	0.0600995	0.593251	1844	0
Eif4ebp2	7.84762	0.313436	0.0601037	0.593251	1845	0
D8Ertd738e	3.72835	-0.892661	0.0602271	0.594148	1846	0
Rcsd1	7.43684	0.592511	0.0603499	0.594428	1847	0
Mfng	4.53811	-0.742743	0.0604112	0.594428	1848	0
Gnb2	10.1961	-0.222187	0.0604366	0.594428	1849	0
Mbtps1	5.98553	-0.425628	0.0604767	0.594428	1850	0
Cdk5r1	2.51019	1.69375	0.060486	0.594428	1851	0
Gid8	6.75755	-0.367998	0.0604916	0.594428	1852	0
Nrbp1	7.93475	-0.281017	0.0605142	0.594428	1853	0
Taf1b	6.1283	-0.428368	0.0605167	0.594428	1854	0
Kdm7a	6.83925	-0.404296	0.0607447	0.596346	1855	0
Rnf44	7.01163	0.337799	0.060868	0.597235	1856	0
Mcm6	6.41889	0.725104	0.0610591	0.598787	1857	0
Emilin2	8.73083	0.241159	0.0611856	0.599704	1858	0
Exoc3l2	-0.232133	-2.98533	0.0613187	0.600388	1859	0
Dguok	6.13173	-0.422808	0.0613213	0.600388	1860	0
Scyl3	5.83247	-0.439524	0.0613991	0.600827	1861	0
Sntb1	3.20426	1.12304	0.0614381	0.600886	1862	0
Txndc12	4.85732	0.659503	0.0616059	0.602204	1863	0
Gusb	4.8535	-0.619522	0.061713	0.602927	1864	0
C1qtnf1	-0.825095	4.58911	0.0618283	0.60373	1865	0
Wdr81	4.48198	0.66793	0.0619259	0.604138	1866	0
Usp40	4.89443	-0.625792	0.0619365	0.604138	1867	0
Dclre1c	6.66044	-0.342775	0.0620207	0.604635	1868	0
Ssr4	6.83881	0.652451	0.062105	0.605133	1869	0
Nfkbib	8.73775	-0.284789	0.0622402	0.606126	1870	0
Espl1	0.469518	3.03138	0.0623913	0.607273	1871	0
1810013L24Rik	5.66989	0.611792	0.0624785	0.607764	1872	0
Ap4m1	5.12425	-0.582604	0.0625085	0.607764	1873	0
Snx25	3.82706	0.828499	0.0625819	0.607816	1874	0
Uba1	9.25404	-0.225138	0.0625937	0.607816	1875	0
Reps1	3.67235	-0.940607	0.0626139	0.607816	1876	0
Rilp	5.14643	-0.631868	0.0627366	0.608682	1877	0
Tpk1	2.17045	-1.38554	0.0627707	0.608688	1878	0
Ppp2r5e	4.99439	0.59827	0.0629013	0.60963	1879	0
Mrps12	5.12498	0.534122	0.0630096	0.610142	1880	0
Acap1	4.0046	1.30955	0.0630211	0.610142	1881	0
Fam208b	5.41774	-0.607483	0.0630921	0.610467	1882	0
Myd88	7.62935	0.314057	0.0631361	0.610467	1883	0
Zdhhc4	5.6361	-0.466332	0.0631875	0.610467	1884	0
Zkscan1	4.43673	-0.710046	0.0631887	0.610467	1885	0
Plscr4	1.86264	1.56125	0.0632444	0.610628	1886	0
Sdc1	2.85453	1.82509	0.0632724	0.610628	1887	0
Camta2	7.36451	0.573022	0.0633375	0.610714	1888	0
Slc48a1	6.37757	0.487689	0.0633485	0.610714	1889	0
Yipf6	4.94103	0.61379	0.0633866	0.610758	1890	0
Vamp5	4.27159	0.693737	0.0635072	0.611597	1891	0
Parp8	6.23012	-0.450501	0.0636183	0.612343	1892	0
E2f7	1.35571	2.18994	0.063659	0.612411	1893	0
Adssl1	5.47451	-0.515076	0.0637316	0.612786	1894	0
Lpcat1	5.64187	0.531101	0.0639445	0.614115	1895	0
Bzw1	8.28595	-0.22472	0.06395	0.614115	1896	0
Gm31814	5.90218	-0.698899	0.063971	0.614115	1897	0
Tgfbrap1	4.31494	-0.720396	0.0642742	0.616475	1898	0
Gstt1	-0.41629	2.87145	0.0642846	0.616475	1899	0
Tyms	2.48091	1.52767	0.0645354	0.618082	1900	0
Slc35c1	6.82256	0.324189	0.0645456	0.618082	1901	0
A230046K03Rik	4.87318	-0.671186	0.064554	0.618082	1902	0
Fnbp4	7.19598	-0.304592	0.0646466	0.618587	1903	0
Ccnl2	6.7934	-0.411825	0.0646746	0.618587	1904	0
Dad1	5.85456	0.446522	0.064852	0.619957	1905	0
Mier3	5.31779	-0.523749	0.0649286	0.620365	1906	0
Tmem55b	5.66791	-0.474294	0.0649855	0.620582	1907	0
Ddx39b	8.70399	-0.304111	0.0651612	0.621738	1908	0
Ttyh2	2.85759	1.29841	0.0651747	0.621738	1909	0
Btnl10	-1.2472	4.40304	0.0654625	0.622971	1911	0
Dmxl2	-0.790342	3.6645	0.0654625	0.622971	1911	0
Tmod1	-0.270202	2.33465	0.0654625	0.622971	1911	0
LOC105245439	4.81509	-0.904822	0.0654665	0.622971	1913	0
Smc4	6.09715	0.605597	0.0655592	0.622971	1914	0
Ccdc88a	5.20701	-0.584656	0.065588	0.622971	1915	0
Scaf4	7.67932	-0.361366	0.0655898	0.622971	1916	0
Pten	9.13075	-0.333361	0.065606	0.622971	1917	0
Trim24	5.80647	-0.499584	0.0656119	0.622971	1918	0
Lrrc47	5.59455	-0.691505	0.0657286	0.623754	1919	0
Mcm5	5.24119	0.773585	0.0658724	0.624793	1920	0
Wars	6.10249	0.415149	0.0659247	0.624964	1921	0
Pou6f1	4.87091	0.608985	0.0659916	0.625272	1922	0
Nkiras2	6.6367	-0.406878	0.0662216	0.627125	1923	0
Atg2b	4.88565	-0.574971	0.0663276	0.62756	1924	0
Abcb7	7.09397	-0.374617	0.0663364	0.62756	1925	0
Loxl3	3.6512	0.865639	0.066419	0.628014	1926	0
Gpr174	0.636786	-2.15687	0.0666052	0.629449	1927	0
Yme1l1	6.72288	-0.353497	0.0667639	0.630311	1928	0
Gk	6.58476	0.640495	0.0667657	0.630311	1929	0
Dhrs1	6.98341	0.45423	0.0668238	0.630532	1930	0
Ppm1n	0.632855	2.84973	0.0671648	0.633292	1931	0
4933434E20Rik	5.38983	-0.496941	0.0671858	0.633292	1932	0
Olfr412	0.632974	-2.51067	0.0673341	0.634183	1933	0
Ebp	5.74469	-0.516932	0.0673713	0.634183	1934	0
Fam178a	5.79121	-0.465011	0.0673847	0.634183	1935	0
Nrros	5.3023	-0.505439	0.0674754	0.634708	1936	0
Syne3	4.84455	-0.654489	0.0676526	0.636047	1937	0
Slc25a4	5.48264	0.900374	0.0677668	0.636738	1938	0
Mdm4	6.16496	-0.515273	0.0677961	0.636738	1939	0
Polr2a	7.56378	0.349629	0.0679062	0.637429	1940	0
Sf3a1	6.25904	0.476072	0.0679707	0.637429	1941	0
Creb3	5.62261	0.459498	0.068008	0.637429	1942	0
Gsdmd	7.40557	-0.328277	0.0680097	0.637429	1943	0
Trp53inp1	5.46469	0.734278	0.0681497	0.638278	1944	0
Lpl	5.20817	-0.700627	0.0681704	0.638278	1945	0
H6pd	5.7062	0.450875	0.0683381	0.638583	1946	0
Eno3	9.21165	-0.538287	0.0683665	0.638583	1947	0
Sergef	2.57953	-1.23994	0.0684109	0.638583	1948	0
Usp16	1.82173	-1.72777	0.0684244	0.638583	1949	0
Mon1a	4.66448	0.613959	0.0684332	0.638583	1950	0
Ralgapa2	5.08219	-0.517658	0.068465	0.638583	1951	0
Bms1	7.02712	-0.339324	0.0685084	0.638583	1952	0
Gpr107	4.51588	0.669782	0.068516	0.638583	1953	0
Slc35b1	3.75066	-0.996184	0.0685185	0.638583	1954	0
Gm33989	3.81255	-0.857346	0.0687028	0.639973	1955	0
Tal1	1.424	1.91919	0.0689731	0.641992	1956	0
Copb1	2.86359	-1.18531	0.0689901	0.641992	1957	0
Stk11ip	5.5664	0.475576	0.0692456	0.643776	1958	0
Cdc40	6.72903	-0.44866	0.0692541	0.643776	1959	0
Mgrn1	7.00643	0.345126	0.0692878	0.643776	1960	0
Adss	7.17137	-0.371483	0.0694198	0.644673	1961	0
Klra4	1.03705	-2.06158	0.0695438	0.645496	1962	0
Cpeb3	0.838238	2.04605	0.0696372	0.646033	1963	0
Traf2	5.20754	0.574877	0.0696889	0.646184	1964	0
Fggy	0.458248	2.18566	0.0699851	0.6486	1965	0
Txnl4a	7.63017	0.315133	0.0701372	0.649472	1966	0
Ggps1	5.6111	-0.459861	0.0701664	0.649472	1967	0
Prcp	6.85549	-0.424082	0.0702999	0.649472	1968	0
Cd276	0.851341	2.33268	0.0703251	0.649472	1969	0
Zmiz1	7.92276	-0.4285	0.0703283	0.649472	1970	0
Evl	8.83505	-0.305682	0.0703628	0.649472	1971	0
Tbp	6.22737	-0.391216	0.070385	0.649472	1972	0
Apbb1ip	9.36432	-0.396639	0.070396	0.649472	1973	0
Phf5a	4.31013	0.753442	0.0704002	0.649472	1974	0
Mybbp1a	6.5122	0.368092	0.0704967	0.650033	1975	0
Ccnc	2.22872	1.30309	0.0707283	0.651839	1976	0
Qpctl	3.9251	0.943487	0.070767	0.651866	1977	0
Arl6ip1	9.68019	0.218125	0.0709408	0.653136	1978	0
Txlna	4.75928	-0.595711	0.071067	0.653967	1979	0
Exoc8	3.90948	0.849373	0.0711095	0.654028	1980	0
Jag1	5.88896	-0.709156	0.0711834	0.654377	1981	0
Rdh12	3.0698	1.458	0.0712453	0.654616	1982	0
Rhobtb2	4.20027	0.742292	0.0713927	0.65558	1983	0
Ywhab	6.28842	0.373441	0.0714222	0.65558	1984	0
Por	6.63055	0.361003	0.0717024	0.65782	1985	0
Tjp1	2.04741	1.71078	0.0718251	0.658614	1986	0
Gimap4	2.27675	-1.47684	0.0718664	0.658632	1987	0
Fcrl1	5.34046	0.502989	0.0718994	0.658632	1988	0
Gdf15	4.85539	0.83278	0.0720886	0.660033	1989	0
Apobr	8.31489	-0.321932	0.0721317	0.660095	1990	0
Pum3	4.84107	-0.633146	0.0722667	0.660999	1991	0
Rnf5	4.98291	0.571794	0.0723137	0.661096	1992	0
Epb41	5.54154	0.69782	0.0724012	0.661565	1993	0
Dcp1b	4.84984	-0.584223	0.0727253	0.664193	1994	0
Ube2l6	6.67312	0.503987	0.0727922	0.66447	1995	0
Vegfa	1.34757	1.92092	0.0728365	0.664541	1996	0
Cisd2	6.83952	-0.344365	0.0729154	0.664929	1997	0
Trim27	6.10457	0.408625	0.0729671	0.665067	1998	0
Tas2r135	1.25484	-1.89185	0.0731326	0.665934	1999	0
[truncated: 16,212 more rows]

## Sheet: KOvsWT_Ly6Chi_Liver_result
gene_id	a.value	m.value	p.value	q.value	rank	estimatedDEG
Xist	2.16261	-13.403	3.99023732237043e-21	1.54348894302468e-18	49	1
G430095P16Rik	-6.31809	-9.34162	1.85963071181384e-06	7.92077314870101e-05	445	1
Il23a	-6.31809	-8.48097	0.000778218	0.0128599	1147	1
Cxcl3	-1.13754	-8.33706	0.00058118	0.0101154	1089	1
Zfp275	-6.31809	-7.89536	0.00434856	0.0500745	1646	1
Olfr732	-6.31809	-7.80464	0.00700553	0.0726781	1827	1
Olfr186	-6.31809	-7.78964	0.00956273	0.0913569	1983.5	1
Olfr642	-6.31809	-7.75007	0.00956273	0.0913569	1983.5	1
Srsx	-0.703106	-7.67152	0.000456877	0.00822379	1053	1
Gm10512	-0.881225	-7.31528	0.00110142	0.0169589	1231	1
Ccl24	4.12782	-7.25363	3.77582142389261e-23	1.70397426829668e-20	42	1
Cd83	5.58478	-6.70443	8.69272455380908e-35	1.27503142438513e-31	12	1
Retnla	-1.20609	-6.55558	0.00605573	0.0643218	1784	1
LOC108167986	0.301462	-6.27531	8.89939245750024e-05	0.00218761	771	1
Thbs1	7.6287	-5.73119	9.82733924573844e-33	1.33048134331233e-29	14	1
Gm9758	3.2178	-5.47594	1.47464036195108e-08	1.06680661910003e-06	262	1
Neat1	8.41432	-5.33133	1.9224461915057e-39	4.55475563922487e-36	8	1
LOC108169017	-0.170193	-5.22207	0.00533395	0.0582566	1735	1
Egr1	9.14711	-5.21507	3.67459982025949e-81	3.48241824965992e-77	2	1
Trpc4ap	3.60392	-5.17956	1.17770415838875e-10	1.38647233652797e-08	161	1
Fosb	5.47813	-5.07579	4.271667771776e-22	1.79922646547205e-19	45	1
LOC108169045	0.0392719	-5.03265	0.0022326	0.0295852	1430	1
Ccl17	1.28755	-4.94972	6.46889727380161e-05	0.00169822	722	1
Hymai	0.110538	-4.93828	0.00890425	0.0870852	1938	1
Areg	0.93875	-4.81475	0.000438311	0.00793481	1047	1
Ccl7	1.3624	-4.80051	0.000137432	0.00308637	844	1
Chuk	2.4627	-4.76225	6.74277643439412e-07	3.21112021451021e-05	398	1
Vmn1r-ps79	-0.0921332	-4.70198	0.00782861	0.0788854	1881	1
Cxcl2	7.40825	-4.64427	1.48277215715771e-27	1.12417853867069e-24	25	1
Ccl2	6.45385	-4.63512	3.01015425859712e-23	1.39157228823049e-20	41	1
Gm36718	0.821872	-4.58659	0.00217142	0.0289839	1420	1
Actl7a	0.553746	-4.53661	0.000662032	0.011264	1114	1
Il1r2	3.35368	-4.51634	2.21969891200278e-06	9.22635376712734e-05	456	1
Ifrd1	7.93458	-4.50682	6.29195684507046e-37	1.32508611157184e-33	9	1
Qrich1	3.79347	-4.43716	1.29108660741201e-10	1.50130402189493e-08	163	1
Tnfaip6	0.711954	-4.41967	0.00509314	0.0564715	1709	1
Retnlg	5.4616	-4.39748	4.17943865153995e-10	4.41607932692531e-08	179	1
Casp4	3.48763	-4.36272	2.53965703309623e-07	1.35979263856796e-05	354	1
Wnt11	1.05793	-4.33503	0.00211083	0.0283348	1412	1
Pfdn5	5.65503	-4.31765	1.73749791870811e-12	2.86369874358205e-10	115	1
Fos	10.8094	-4.23631	9.39841271141475e-54	2.96895857553592e-50	6	1
LOC102632778	0.763084	-4.20536	0.00198297	0.0271766	1383	1
Atf3	10.0082	-4.10012	6.92711641279959e-93	1.31296564488203e-88	1	1
Usp16	2.93314	-4.09408	5.04064160704812e-07	2.47513785025881e-05	386	1
Cd209a	4.18791	-4.0635	6.35591780235058e-11	7.87386052455901e-09	153	1
Rgcc	4.99801	-4.02132	5.13909244788098e-21	1.94812716514272e-18	50	1
4930507D05Rik	0.216561	-3.98872	0.0048677	0.0544321	1695	1
Scel	0.679426	-3.97992	0.00463268	0.0525481	1671	1
Copb1	3.72358	-3.96427	1.3504934716006e-09	1.27986266303588e-07	200	1
Trib1	8.63254	-3.94874	7.17958157532786e-76	4.53605963929214e-72	3	1
Gdf15	5.57512	-3.94737	2.64865387926646e-11	3.60050487305074e-09	139	1
Hist1h2bh	0.930048	-3.89971	0.00214716	0.0286802	1419	1
AW011738	4.44351	-3.82313	1.69362414630365e-18	5.44083933373547e-16	59	1
Slc25a2	0.644825	-3.80142	0.00448161	0.0513881	1653	1
Snhg1	4.05724	-3.79468	2.00644456329292e-12	3.25860264964883e-10	116	1
Lif	4.22116	-3.79384	5.64722651443924e-08	3.53277555987977e-06	302	1
Gm26637	1.35618	-3.73933	0.00178382	0.0249708	1354	1
Rgs1	8.2949	-3.70417	7.80505461890966e-31	7.78615817088493e-28	19	1
Serpinb10	7.44282	-3.70218	2.56088430056166e-09	2.27882633957022e-07	213	1
Osm	6.4074	-3.5981	6.89904920583588e-19	2.33508176156095e-16	56	1
Hbegf	2.87303	-3.5254	9.92742998714086e-07	4.44118528252583e-05	423	1
Ddit3	5.87127	-3.52028	2.52343909239158e-25	1.40674307521147e-22	34	1
LOC102634483	2.20515	-3.45052	0.000257589	0.00511776	954	1
Mllt3	1.76956	-3.4251	0.000795061	0.0130652	1153	1
E230016K23Rik	1.71852	-3.37979	0.000985186	0.0154197	1211	1
Padi4	4.08344	-3.36448	3.59060949585234e-10	3.86684161274916e-08	176	1
Tiparp	5.56443	-3.36283	1.30457238335442e-16	3.38724177453421e-14	73	1
Serpinb2	2.08393	-3.34383	0.000220834	0.00455413	919	1
Myeov2	4.72313	-3.33892	1.16091396735793e-10	1.37524770858138e-08	160	1
Taf7	5.49189	-3.32891	3.49440597463439e-19	1.2496786951551e-16	53	1
Pik3r4	3.06051	-3.32192	2.63331476631781e-07	1.39809098265512e-05	357	1
Gspt2	1.6584	-3.31354	0.0017105	0.0240689	1347	1
Ocstamp	2.00342	-3.31165	0.000929313	0.0147276	1196	1
Zfand2a	5.34169	-3.29023	8.96672341676275e-14	1.71671995597294e-11	99	1
Slc20a1	7.75472	-3.28006	2.9089042160911e-61	1.10270741023582e-57	5	1
Cxcl1	2.16959	-3.26104	0.0012718	0.0190272	1266	1
Nr4a2	4.03245	-3.25591	7.24488325844065e-08	4.4012665795027e-06	312	1
Pole3	1.5269	-3.25166	0.00309962	0.03855	1524	1
Mapre2	2.26996	-3.22826	0.000305365	0.00588798	983	1
Gm20594	1.07738	-3.2002	0.00894793	0.0873112	1942	1
Tnnt3	2.57366	-3.1931	3.83503185285087e-05	0.00109559	663	1
Tnfrsf12a	4.21619	-3.18227	2.95875663987092e-11	3.97732435121371e-09	141	1
Slfn4	6.31733	-3.15766	5.04454853387481e-17	1.36591961301519e-14	70	1
Maff	6.41204	-3.15488	1.7129824811099e-07	9.46585129648891e-06	343	1
Plk3	4.86534	-3.14869	3.94936102706724e-11	5.16249578669189e-09	145	1
Slc35b1	4.7211	-3.14776	6.51660527141575e-11	8.02050235807884e-09	154	1
Mafb	6.18878	-3.14756	6.79852250059357e-14	1.31488974975766e-11	98	1
Me1	0.994566	-3.14604	0.00926525	0.0895988	1960	1
Sowahc	7.39121	-3.14045	2.02321866483881e-48	5.47829808190782e-45	7	1
1810032O08Rik	2.71554	-3.1286	5.01204414894954e-05	0.00137878	689	1
Dusp1	9.9961	-3.10257	8.11966690225598e-27	5.49643451661999e-24	28	1
LOC108167922	2.06914	-3.08355	0.00365009	0.0438705	1577	1
Gm19327	4.04413	-3.05214	1.52810122979209e-10	1.73434914428019e-08	167	1
Zfp142	1.91037	-3.03468	0.00406412	0.0474623	1623	1
Id1	5.54028	-3.02135	6.58844183828071e-10	6.67793190389158e-08	187	1
Gm12589	3.16967	-2.99302	4.05208282715361e-06	0.000159013	483	1
Pim1	10.6826	-2.98944	3.04381972856973e-71	1.44231397838277e-67	4	1
Rnd3	6.17346	-2.98774	1.86486406604424e-17	5.19803433938272e-15	68	1
Edn1	3.8441	-2.97234	2.93323602433232e-06	0.000118039	471	1
Dennd5a	5.23536	-2.9618	2.17740532576228e-12	3.49750343597442e-10	118	1
Csrnp1	9.13376	-2.94561	2.8478253208315e-26	1.79925603770134e-23	30	1
Epha2	3.27665	-2.93114	3.54585086266123e-05	0.00102922	653	1
Pim3	7.5573	-2.88908	3.33711136435795e-18	1.05419348000068e-15	60	1
2810013P06Rik	5.73669	-2.8725	4.28067252651877e-16	1.06757719825838e-13	76	1
Il6	3.29167	-2.83293	4.54401244913128e-05	0.00126658	680	1
Camk1	4.08478	-2.81566	3.0656699884153e-06	0.00012233	475	1
Trp53inp2	4.37737	-2.80393	3.93841811056857e-09	3.28849237302717e-07	227	1
Sik1	8.91797	-2.79855	1.46476956823704e-09	1.35627272046307e-07	204	1
Rgs2	10.2832	-2.79623	4.16339006285622e-26	2.46602797660553e-23	32	1
Plk2	8.23123	-2.78491	7.35784956456043e-09	5.76283804325118e-07	242	1
Zfp512b	2.14105	-2.78395	0.00155785	0.0223524	1321	1
Insig1	6.414	-2.77908	4.48600883001176e-27	3.27030043707857e-24	26	1
Hist1h1e	8.73212	-2.77491	1.02635191044191e-36	1.9453474110516e-33	10	1
Nfkbiz	10.083	-2.76211	1.6253751600119e-18	5.40480013734483e-16	57	1
Trem1	6.30119	-2.75029	1.06161954967135e-07	6.19136521368331e-06	325	1
Stxbp6	5.25371	-2.74243	1.30847342169982e-06	5.71447125228075e-05	434	1
Impact	4.75633	-2.702	3.60902982994994e-09	3.04024672874983e-07	225	1
Dyrk3	1.85213	-2.70088	0.00704128	0.072969	1829	1
Upb1	2.98676	-2.69789	2.3250758138713e-05	0.000710798	620	1
Ccl3	10.11	-2.68502	4.33742050771958e-28	3.57441166536161e-25	23	1
Gm36796	3.87279	-2.68388	4.08933098964174e-07	2.06691145540452e-05	375	1
1700056E22Rik	2.65661	-2.66603	0.000202842	0.00426237	902	1
Aldh9a1	1.7867	-2.65668	0.00969619	0.092492	1987	1
C030034I22Rik	2.60489	-2.64415	0.000272296	0.00536496	962	1
Osgin2	5.62197	-2.63887	1.34459283054498e-10	1.54977464184962e-08	164	1
Tnfaip3	7.8139	-2.63435	5.05943489919671e-14	9.98922177910151e-12	96	1
Zfand5	8.18131	-2.63371	1.06899181146369e-25	6.13990024075235e-23	33	1
Ms4a8a	6.37951	-2.63067	6.64889062025719e-22	2.62548068367406e-19	48	1
9030617O03Rik	3.77179	-2.62663	1.90628872277133e-05	0.000601643	599	1
Gpr183	3.92694	-2.62627	2.81514720106514e-07	1.49045530863097e-05	358	1
Wdr44	2.7378	-2.61454	0.0004798	0.00857198	1060	1
Dnajb9	7.23003	-2.6054	3.42372790329077e-26	2.09333350577333e-23	31	1
Fem1c	7.46062	-2.5876	9.39791320487605e-16	2.22660058606526e-13	80	1
Ier2	8.47245	-2.5843	3.74711941830913e-15	8.35563546525073e-13	85	1
Sgk1	7.69467	-2.5837	1.88497380064762e-26	1.23199287646466e-23	29	1
Sergef	2.91028	-2.58298	0.000197807	0.0041751	898	1
Ppp1r15a	7.4116	-2.58088	6.28484629562569e-19	2.16587230340526e-16	55	1
Gm15987	3.11979	-2.57926	0.00209729	0.0281729	1411	1
Qpct	3.55305	-2.56768	2.61398024485603e-06	0.000107474	461	1
Fzd7	3.38101	-2.55756	1.19628777143576e-05	0.000400608	566	1
Lmo1	2.87456	-2.55632	0.000387568	0.00715283	1027	1
B930059L03Rik	2.10983	-2.54864	0.00423957	0.0492023	1633	1
Vegfa	4.46739	-2.54109	2.47506916151152e-05	0.000747014	628	1
Nfkbid	7.94772	-2.52743	1.428567519823e-16	3.65906334739528e-14	74	1
Clec7a	10.283	-2.52267	6.9943343566657e-09	5.50429517390412e-07	240	1
6230400D17Rik	2.94964	-2.52079	0.000169849	0.00368221	874	1
4930594C11Rik	3.23378	-2.52032	2.59895104435664e-05	0.000775756	635	1
Cxcr4	9.88653	-2.51982	1.84391575998135e-11	2.58885772701381e-09	135	1
Ppp2r3d	3.26602	-2.51816	1.66324997436465e-05	0.000534575	589	1
Rasgef1b	7.67969	-2.49678	1.0122367243429e-07	5.92158483740598e-06	324	1
Per1	7.95954	-2.4958	4.34235544972177e-18	1.34926238022994e-15	61	1
Spty2d1	5.86044	-2.4955	1.01662281779383e-12	1.7359521521139e-10	111	1
Uqcrb	5.6943	-2.48668	2.90296484445601e-08	1.96509984506497e-06	280	1
Cdkn1a	8.49744	-2.48296	5.39536563747986e-08	3.43166980848299e-06	298	1
Serpine1	3.01592	-2.48106	0.000607566	0.0104404	1103	1
Anxa1	8.47507	-2.47816	1.34677690084249e-07	7.6427572989726e-06	334	1
Mmp23	1.97227	-2.47304	0.00851944	0.0840591	1921	1
Hcar2	4.75605	-2.47061	9.84330242048612e-05	0.00237972	784	1
Snhg15	5.00568	-2.46053	9.957963142705e-10	9.72903264983663e-08	194	1
Thap6	3.42884	-2.44785	3.48170096987761e-05	0.0010137	651	1
Abca6	2.55604	-2.44509	0.00383034	0.0453646	1600	1
1810055G02Rik	4.78529	-2.44502	5.47451629790829e-09	4.43435820130571e-07	234	1
Eid3	4.7545	-2.43367	5.3386848178099e-06	0.000200773	504	1
Ccnl1	7.8429	-2.42407	1.05666577684725e-32	1.33520287562418e-29	15	1
Hes1	6.25185	-2.41553	0.000104468	0.00247511	800	1
Impa1	5.20352	-2.41402	5.15080993627952e-11	6.64139126069673e-09	147	1
Arg1	3.18262	-2.41205	0.00755654	0.0767972	1865	1
Tmem251	5.10954	-2.4105	5.37689811667756e-06	0.000201809	505	1
Ccl4	5.40713	-2.39516	3.11298571441542e-11	4.15517825570633e-09	142	1
Sat1	10.0628	-2.38836	1.08842412533741e-13	2.06299908716452e-11	100	1
Lilra6	6.70926	-2.38076	1.0530733080649e-10	1.26328806842165e-08	158	1
Odc1	6.57039	-2.3776	1.14798643082891e-08	8.49958391012936e-07	256	1
Rhob	9.09151	-2.37322	8.74507149784039e-35	1.27503142438513e-31	13	1
D8Ertd738e	4.66644	-2.35631	4.92680444671351e-08	3.17628066268734e-06	294	1
Id3	8.34618	-2.35185	4.45650501170521e-10	4.64113164790443e-08	182	1
Ccr1	5.66828	-2.35139	0.000203229	0.00426578	903	1
Srgn	10.8495	-2.34719	1.3904810406039e-29	1.31775888218032e-26	20	1
Zfp36	10.6793	-2.34491	6.22521179983834e-10	6.34369163731913e-08	186	1
Mmp8	5.78027	-2.34108	3.00958174173787e-12	4.79358086831089e-10	119	1
Zgpat	2.96086	-2.32865	0.00232326	0.0305799	1440	1
Nr4a1	11.32	-2.32083	0.000289376	0.00562547	975	1
Cdk5r1	3.30162	-2.32045	0.0032487	0.0399574	1541	1
Jun	9.92555	-2.31918	7.38861571912172e-24	3.78496817135765e-21	37	1
Kdm2a	4.42614	-2.31448	5.05671587977018e-08	3.24898280627674e-06	295	1
Plcb1	5.1479	-2.31313	8.28883271521915e-09	6.33494093888161e-07	248	1
Ier3	5.05573	-2.30687	8.80414886740297e-05	0.00217001	769	1
Eif5	8.68672	-2.29358	7.43683803622302e-31	7.78615817088493e-28	18	1
Ccrl2	9.5536	-2.28509	1.13032942657825e-05	0.000381215	562	1
Nr4a3	3.02499	-2.27276	0.000657242	0.0112027	1112	1
Taf1d	7.20565	-2.26722	5.59599747633632e-23	2.46666363177857e-20	43	1
Plaur	8.79761	-2.26688	5.72455885926949e-22	2.30858060890625e-19	47	1
Hilpda	4.51511	-2.2495	0.000418231	0.00765907	1035	1
Gla	6.33134	-2.23902	7.61292494012722e-05	0.00192651	749	1
LOC108167883	2.53414	-2.22801	0.00276617	0.0350321	1496	1
Il10	3.6449	-2.22578	0.00179703	0.0251187	1356	1
Arf4	7.58943	-2.21806	4.67639677908834e-28	3.69318435628501e-25	24	1
Abhd4	2.4397	-2.21615	0.00476216	0.0535775	1684	1
A530064D06Rik	4.51489	-2.21109	0.000119601	0.00277808	816	1
Itpk1	5.1583	-2.20865	1.47487071994863e-09	1.35702425368478e-07	206	1
Trim25	6.37886	-2.20796	2.70290875765619e-10	2.96132558338818e-08	173	1
Galnt4	3.21951	-2.19169	0.000253356	0.00504953	951	1
Lncpint	3.49401	-2.18381	0.00024203	0.00491159	934	1
Sap30	6.84516	-2.18284	1.91636355852512e-23	9.55861970744343e-21	38	1
Coq10b	6.14698	-2.17972	3.28303695033331e-11	4.35151624871452e-09	143	1
Ccl6	10.0815	-2.17942	6.52203429000017e-12	9.73375101831994e-10	127	1
A830035O19Rik	3.08016	-2.17852	0.000477349	0.00855167	1058	1
Mbtd1	5.01197	-2.17168	5.57618162908049e-09	4.49748708925922e-07	235	1
Cbr2	2.61233	-2.16956	0.00323805	0.0398792	1539	1
H2-K2	5.97554	-2.16411	1.23269234280937e-08	9.05598863008095e-07	258	1
Mbip	2.84221	-2.162	0.00150375	0.0217587	1309	1
Mat2a	6.91347	-2.15802	5.42778294500813e-22	2.23648256390618e-19	46	1
Cd177	6.04657	-2.15141	0.000942996	0.0148698	1202	1
Map1lc3a	3.16748	-2.15134	0.000208881	0.00436991	906	1
Ahr	5.97373	-2.13522	6.83835751090099e-07	3.24035570654043e-05	400	1
Hsph1	8.19699	-2.13195	2.19256809450464e-10	2.41615905018843e-08	172	1
Ptger4	8.13559	-2.12083	1.11360433582044e-13	2.08982738427134e-11	101	1
Trpv4	2.50396	-2.12075	0.0038349	0.0453725	1602	1
F13a1	9.08141	-2.12024	1.19748136408259e-11	1.73260013548255e-09	131	1
Rel	7.45732	-2.11914	1.61821262264499e-06	6.97081864763934e-05	440	1
Tnf	3.53253	-2.11825	0.00273476	0.034765	1491	1
Madd	4.70709	-2.1153	7.95231246399287e-06	0.000279712	538	1
F5	4.5898	-2.11043	1.00773894255064e-05	0.000345688	552	1
Bbc3	4.03542	-2.10865	8.46786523983334e-06	0.000293956	546	1
Ier5	3.50417	-2.10846	0.0002429	0.00492398	935	1
Tob1	3.38586	-2.10423	0.00021693	0.00449749	914	1
Nfkbia	10.2573	-2.09512	2.6870053050144e-23	1.27323746378107e-20	40	1
Snora23	4.82241	-2.0927	6.3476198234417e-06	0.000231371	520	1
Lmf1	2.47301	-2.09156	0.00598095	0.0637945	1777	1
Tlr2	5.36807	-2.08944	1.25200639665563e-10	1.46484748408709e-08	162	1
Spp1	6.64289	-2.08932	1.45519464773803e-05	0.000474729	581	1
Add1	3.5202	-2.08017	0.001151	0.0175794	1241	1
Zfyve28	2.65195	-2.07961	0.00375329	0.0447487	1589	1
Etf1	6.53065	-2.07854	4.16621596992192e-15	9.18214622022093e-13	86	1
Smcr8	3.22851	-2.07184	0.000560826	0.00979514	1085	1
Mapk6	7.25613	-2.06999	3.44638028379745e-10	3.73272525137696e-08	175	1
Bmt2	3.53038	-2.06926	0.000363457	0.00675389	1020	1
Csk	6.56899	-2.06925	5.44574722238037e-11	6.83567502337733e-09	151	1
Mir8120	3.84255	-2.06129	0.00254107	0.0328986	1464	1
Zfp622	5.34992	-2.06119	9.72210817142046e-08	5.74058686233967e-06	321	1
Nfkbib	9.56271	-2.05771	4.48729392453146e-12	6.97148926603027e-10	122	1
Tgif1	8.4401	-2.05604	1.93119016028592e-15	4.38584444984712e-13	82	1
Nlrp3	6.97816	-2.05174	6.09774949515156e-07	2.93341989672849e-05	394	1
Birc3	7.51648	-2.04122	2.08992686557713e-23	1.01570445667048e-20	39	1
Ccl9	10.0532	-2.03365	4.25888946368733e-28	3.57441166536161e-25	22	1
Kdm6a	5.18786	-2.02767	1.15705911883319e-08	8.53342355578376e-07	257	1
Hist1h1d	7.46096	-2.02742	4.7485351229072e-18	1.40630835499348e-15	64	1
Cd80	4.7644	-2.02524	9.96544582699407e-05	0.00240312	786	1
Fosl2	9.23017	-2.0245	8.52168623584346e-11	1.03538487765498e-08	156	1
Plcl1	4.68509	-2.02418	4.32740973312029e-08	2.84797653060979e-06	288	1
Btg2	8.42402	-2.02236	1.33174500998966e-14	2.68530797014298e-12	94	1
Dnajb1	6.92928	-2.02169	1.84312014150934e-06	7.88589145872868e-05	443	1
Rap2b	2.79344	-2.01693	0.00344399	0.0419251	1557	1
Dhdds	3.14336	-2.00931	0.000852897	0.0137816	1173	1
Tusc1	4.91919	-2.00712	7.42209621026553e-09	5.76550867087593e-07	244	1
Zfp36l2	10.4123	-2.00667	1.43025757220423e-32	1.69431887647243e-29	16	1
Klf10	8.36574	-2.00432	1.73804144126811e-05	0.000554593	594	1
Fam174a	4.93566	-2.00116	1.73243421939324e-07	9.51784295489263e-06	345	1
Hist1h1c	7.94082	-2.00073	6.28328535855362e-24	3.30814974127848e-21	36	1
Cebpz	5.65164	-1.99874	8.03257850048142e-09	6.16394708089574e-07	247	1
Med31	3.06232	-1.99684	0.00126175	0.0189202	1264	1
Dok1	3.70274	-1.99335	0.00407398	0.0475189	1625	1
F630048H11Rik	4.63228	-1.97626	3.19780300034583e-07	1.67581918763692e-05	361	1
Sertad1	5.78773	-1.97332	2.65944224030339e-11	3.60050487305074e-09	140	1
Cebpa	7.06367	-1.9713	1.12891905060235e-17	3.24205025532076e-15	66	1
Ppp2r5a	6.71788	-1.96351	1.75929300441743e-13	3.20631150055077e-11	104	1
1500015A07Rik	2.4925	-1.96336	0.00899808	0.0876862	1945	1
Atg2a	6.64453	-1.96241	1.02570951809519e-08	7.65405441180169e-07	254	1
Junb	10.8003	-1.96213	4.76945192624086e-19	1.67407762611054e-16	54	1
Npc2	10.57	-1.96167	6.31483951053103e-07	3.02251182026781e-05	396	1
Magef1	3.34028	-1.95842	0.00116699	0.0177378	1247	1
Cdkal1	4.74302	-1.95661	1.28520318563452e-07	7.33727143991469e-06	332	1
Fn1	9.28309	-1.95307	0.000205241	0.0042985	905	1
1700052K11Rik	2.59086	-1.94875	0.00679575	0.0708507	1818	1
Pydc4	6.69943	-1.94468	1.06879062309766e-12	1.80873727412437e-10	112	1
4930455G09Rik	3.68461	-1.94022	0.000199442	0.00420493	899	1
Cript	4.54386	-1.94019	8.1964024372597e-05	0.00204683	759	1
Gm3219	3.3103	-1.9353	0.00132432	0.0196718	1276	1
Dusp5	6.06337	-1.92808	0.0017096	0.0240689	1346	1
Mx2	3.52586	-1.92797	0.00110519	0.0169755	1234	1
Zfp830	5.60962	-1.91736	2.5573338671549e-09	2.27882633957022e-07	212	1
Cwc27	4.29195	-1.91403	4.57655347816463e-06	0.000176309	492	1
Havcr2	5.17506	-1.90745	0.000324317	0.0061471	1000	1
Serpinb8	4.59795	-1.90722	3.33989256128837e-06	0.000132713	477	1
Hspa1a	8.87268	-1.90394	7.21109291335878e-06	0.000259353	527	1
Sp3	6.55113	-1.89799	5.46187533678725e-16	1.3272357068393e-13	78	1
Ccdc86	5.56928	-1.89767	9.20533530588611e-05	0.00224265	778	1
Bambi	4.69001	-1.89745	7.47002518420702e-06	0.000265144	534	1
Siglech	4.00224	-1.88042	0.000146948	0.00326142	854	1
Fam105a	7.44814	-1.87986	2.61829143594962e-11	3.59616636789776e-09	138	1
Gcsh	2.79341	-1.87626	0.00764087	0.0775295	1868	1
Mctp1	5.08047	-1.86443	0.000684646	0.0115658	1122	1
Smim5	3.76033	-1.85987	0.00256881	0.0331671	1468	1
Phf11d	5.07715	-1.85933	1.61225194333533e-07	8.96147311846857e-06	341	1
Prdm1	6.4409	-1.85412	5.5436980881233e-06	0.000207659	506	1
Plbd1	9.61587	-1.84918	5.77561157651296e-18	1.68416833571118e-15	65	1
Atf4	9.54778	-1.84721	7.63204069699737e-35	1.27503142438513e-31	11	1
Zc3h15	4.30823	-1.84646	1.69415613691435e-05	0.000543334	591	1
Chka	4.81347	-1.84637	0.000244089	0.00493227	938	1
Med21	4.27161	-1.84604	0.000129982	0.00296037	832	1
Utp3	2.71668	-1.8421	0.00916474	0.0888535	1955	1
Ly86	7.28799	-1.8341	6.04309808737222e-06	0.000222409	515	1
Gm14005	4.23447	-1.83058	1.44301930559755e-05	0.000471569	580	1
Hacd4	7.10646	-1.82162	8.60002113412452e-10	8.48983336334355e-08	192	1
Heatr1	5.58823	-1.81549	1.59530473888632e-08	1.14535628866861e-06	264	1
AA414768	3.91755	-1.81259	0.000322092	0.00612487	996	1
Bhlhe40	8.95969	-1.81034	9.19843117521366e-15	1.9371896055e-12	90	1
Hmga2-ps1	4.70607	-1.8083	8.25803559850926e-05	0.00205951	760	1
Trpm7	5.34137	-1.79825	5.3585045033897e-07	2.6176570710631e-05	388	1
Gtf2h1	5.74229	-1.79046	7.82700771126194e-10	7.76717822823345e-08	191	1
Pten	8.39328	-1.78965	2.88071860331978e-09	2.51618158559092e-07	217	1
AI607873	8.11506	-1.78009	7.96916814762802e-17	2.09788351486308e-14	72	1
Zfp335os	3.03934	-1.77917	0.00931613	0.0899989	1962	1
Apoe	7.11452	-1.77811	3.15730495404908e-07	1.66232105830684e-05	360	1
Gorab	4.02758	-1.77554	0.000777505	0.0128594	1146	1
4930526I15Rik	4.03905	-1.76983	0.000169987	0.00368221	875	1
Vps13d	5.16586	-1.76751	3.60574191778862e-05	0.00104182	656	1
2410006H16Rik	7.20844	-1.76409	1.68202721966606e-18	5.44083933373547e-16	58	1
Pan3	5.82251	-1.75893	1.59927284785045e-09	1.45733738260372e-07	208	1
Mphosph10	4.27509	-1.75739	4.40674716067888e-05	0.00123194	678	1
Morc3	6.53862	-1.74938	2.07614819208367e-11	2.87235860093094e-09	137	1
Ddx3x	9.15735	-1.74607	4.71322278304521e-12	7.14675397038712e-10	125	1
Mycbp2	8.16718	-1.74562	4.1665942110057e-12	6.52674600623157e-10	121	1
Hdac2	5.8311	-1.73971	1.49839580827464e-07	8.37775638644174e-06	339	1
Lemd3	4.86239	-1.73586	1.78028078826919e-06	7.63426290969551e-05	442	1
Klf6	9.13282	-1.73092	4.0927743964461e-20	1.52106756686744e-17	51	1
Arl5b	4.89366	-1.73062	0.000329479	0.0062291	1002	1
Notch1	5.08823	-1.72945	2.92776519062163e-05	0.000864375	642	1
Pyhin1	6.96745	-1.72606	3.50137432878195e-09	2.97039088476899e-07	222	1
Plin2	9.5255	-1.7229	1.75956783911229e-11	2.4888693151145e-09	134	1
Aph1b	4.46822	-1.72289	0.000186417	0.00398348	887	1
Epc2	5.41636	-1.72155	1.20637752854113e-06	5.34244852242254e-05	428	1
Gdap10	7.41361	-1.71834	6.89029404906057e-05	0.00178413	732	1
Zc3h12a	6.66429	-1.71583	5.56564787075011e-07	2.69798694992833e-05	391	1
LOC108167886	3.01406	-1.71153	0.00710159	0.0734334	1833	1
Sh3bgrl3	9.87773	-1.71132	8.77101344174709e-07	3.98670956294663e-05	417	1
Mafk	5.76702	-1.71071	2.42099140644266e-09	2.17476166434665e-07	211	1
Sfr1	6.79005	-1.70681	5.50113171774724e-10	5.66676361837941e-08	184	1
Trem2	5.10742	-1.70562	0.000592103	0.0102304	1097	1
Frat1	4.50658	-1.70433	2.7644099959762e-05	0.000821264	638	1
Arrdc3	6.38836	-1.70384	4.6757498516711e-07	2.30792090334828e-05	384	1
LOC100038947	7.61971	-1.70141	6.10543903987683e-08	3.80666090663899e-06	304	1
Rraga	6.46207	-1.70139	1.75566869466583e-13	3.20631150055077e-11	103	1
Siah2	5.797	-1.69995	4.9743032477272e-10	5.15207342936728e-08	183	1
Tsga10	3.34876	-1.69751	0.00492539	0.0549151	1700	1
Nbn	5.20088	-1.6941	2.95218524998504e-06	0.00011855	472	1
Klra2	7.97383	-1.69156	1.03194675717659e-05	0.000352424	555	1
Klf9	5.20993	-1.67986	0.000989149	0.0154689	1212	1
Orc5	3.54406	-1.67973	0.00138786	0.0204712	1285	1
Vaultrc5	3.55217	-1.67436	0.0019291	0.0266502	1372	1
Gramd4	7.13811	-1.67243	0.00208805	0.0281496	1405	1
Cwc25	6.62949	-1.6693	1.20445808739779e-12	2.02029191049006e-10	113	1
Rilpl2	7.04686	-1.66876	7.62139821466483e-08	4.58590418288118e-06	315	1
Thoc1	5.50464	-1.6673	1.22828503841975e-07	7.03350894809907e-06	331	1
Skiv2l2	6.26374	-1.66626	2.15353845121249e-06	9.05059153088283e-05	451	1
Rab36	3.65263	-1.66553	0.00805548	0.0806144	1894	1
Gm2848	4.86942	-1.6556	6.21922662514355e-06	0.000227399	518	1
Abhd17b	4.43256	-1.65558	0.000298968	0.00577874	980	1
9430016H08Rik	3.92924	-1.65335	0.000887758	0.0142116	1184	1
Rnpc3	5.34274	-1.65215	2.27288075130298e-06	9.40615322275036e-05	458	1
Ints9	3.49017	-1.64122	0.00304203	0.0379832	1518	1
Frat2	3.9599	-1.64008	0.000509177	0.00903646	1068	1
Ndufv3	5.39037	-1.63938	0.000251958	0.00502696	950	1
Mfsd7b	6.32778	-1.63782	6.22845187365582e-08	3.87062546928762e-06	305	1
Isg20	5.42674	-1.63167	1.10680316400716e-07	6.39072963500722e-06	328	1
Snhg5	4.27839	-1.62596	0.000146553	0.00326028	852	1
Tmed5	6.07336	-1.62438	2.62187184429371e-08	1.82032816618106e-06	273	1
Tagln2	5.27927	-1.624	3.63118763287795e-06	0.000143925	478	1
Cd69	4.75875	-1.62154	0.000258792	0.00513089	956	1
Gadd45a	6.87548	-1.62114	0.000122617	0.00283772	819	1
Iqgap2	6.70432	-1.62113	4.81557689219486e-13	8.3738022398772e-11	109	1
Gm9733	7.71122	-1.61833	1.90678978235673e-05	0.000601643	600	1
5430427O19Rik	5.94948	-1.61001	9.22528546761965e-07	4.16323954174435e-05	420	1
Upf3b	4.083	-1.60856	0.00146898	0.021352	1304	1
5031425E22Rik	4.99611	-1.60798	8.32529969964159e-06	0.000290782	542	1
Lin7c	6.52282	-1.60667	6.79746126181111e-08	4.15609937923767e-06	310	1
Tsc22d2	3.46149	-1.60285	0.00248438	0.0322969	1458	1
Gm5129	4.06063	-1.60115	0.00136549	0.0202041	1281	1
Reps1	4.04429	-1.60042	0.000885638	0.0141897	1183	1
D1Ertd622e	8.15155	-1.59929	9.65378629330851e-07	4.33596837448743e-05	422	1
Nsmce2	5.89249	-1.59792	2.59297344180213e-06	0.000106842	460	1
Rgs18	4.28369	-1.59683	0.00736356	0.0752799	1854	1
Atp6v1a	6.87913	-1.59615	7.54235474413611e-09	5.83501191103493e-07	245	1
Gadd45b	8.42345	-1.59601	0.00010217	0.00243895	794	1
Slc12a9	4.04291	-1.59181	0.000840715	0.0136312	1169	1
Ibtk	6.54384	-1.59014	8.77834656057176e-05	0.00216647	768	1
Nepro	4.50698	-1.58766	7.445332585888e-05	0.00189103	746	1
Wsb1	8.27142	-1.58619	2.65090840703293e-16	6.69937572625361e-14	75	1
Slc30a4	3.46047	-1.58607	0.00599131	0.0638691	1778	1
Snx18	8.9219	-1.57935	7.64025308387334e-10	7.62175562903869e-08	190	1
Klf2	9.24138	-1.56989	0.000299448	0.00577978	982	1
Kdm6b	3.62357	-1.56749	0.00319713	0.0394778	1535	1
Atp10d	4.30495	-1.56556	0.00013244	0.00299198	839	1
Naa15	5.84819	-1.56511	3.07431748017274e-08	2.07292278448527e-06	281	1
Atl2	5.70804	-1.56434	4.39619473429001e-06	0.000170749	488	1
Slfn3	4.99169	-1.55586	2.53652701209164e-05	0.000761923	631	1
Fam49b	9.35334	-1.5536	2.62823333908226e-14	5.24374049568054e-12	95	1
Ice1	5.03663	-1.55321	5.74609165785289e-06	0.000213601	509	1
Ddit4	7.69831	-1.55253	0.000160949	0.0035186	867	1
Pde4b	8.08534	-1.54789	1.34912322414893e-10	1.54977464184962e-08	165	1
Chn2	4.50533	-1.54581	0.000517749	0.00914577	1073	1
Map3k8	7.03174	-1.54483	4.5356970622116e-12	6.98939854611046e-10	123	1
Ppp1r12a	6.47911	-1.54223	3.22958971787488e-09	2.80796529874314e-07	218	1
Tpr	8.05747	-1.53863	4.06000412870477e-09	3.37461295617752e-07	228	1
Uimc1	5.14921	-1.53371	8.8234959960763e-06	0.000305741	547	1
Btg1	9.15593	-1.53024	4.39669113426069e-07	2.18154145965385e-05	382	1
Il15	5.30819	-1.52815	8.2976396450454e-06	0.000290709	541	1
Cdk5rap3	3.8125	-1.52784	0.00209563	0.0281707	1410	1
Il1b	9.98432	-1.52665	4.69428686621372e-12	7.14675397038712e-10	124	1
Vps37b	7.1731	-1.52585	2.20790237101357e-07	1.19226728034733e-05	351	1
Cep85l	5.95074	-1.52556	7.17791954469469e-07	3.37116784167341e-05	403	1
Prpf40a	5.63599	-1.52543	1.12899029812876e-05	0.000381215	561	1
Rnmt	4.83394	-1.51893	0.000131843	0.0029856	837	1
Gm4432	3.75308	-1.5184	0.00202436	0.0276103	1388	1
Ppp2r3c	4.44432	-1.51735	0.000213582	0.00444373	911	1
Nucb2	5.28402	-1.50622	0.000103751	0.00246778	796	1
Apopt1	3.60718	-1.50582	0.0077166	0.0780888	1873	1
Ngfrap1	5.55103	-1.50278	1.20188690986817e-06	5.33502681256235e-05	427	1
Zeb2	9.17073	-1.49183	2.03636843981686e-13	3.60722686058774e-11	107	1
LOC108167320	4.53831	-1.49108	8.97660513987322e-05	0.00219539	775	1
2810474O19Rik	5.73691	-1.48998	2.3060816976414e-05	0.00070613	619	1
Jmjd1c	6.45516	-1.48952	7.46742280519212e-06	0.000265144	533	1
Nfe2l2	7.73629	-1.48677	4.62275267594556e-13	8.11293094628445e-11	108	1
Fez2	4.64929	-1.48477	0.000221531	0.00455413	922	1
Mxd1	6.38246	-1.48262	0.000913305	0.0145225	1192	1
Pak1	5.04713	-1.48251	0.000279944	0.00548713	967	1
Id2	5.34428	-1.48138	0.00143533	0.021008	1295	1
Nmt2	4.2519	-1.48128	0.00065989	0.0112377	1113	1
Tspan13	6.38715	-1.47773	0.000424825	0.00775735	1038	1
Mcl1	9.53729	-1.47728	1.40419198551362e-15	3.28580924610187e-13	81	1
Eif4a2	10.0978	-1.47428	3.01525765224099e-10	3.28455135290665e-08	174	1
Sgk3	6.6716	-1.47413	4.55626061269872e-06	0.000175885	491	1
Nol12	4.82943	-1.47253	9.46398945596445e-05	0.0022968	781	1
Sh3glb1	6.93684	-1.47086	5.09393185086283e-07	2.49484197160863e-05	387	1
Eif3a	8.90133	-1.46757	2.21825584529477e-08	1.56300450898576e-06	269	1
Luc7l3	3.70839	-1.46376	0.0040211	0.047105	1618	1
Ints8	4.84461	-1.46112	0.000196548	0.00415315	897	1
Hist1h1b	6.86046	-1.46039	1.40933035404788e-09	1.31588411480904e-07	203	1
March6	5.55239	-1.45878	0.000228615	0.00466936	928	1
Inpp5f	4.96705	-1.45873	0.00104372	0.0161755	1223	1
Hmgcr	6.61461	-1.45867	3.51043346094889e-09	2.97039088476899e-07	224	1
Matk	4.54243	-1.45643	0.000571621	0.00995819	1088	1
Herpud1	7.46076	-1.45542	5.38057426720223e-05	0.00145899	699	1
Trim30a	8.60072	-1.45539	2.1517432213811e-22	9.2691229586494e-20	44	1
Csnk2a2	5.68611	-1.45354	1.35521200670475e-07	7.66766817166623e-06	335	1
Gtf2b	6.16892	-1.45322	2.67080684116538e-09	2.36553611530133e-07	214	1
Fbxo11	5.95656	-1.45018	2.16389096180688e-06	9.07397993143533e-05	452	1
Kbtbd7	5.16326	-1.44584	6.18452983605612e-06	0.000226734	517	1
Snx30	5.62925	-1.44319	6.88344558490045e-06	0.000248512	525	1
Cul3	6.12782	-1.44145	4.62894243764666e-08	3.0150163217579e-06	291	1
Hsf2	4.60202	-1.43624	0.000317846	0.00607304	992	1
C1galt1c1	7.03693	-1.43511	7.57731197423559e-10	7.59896143701912e-08	189	1
Gmps	5.55451	-1.43353	2.40450551295388e-05	0.000730369	624	1
Bcor	6.01463	-1.43276	4.69871691361053e-05	0.00130395	683	1
Ahnak	10.0211	-1.43031	6.63935374881329e-06	0.00024154	521	1
Kif5b	6.63169	-1.4288	3.32111661529632e-09	2.87435818841674e-07	219	1
Prkcd	9.35538	-1.42857	1.74361846059377e-10	1.94403201777026e-08	170	1
Mgea5	7.24264	-1.42855	1.76557070263224e-08	1.26281611689402e-06	265	1
Tgfbr1	5.34843	-1.42834	0.000527726	0.00929603	1076	1
Mdm4	6.03164	-1.42737	2.58314312269202e-07	1.37918013373252e-05	355	1
Paf1	7.54028	-1.42465	2.02111159282671e-13	3.60722686058774e-11	106	1
Myo5a	6.90009	-1.4243	1.7065278062353e-11	2.43199458942735e-09	133	1
Map3k15	5.70122	-1.4221	1.41286488027499e-05	0.000463312	578	1
Hnrnpdl	9.25272	-1.42013	1.13332171564976e-10	1.35100501876891e-08	159	1
1110008L16Rik	3.62088	-1.41804	0.0063018	0.0662843	1802	1
Met	5.41579	-1.41645	0.00366611	0.0439515	1581	1
Usp18	5.13267	-1.41644	6.36326333743062e-05	0.00167513	720	1
Csgalnact2	6.75785	-1.41435	0.00220483	0.029306	1426	1
Htatsf1	3.86936	-1.4101	0.00368372	0.0441068	1583	1
2700060E02Rik	6.37559	-1.40794	5.38112184112088e-07	2.62194815878162e-05	389	1
Rnf113a2	4.20306	-1.40462	0.00120211	0.0181552	1255	1
Prdx6	6.0076	-1.40402	0.000584487	0.0101265	1094	1
Tbc1d15	6.64106	-1.39922	8.40666885580618e-06	0.000292367	545	1
Eif4e3	5.69427	-1.39659	3.63724175851178e-06	0.000143925	479	1
Smarcal1	4.49041	-1.39349	0.000725554	0.0121378	1133	1
P2ry6	6.91808	-1.3933	0.000193248	0.00410209	892	1
Lrrc57	3.98797	-1.39319	0.00204966	0.027829	1396	1
Chmp4b	9.90603	-1.39283	2.73378946428807e-08	1.88422710931331e-06	275	1
Slfn2	10.0164	-1.39237	1.24917516359608e-08	9.14164712386102e-07	259	1
Ahcyl2	6.66529	-1.3921	4.8047022303998e-09	3.92535888254301e-07	232	1
Sdhaf1	5.33747	-1.38751	4.95225492054708e-05	0.0013683	686	1
AI839979	5.35667	-1.38623	5.73757648028046e-06	0.000213601	508	1
Rheb	6.69706	-1.38581	6.00915439477504e-09	4.80580221090996e-07	237	1
Eif4h	7.10263	-1.38497	6.77995038417225e-08	4.15609937923767e-06	309	1
Sde2	7.22936	-1.37986	0.000156896	0.00343792	865	1
Mkrn2	4.75512	-1.37929	0.000308355	0.00593356	985	1
Clk4	6.10233	-1.37634	4.85365587151197e-06	0.000184731	498	1
Colgalt1	5.44699	-1.37608	0.000400499	0.00736997	1030	1
D230025D16Rik	5.50811	-1.3731	6.49158925994997e-05	0.00169947	724	1
Tagap	7.42268	-1.3719	0.000129795	0.00296037	831	1
Hexa	6.77395	-1.3717	0.000101673	0.00243322	792	1
Stk40	6.12757	-1.3716	0.000262625	0.00519603	958	1
Nrd1	7.32493	-1.37028	3.47712113215504e-09	2.97039088476899e-07	221	1
Mx1	6.23326	-1.36921	4.11491353070824e-07	2.07431040055968e-05	376	1
Sc5d	5.48564	-1.36841	8.89934520286601e-06	0.000307807	548	1
Glipr1	6.98369	-1.36763	1.97189424521331e-11	2.74818261204214e-09	136	1
Sqle	4.96848	-1.36636	0.0054247	0.058855	1747	1
Zc3h7a	6.99643	-1.36602	5.44083560347849e-09	4.42599133168804e-07	233	1
Hspa1b	9.60486	-1.36488	0.00787614	0.0792289	1884	1
Arl4c	7.92106	-1.36158	1.10005556941391e-07	6.38449956651497e-06	326	1
Irf2bp2	8.66128	-1.36101	0.00173192	0.0242982	1351	1
Slc38a2	7.66979	-1.36021	0.00165725	0.0235469	1334	1
Ypel5	6.14713	-1.35686	8.37928515789835e-06	0.00029195	544	1
Cln8	7.68722	-1.35305	1.39636074061024e-10	1.5943747878028e-08	166	1
Ndel1	7.17486	-1.35262	2.30286201604934e-07	1.24001268898293e-05	352	1
Cebpd	4.89585	-1.35221	0.00235643	0.0308664	1447	1
Tlk2	5.21814	-1.35219	2.48480903410314e-05	0.000747999	629	1
Yrdc	5.02287	-1.35215	0.000133422	0.00300341	842	1
Ist1	7.24974	-1.35142	4.48537600283895e-06	0.000173502	490	1
Irs2	4.7333	-1.3508	0.00736989	0.0753039	1855	1
Vwa9	4.96665	-1.34939	0.000124631	0.0028703	823	1
Uba6	4.89862	-1.34794	0.000502724	0.00895478	1064	1
Klhl17	3.99772	-1.34701	0.0040579	0.0474482	1621	1
Ank	5.70606	-1.34647	0.00365848	0.0439261	1578	1
Slfn5	7.20223	-1.34612	3.90392475772875e-08	2.58723740762205e-06	286	1
Fuca2	8.30005	-1.34504	2.24982305672308e-05	0.000692875	614	1
Nfxl1	5.17336	-1.34454	0.000116168	0.00271163	812	1
Baz1a	6.34651	-1.34279	1.87373810065997e-06	7.96296680715452e-05	446	1
5430437J10Rik	4.27712	-1.34258	0.00625154	0.0658287	1800	1
Dpp8	7.75965	-1.34129	1.64671718668761e-10	1.84685666014657e-08	169	1
Srek1	4.55231	-1.34013	0.00078773	0.0129966	1148	1
Kin	4.96293	-1.33984	0.000193718	0.00410707	894	1
Yeats4	6.12793	-1.33557	1.95799670646281e-06	8.30243167210206e-05	447	1
Epn1	6.40575	-1.33384	0.00144827	0.0210995	1301	1
Ywhab	6.92374	-1.33361	6.83574017168545e-09	5.42111377464962e-07	239	1
Lancl2	4.87319	-1.32968	0.000184672	0.00395066	886	1
Rpf2	5.90424	-1.32858	0.000333332	0.0062803	1006	1
Zfp330	4.12508	-1.32803	0.00554582	0.0598948	1755	1
Mtap	5.36001	-1.3269	6.78161371630416e-05	0.00176322	729	1
Nuak2	8.10546	-1.32585	2.82724070413853e-08	1.92069965255347e-06	279	1
Il10ra	10.2174	-1.32578	1.9022083584238e-10	2.10844779096869e-08	171	1
Slk	7.98844	-1.32395	1.90243755820616e-05	0.000601643	598	1
Oas2	7.96162	-1.32275	8.09810927732481e-12	1.18985707939856e-09	129	1
Pex13	5.99109	-1.32168	3.68327354802389e-05	0.00105991	658	1
Srfbp1	4.94527	-1.32137	0.000209234	0.00437246	907	1
Dld	6.97065	-1.31996	8.83576152174705e-07	4.00653167184674e-05	418	1
Ggh	7.8483	-1.31279	3.53897808163395e-07	1.83080039529008e-05	366	1
Cds1	3.91105	-1.31275	0.00695657	0.0722492	1825	1
Fxr1	7.40583	-1.31179	1.23980752680773e-09	1.18086994287003e-07	199	1
Exosc3	6.12483	-1.31057	5.74740609379946e-06	0.000213601	510	1
Creb3	6.0079	-1.3097	5.93761274237218e-06	0.000220162	511	1
Ppp2r2a	5.98656	-1.30774	3.02528209051834e-06	0.000120973	474	1
Esf1	5.61857	-1.30617	0.000427634	0.00778009	1041	1
Purb	4.95057	-1.3047	0.00127477	0.0190544	1268	1
Apaf1	6.69642	-1.30445	3.50601602203059e-09	2.97039088476899e-07	223	1
Pyurf	4.29089	-1.30444	0.00540243	0.058647	1746	1
Gnai3	6.34138	-1.30417	6.64781190110971e-07	3.17386969203107e-05	397	1
Ptk2b	8.08508	-1.30229	1.99528696881831e-06	8.44166723370138e-05	448	1
Uvrag	6.65596	-1.29945	1.03790476737595e-06	4.62465951337437e-05	425	1
Ets2	5.54959	-1.29798	0.00891757	0.0871146	1940	1
Tec	5.69071	-1.29707	0.000371807	0.00689553	1022	1
Dhx40	6.5894	-1.29489	7.48835367343786e-08	4.53464075164029e-06	313	1
Card9	8.57749	-1.29028	2.11165579795944e-08	1.4948493878928e-06	267	1
Vrk1	6.58821	-1.28589	9.98400511216278e-06	0.000343443	551	1
Runx3	6.67526	-1.28546	2.8546384390162e-06	0.000115613	468	1
Tnfrsf21	7.57136	-1.28471	5.45937410923585e-08	3.45852625799294e-06	299	1
Foxj3	5.40228	-1.2839	0.000183712	0.00393899	884	1
Prosc	5.83588	-1.28337	0.000144437	0.00322457	849	1
Gsr	7.50755	-1.27727	7.4205548470034e-09	5.76550867087593e-07	243	1
Siglec1	5.31687	-1.27542	0.00950319	0.0911556	1976	1
Zcchc6	6.98139	-1.27472	1.77403315982042e-05	0.000565126	595	1
Rnft1	4.74569	-1.27436	0.00258625	0.0333241	1471	1
Zdhhc17	4.57646	-1.27357	0.00179112	0.0250545	1355	1
Tatdn2	6.93023	-1.2734	7.7090372053324e-05	0.00194823	750	1
Tra2a	7.41742	-1.27205	4.49937844144294e-09	3.69182766143331e-07	231	1
Ms4a4c	8.44029	-1.27077	2.98140550207539e-06	0.000119471	473	1
Mdm2	5.51565	-1.26952	0.000356245	0.00665247	1015	1
Gdap2	5.79875	-1.26536	7.28175861746606e-05	0.00186009	742	1
Meaf6	5.15027	-1.26431	9.78654762152824e-05	0.00237205	782	1
Ifngr1	10.0732	-1.2558	0.000254364	0.0050643	952	1
Rrp1b	5.05209	-1.25389	0.0014059	0.0206729	1289	1
Atg5	5.20274	-1.2491	0.00118378	0.0179213	1252	1
Dynlrb1	6.18472	-1.24743	0.000427712	0.00778009	1042	1
Cyp51	4.83992	-1.24689	0.00610298	0.0646234	1790	1
Uap1	5.10124	-1.24505	0.000118631	0.00275893	815	1
Nifk	4.89361	-1.24496	0.000403117	0.00740375	1032	1
Clec10a	4.00723	-1.24436	0.00925812	0.0895755	1959	1
Zfx	6.30656	-1.24392	0.000191001	0.00406312	891	1
Zbtb11	5.49847	-1.24362	6.03883523196828e-05	0.00160985	711	1
Stk17b	8.0084	-1.24259	0.00108169	0.0166821	1229	1
Luc7l2	6.86701	-1.2421	7.85465986255755e-08	4.69644236703204e-06	317	1
Wac	7.56537	-1.24176	3.86307635201912e-11	5.08477424834517e-09	144	1
Erbb2ip	6.37776	-1.24047	6.21406394636549e-05	0.00164729	715	1
Emp3	8.75441	-1.2397	0.000172729	0.00373734	876	1
Papd7	5.46601	-1.23954	0.000116404	0.00271379	813	1
Rgs10	7.6618	-1.23733	0.00196693	0.027035	1379	1
Hps3	6.64231	-1.23602	3.60406752706639e-05	0.00104182	655	1
Errfi1	5.50952	-1.23391	0.00342679	0.0417693	1555	1
Setdb2	6.04625	-1.23294	2.23888313840198e-05	0.000692875	612	1
Polr2h	4.86869	-1.23155	0.000766495	0.0127105	1143	1
Srsf5	8.79612	-1.231	1.59410772463306e-11	2.28899377368901e-09	132	1
Suco	5.99036	-1.23004	1.45071048530045e-06	6.30659782990476e-05	436	1
Rtp4	8.03407	-1.23001	4.78880891168389e-06	0.00018263	497	1
Rabep1	4.09708	-1.22898	0.00476301	0.0535775	1685	1
Myo9a	5.78201	-1.22726	4.21621123583562e-05	0.00118391	675	1
Acox3	5.52897	-1.22683	1.2821860750106e-05	0.000425614	571	1
Dclre1c	7.18338	-1.22656	1.50756778416569e-09	1.38040771889258e-07	207	1
Agtpbp1	5.81142	-1.22539	0.000101088	0.00242843	789	1
Gm5617	5.48151	-1.22386	0.00298872	0.0374839	1511	1
Vimp	5.46675	-1.22384	3.34553980126678e-05	0.000975559	650	1
Ifit1	5.78098	-1.2233	0.00141635	0.0207966	1290	1
Zfp263	6.38299	-1.22312	2.04619822192152e-07	1.10810403138001e-05	350	1
Gusb	5.4155	-1.22241	0.000261869	0.00518649	957	1
H2afj	5.34569	-1.22105	0.000946435	0.0149023	1203	1
Zfp277	5.47862	-1.22034	0.00101058	0.0157521	1216	1
Usp25	7.86964	-1.21904	3.36715055229107e-09	2.90095325309659e-07	220	1
Adam8	5.18518	-1.21891	0.00432974	0.0499792	1642	1
Bcas2	7.3259	-1.21479	1.17984189376384e-05	0.000396502	564	1
Ptp4a3	4.97572	-1.2085	0.00155962	0.0223609	1322	1
Zfp385a	8.29399	-1.20849	0.000129629	0.00296022	830	1
Lrrc47	5.64951	-1.20822	0.00110324	0.0169594	1233	1
Ndufb5	6.38344	-1.20732	0.000181752	0.00391024	881	1
Twistnb	5.92748	-1.206	0.000211741	0.00441998	908	1
Tnip2	4.5681	-1.20589	0.00206375	0.0279728	1398	1
Hspa5	10.2963	-1.20483	6.88309061012612e-06	0.000248512	524	1
Tnfrsf11a	5.28487	-1.20379	0.000426866	0.00777963	1040	1
Ddx52	5.40294	-1.20258	0.000131777	0.0029856	836	1
Jmy	5.52679	-1.20245	0.00297161	0.0373006	1510	1
Lgals9	6.99918	-1.19815	8.46288722180024e-07	3.87453054111116e-05	414	1
H1f0	6.08192	-1.19478	1.42207084471022e-05	0.000465526	579	1
Tyrobp	10.9879	-1.19424	5.24434420193896e-11	6.71630405429399e-09	148	1
Tdrd7	6.76229	-1.19383	1.30540879241518e-05	0.000432565	572	1
Adssl1	5.08151	-1.19304	0.00275319	0.0349524	1493	1
Dctn5	6.33395	-1.19229	2.3946505746254e-05	0.000728543	623	1
Fam129a	7.65346	-1.19135	0.000168936	0.00366782	873	1
Malat1	13.0454	-1.19046	8.12298807002493e-07	3.75161239094357e-05	410	1
Necap1	7.13808	-1.18978	3.24230893655572e-06	0.000129107	476	1
Zfp800	5.6948	-1.18769	0.00252132	0.0326875	1462	1
Skil	6.89022	-1.18584	5.29205617120273e-05	0.00143949	696	1
Ifi203	7.3577	-1.18479	0.000248835	0.00500682	942	1
Cdk11b	4.27671	-1.1846	0.00724101	0.0743881	1845	1
Crnkl1	6.51254	-1.18136	5.71848207553044e-07	2.7650027872348e-05	392	1
Fam103a1	4.16535	-1.18135	0.00816944	0.0813681	1903	1
Ssfa2	6.44237	-1.18094	8.03110370100376e-05	0.00201618	755	1
Vps72	4.59623	-1.18012	0.00485385	0.0543541	1692	1
Tm9sf2	6.2866	-1.17981	2.39289914150697e-05	0.000728543	622	1
Arglu1	5.1559	-1.17852	0.000478837	0.00857023	1059	1
Cmpk2	7.16019	-1.17748	0.000380199	0.00703053	1025	1
Zfp703	6.35303	-1.17655	7.51363945175173e-05	0.00190392	748	1
Wdr43	5.52438	-1.17603	8.41509326332853e-05	0.00209043	763	1
Slc25a3	9.0479	-1.17556	6.0322724938092e-06	0.000222409	514	1
Ntan1	5.18694	-1.17548	0.00060488	0.0104132	1101	1
Smc5	6.12557	-1.17411	2.90076505006836e-05	0.000857739	641	1
AU019823	4.53392	-1.1741	0.00266637	0.0341245	1481	1
Ilf2	5.11361	-1.17383	0.000337494	0.00633666	1009	1
Irak2	7.41157	-1.17221	0.000123176	0.0028437	821	1
Gapvd1	5.41227	-1.17193	0.000164976	0.00359419	870	1
Prpf39	5.49376	-1.1716	0.000497237	0.00886607	1063	1
Fam76b	5.53685	-1.17066	0.000217502	0.00449749	916	1
Tomm7	6.49111	-1.17024	6.90508506705789e-05	0.00178552	733	1
Frrs1	6.03838	-1.16982	7.86575643709329e-06	0.00027763	537	1
Adss	7.29729	-1.16939	1.85207375120928e-05	0.00058801	597	1
Sh3bgrl	7.9066	-1.16629	3.96725250459747e-07	2.01056962492354e-05	374	1
Atp13a3	6.56918	-1.16249	6.39966258962339e-05	0.00168237	721	1
Supt4a	7.39875	-1.16189	6.36805962394759e-08	3.91883773091892e-06	308	1
Aaed1	5.58973	-1.16165	0.00122771	0.0184536	1261	1
Atp1a3	9.8479	-1.15959	0.000147685	0.00327395	855	1
Lmna	4.53562	-1.15925	0.00650824	0.0681155	1811	1
Cmpk1	7.07846	-1.15826	2.76619490718622e-06	0.000112754	465	1
Sugt1	6.38217	-1.15816	6.12970769549007e-05	0.00162949	713	1
Sdad1	5.83933	-1.15752	0.000174273	0.00376216	878	1
Glul	6.85599	-1.15598	2.67588300140918e-06	0.000109544	463	1
Ythdf2	7.10999	-1.15588	2.24621290415291e-05	0.000692875	613	1
Atp5c1	7.69455	-1.15533	2.26802430274865e-05	0.000696728	617	1
Vapa	6.96343	-1.15356	4.47794931184011e-06	0.000173502	489	1
Rbm7	7.64943	-1.15299	0.0014954	0.0216861	1307	1
Stambpl1	5.27148	-1.15258	0.00166828	0.0236681	1336	1
Lpgat1	5.89667	-1.15236	0.00031506	0.00603807	989	1
Cenpa	4.56472	-1.15064	0.00838105	0.0830394	1913	1
Ythdf3	7.25388	-1.1502	1.32468431259315e-07	7.53995989816532e-06	333	1
Mdp1	4.67232	-1.14957	0.00507448	0.0563454	1707	1
Kat2b	6.86062	-1.14889	2.84787215470302e-06	0.000115586	467	1
Lrpprc	6.12079	-1.14804	5.77334503822534e-05	0.00154997	706	1
Vamp2	6.48304	-1.14691	0.00017993	0.00387986	879	1
Med1	4.3478	-1.14596	0.00713151	0.0736417	1835	1
Gda	8.60278	-1.14575	0.000125109	0.00287781	824	1
G3bp1	6.84514	-1.14299	3.32788206770314e-05	0.000971906	649	1
Shoc2	5.53457	-1.14189	0.00127572	0.0190544	1269	1
Fut4	4.32387	-1.14015	0.00933653	0.0900878	1964	1
Hnrnpll	6.00953	-1.14013	1.46968127676317e-05	0.00047781	583	1
Inf2	6.65838	-1.13928	2.39198411900483e-05	0.000728543	621	1
Fam175b	5.6749	-1.13885	0.000212633	0.00443371	909	1
Skp1a	7.32832	-1.13808	2.04377241562416e-07	1.10810403138001e-05	349	1
Srsf2	8.46122	-1.13804	5.48811728061084e-08	3.45852625799294e-06	300	1
Zfand3	6.66411	-1.13718	0.000247831	0.00499191	941	1
Sae1	5.05845	-1.13545	0.000765281	0.0127015	1142	1
Samsn1	8.33513	-1.13528	0.00356902	0.0431323	1568	1
Capza2	9.99336	-1.13413	5.23973897964983e-08	3.35520312906361e-06	296	1
Isg20l2	5.92455	-1.13305	7.13608625487932e-05	0.00183276	738	1
Trio	7.15283	-1.1324	5.44854041718919e-07	2.64799064275395e-05	390	1
Kdm7a	7.18184	-1.13099	0.000112473	0.00263186	810	1
Tmem87a	5.82426	-1.13036	6.03055218135258e-05	0.00160985	710	1
Cast	7.70202	-1.12946	1.31624531675508e-05	0.000435395	573	1
Smim3	4.88256	-1.12842	0.00296872	0.0372891	1509	1
Jarid2	6.72824	-1.12837	5.34506573180474e-05	0.00145144	698	1
S100a10	6.14483	-1.12733	4.90900518443966e-06	0.000186463	499	1
Pramef8	5.51766	-1.12601	0.000535944	0.00942327	1078	1
B3gnt8	4.83375	-1.12576	0.00528089	0.0578578	1730	1
Pspc1	5.36199	-1.12265	0.00202578	0.0276103	1389	1
Ebp	6.08627	-1.12155	0.00152273	0.0219314	1316	1
Rbm41	4.66155	-1.11824	0.00681923	0.0709944	1820	1
1600002K03Rik	4.22387	-1.11758	0.00976292	0.0930349	1989	1
Ergic2	4.87353	-1.11741	0.0027104	0.0345481	1487	1
Ranbp9	6.47896	-1.11738	4.29683357599968e-05	0.00120299	677	1
Dnajc4	5.447	-1.11644	0.000360595	0.00672047	1017	1
Zfas1	4.98039	-1.11513	0.00716393	0.0738358	1839	1
Eif2b1	5.393	-1.11394	0.000663162	0.0112732	1115	1
Dnm2	7.37122	-1.11188	5.93145835398433e-07	2.86068350232618e-05	393	1
Psmc6	5.12543	-1.11059	0.00102328	0.015937	1217	1
Pphln1	4.60099	-1.11036	0.00372201	0.0444819	1585	1
Slc16a7	5.05417	-1.10983	0.00681874	0.0709944	1819	1
Card19	5.88449	-1.10945	0.00716777	0.0738358	1840	1
Dvl2	4.86704	-1.10864	0.00371814	0.0444819	1584	1
Kcna3	6.65003	-1.10745	2.04161455520068e-07	1.10810403138001e-05	348	1
Usf1	5.90408	-1.10701	0.000110134	0.00258671	807	1
Lats2	6.2617	-1.10688	0.00524898	0.0576081	1727	1
Rpl32	9.76167	-1.10582	8.92172045111538e-05	0.00218761	773	1
Tubb6	8.51035	-1.10553	1.62804160413652e-12	2.70683338287751e-10	114	1
Dusp2	6.7458	-1.10491	0.00800285	0.0802148	1891	1
Ucp2	11.7732	-1.10462	6.98218442065626e-11	8.53808538768508e-09	155	1
Tlr7	7.70366	-1.10384	0.0107195	0.0997435	2037	1
Xrn2	7.35632	-1.10313	0.000234537	0.00476465	933	1
Gde1	5.87109	-1.10211	0.00200448	0.0274515	1384	1
Rarg	6.5343	-1.10206	0.00220133	0.02928	1425	1
Dennd1b	5.7189	-1.10165	0.00103102	0.0160048	1221	1
Smpdl3a	10.104	-1.10158	0.00262267	0.0336561	1477	1
Tmem184b	6.99536	-1.10123	6.82678781466849e-05	0.00177011	731	1
BC005537	8.16028	-1.10068	3.86252102998072e-07	1.96274057914892e-05	373	1
Hnrnpab	8.65536	-1.10002	0.000182948	0.00392705	883	1
Cep57	5.00173	-1.09775	0.000931766	0.0147541	1197	1
Gm44505	8.14413	-1.09678	3.08412063535321e-08	2.07292278448527e-06	282	1
Eif3c	8.97115	-1.09532	2.64520270512203e-08	1.8298237982804e-06	274	1
Chmp5	4.96066	-1.09503	0.00828232	0.0821901	1910	1
Zmat5	5.32078	-1.09392	0.00151459	0.0218474	1314	1
Hnrnpm	6.25555	-1.09319	2.86875179486332e-06	0.00011569	470	1
LOC108168816	5.07417	-1.09202	0.00512489	0.0566397	1715	1
Rab14	8.19567	-1.09088	9.91531487220717e-08	5.81841727826051e-06	323	1
Sell	8.43674	-1.08909	2.33486478200429e-06	9.64161809980594e-05	459	1
Tpd52	9.54008	-1.08712	1.66800907501039e-09	1.51270067022713e-07	209	1
Bms1	6.92454	-1.0847	1.49753935698663e-07	8.37775638644174e-06	338	1
Dpy19l1	6.5143	-1.08254	6.55275516073769e-05	0.00171312	725	1
Cnot6l	7.36888	-1.0821	0.00132332	0.0196718	1275	1
Cdc5l	7.05184	-1.0796	3.80626705215815e-07	1.94458182497589e-05	371	1
Epsti1	8.70811	-1.07876	7.66474880710934e-08	4.59739395221362e-06	316	1
Msrb1	11.0101	-1.07385	2.86355309954745e-05	0.000848059	640	1
Wdr41	6.04473	-1.07259	0.000362564	0.00674592	1018	1
Cd300a	9.37507	-1.07118	0.000102105	0.00243895	793	1
Ssr1	6.29084	-1.06708	5.66652627344989e-05	0.00152345	705	1
Rbbp8	5.93921	-1.06501	0.00346874	0.0421723	1559	1
Psmd12	6.94793	-1.06495	8.56178794623983e-05	0.00211854	766	1
Ddx6	8.50991	-1.06301	3.57277133039239e-07	1.84017140750699e-05	368	1
Senp3	5.91489	-1.06228	0.000447451	0.00809254	1048	1
Specc1l	4.66479	-1.06211	0.00773571	0.0782405	1874	1
Lonrf1	5.2577	-1.06138	0.00891531	0.0871146	1939	1
Zrsr2	6.45771	-1.06107	1.2425069656099e-05	0.000414621	568	1
Rock1	4.75236	-1.06002	0.00533881	0.0582566	1737	1
Appl2	5.02564	-1.05951	0.00273051	0.0347343	1490	1
Serinc3	10.6551	-1.05923	2.27916077424443e-05	0.000699016	618	1
Tlr9	7.50234	-1.05755	0.00440906	0.0506788	1649	1
Gabarap	10.2189	-1.05661	6.82049636902478e-05	0.00177011	730	1
Parp12	6.92056	-1.05192	0.00299933	0.037562	1513	1
Dhx36	5.65445	-1.05156	0.000906473	0.0144259	1191	1
Cnot8	6.13907	-1.05094	0.000139893	0.0031342	846	1
Bin2	9.05734	-1.04942	0.00155624	0.0223462	1320	1
Cnot7	5.24576	-1.04756	0.00186527	0.0258947	1365	1
Lgals8	7.41033	-1.04676	0.000559011	0.00977444	1084	1
1110059G10Rik	5.19633	-1.04605	0.00317219	0.0392466	1532	1
Uhrf1bp1l	5.60708	-1.04556	0.00167885	0.0237647	1339	1
Camk1d	7.10781	-1.04194	6.253281225091e-05	0.00165537	716	1
Tspyl1	7.12086	-1.04107	2.55699932843891e-05	0.000766857	632	1
Pdcd6	7.47323	-1.03966	4.29274569290425e-06	0.000167073	487	1
Caap1	4.86017	-1.03839	0.00393208	0.0464064	1606	1
Etv6	8.56157	-1.0375	2.81534718110887e-08	1.91949965722078e-06	278	1
Ptbp2	5.75448	-1.03743	0.000297584	0.00576728	978	1
Rala	5.95201	-1.0363	0.000193266	0.00410209	893	1
Asah1	7.7285	-1.03617	8.10027753796254e-05	0.00202817	757	1
Chchd7	5.23324	-1.0361	0.00144329	0.0210594	1299	1
Fopnl	5.56511	-1.03457	0.00219273	0.0292204	1422	1
Nr3c1	6.6353	-1.03409	0.00144249	0.0210594	1298	1
Lsm14b	6.49348	-1.03389	0.000133343	0.00300341	841	1
Fnbp4	7.29782	-1.03301	1.31594416568754e-06	5.73388637159577e-05	435	1
Diaph2	7.60603	-1.03115	3.84007511830812e-05	0.00109559	664	1
Elmsan1	7.39532	-1.03092	0.000104323	0.00247476	799	1
Cln5	5.19649	-1.03016	0.00246811	0.0321295	1456	1
Asap1	6.68378	-1.03013	0.00254569	0.0329359	1465	1
Tbc1d8	8.28088	-1.02936	1.38525148574753e-05	0.000456627	575	1
Gabpa	4.96025	-1.02751	0.00600509	0.06398	1779	1
Rab11a	6.34968	-1.02627	0.000847916	0.0137245	1171	1
Grsf1	6.5949	-1.02592	6.63112719572037e-05	0.00172884	727	1
Nxf1	7.0247	-1.02555	1.8519509929144e-06	7.90582863056297e-05	444	1
Kpna4	7.90498	-1.0252	3.71445683883501e-07	1.90280580873727e-05	370	1
Map2k5	4.65532	-1.02436	0.00888624	0.0869989	1936	1
Apba1	6.39697	-1.02352	4.03827985943081e-05	0.00114241	670	1
Ogfrl1	6.28077	-1.02176	0.00170229	0.0240248	1343	1
Vav3	6.37823	-1.01856	0.00539682	0.0586196	1745	1
Ywhae	9.12042	-1.01824	0.000195326	0.00413656	895	1
Arl8b	6.74594	-1.01724	0.000107763	0.0025429	803	1
Gtf2h5	6.64792	-1.01687	0.000323143	0.00613713	998	1
Ehmt1	5.93105	-1.01624	0.000793462	0.0130652	1151	1
Chd1	5.67666	-1.01582	0.00117568	0.0178128	1251	1
Thumpd3	5.2822	-1.01542	0.00744917	0.0759094	1860	1
Canx	7.57179	-1.01344	8.33041268052486e-06	0.000290782	543	1
Rab1a	8.75263	-1.01332	9.91497357407969e-08	5.81841727826051e-06	322	1
Magoh	5.16583	-1.0133	0.00255447	0.0330182	1466	1
Litaf	8.36785	-1.01172	0.0093712	0.0902091	1969	1
Cacul1	6.24557	-1.01155	0.00144113	0.0210594	1296	1
Dad1	5.98405	-1.01109	7.17756409274003e-05	0.00183843	740	1
Pcyt1a	7.56207	-1.0104	7.98195769880707e-05	0.0020065	754	1
Cpsf7	6.34525	-1.00807	0.000106581	0.00251887	802	1
Pno1	5.35992	-1.00783	0.00474347	0.0534847	1681	1
Wdr3	5.95825	-1.00724	0.00993764	0.0943205	1997	1
Rnf130	7.389	-1.00614	6.74834500449361e-06	0.000244566	523	1
Mrps23	6.95224	-1.0058	1.57480479308866e-05	0.000509366	586	1
Azin1	7.52776	-1.00573	0.000322174	0.00612487	997	1
Nmd3	5.73909	-1.00522	0.00131317	0.0195521	1273	1
Cnbp	8.83064	-1.00502	1.10929094118253e-07	6.39072963500722e-06	329	1
Ccnk	7.0438	-1.00461	2.66702191761115e-05	0.000793575	637	1
Edem1	7.18681	-1.0045	7.12720916005377e-07	3.36042593083729e-05	402	1
Ube2f	5.13473	-1.00437	0.00443411	0.0509358	1650	1
Ssr3	6.71498	-1.00374	0.000125787	0.00288788	825	1
Il13ra1	6.7801	-1.00328	0.000315534	0.00604103	990	1
Xbp1	8.89664	-1.00297	1.27289117350276e-05	0.00042327	570	1
Mcts1	5.80334	-1.00262	0.000274769	0.00540247	964	1
Nom1	5.97239	-1.00057	0.000223316	0.00457592	925	1
Utp15	5.36598	-1.00021	0.00161692	0.0230603	1329	1
A430005L14Rik	5.47136	-0.99808	0.00102807	0.0159721	1220	1
Gna15	4.825	-0.99731	0.0045603	0.0520179	1661	1
Arl6ip5	9.10703	-0.996371	4.0381554516127e-06	0.000158795	482	1
Pex1	4.78697	-0.995536	0.00428625	0.0496283	1637	1
Aim2	5.86648	-0.995217	0.00527001	0.0578054	1728	1
Diaph1	9.30343	-0.993859	8.95057658035216e-05	0.00219185	774	1
Rars	6.30411	-0.993511	0.000250709	0.00501789	947	1
1110008F13Rik	7.57405	-0.99328	0.000100005	0.0024085	787	1
Msra	5.82285	-0.99261	0.0035119	0.0426149	1562	1
Zranb1	4.74585	-0.992162	0.00826401	0.0820514	1909	1
Birc2	5.97304	-0.992007	0.000101344	0.00243148	790	1
Eef1e1	5.62864	-0.991732	0.00158076	0.0226297	1324	1
Xpo1	8.18628	-0.991143	4.57089054830435e-05	0.0012722	681	1
Etv3	5.74336	-0.98918	0.00208555	0.0281496	1404	1
Otud1	5.63018	-0.988803	0.00319463	0.0394726	1534	1
Ddx46	7.15187	-0.988129	3.66247841269413e-05	0.0010566	657	1
Pex3	4.79495	-0.986771	0.0079048	0.079442	1886	1
Sdcbp	9.66125	-0.986005	0.000714686	0.0119877	1130	1
Lfng	8.41319	-0.985335	7.45279353601783e-05	0.00189103	747	1
Tsr1	5.01842	-0.985	0.00804124	0.0805144	1893	1
Ankle2	6.79647	-0.984097	0.000222817	0.00457065	924	1
Crebrf	4.93555	-0.983103	0.00867536	0.0852424	1929	1
Ncoa3	7.80058	-0.980406	8.43723841649458e-05	0.00209319	764	1
Smndc1	6.55607	-0.978346	0.000794894	0.0130652	1152	1
Dnaja2	7.58392	-0.978081	1.58913152104753e-06	6.86113869019017e-05	439	1
Icosl	5.5406	-0.975827	0.00270503	0.0345027	1486	1
Ola1	6.55749	-0.975245	0.00198159	0.0271766	1382	1
Fcf1	6.49893	-0.973594	5.60285586580548e-05	0.00151062	703	1
Gadd45g	7.04286	-0.972897	0.000425765	0.00776704	1039	1
Usp15	7.25395	-0.972695	4.06915218434542e-06	0.000159353	484	1
Crip1	10.0224	-0.970472	0.000593608	0.0102392	1098	1
Gars	6.20036	-0.970405	0.000437059	0.0079197	1046	1
Ndnl2	6.29891	-0.970021	0.000419266	0.00767063	1036	1
Zfp131	5.63816	-0.969916	0.000827071	0.0134676	1164	1
Dusp11	6.00169	-0.969885	0.00010234	0.00243994	795	1
Zfp687	4.90268	-0.967158	0.00771488	0.0780888	1872	1
Mnt	5.64729	-0.967132	0.00354748	0.0429641	1565	1
St13	7.11018	-0.966924	3.83703882708468e-07	1.95503317012266e-05	372	1
Brd7	6.3484	-0.965059	0.000151476	0.00334234	859	1
Gss	5.59033	-0.963732	0.00206468	0.0279728	1399	1
Oasl2	8.49915	-0.962658	0.00094997	0.0149425	1205	1
Clk1	6.82616	-0.960197	0.000871805	0.0140154	1179	1
Slc35f6	6.34704	-0.959116	0.00462153	0.0525073	1667	1
Mndal	7.79883	-0.955729	0.0013027	0.0194267	1271	1
Lrch1	6.41263	-0.954054	0.000307856	0.00592999	984	1
Brpf1	7.89926	-0.953578	7.6121160377713e-08	4.58590418288118e-06	314	1
Wapl	6.27312	-0.952985	0.00108057	0.0166785	1228	1
Ypel3	5.73003	-0.950905	0.0102199	0.0965644	2006	1
2310035C23Rik	6.75711	-0.950705	1.20762218549972e-05	0.000403691	567	1
Ints6	5.61605	-0.950026	0.00144231	0.0210594	1297	1
Psma4	7.54949	-0.949503	0.00355908	0.0430497	1567	1
Sub1	9.03389	-0.94917	0.00296124	0.0372197	1508	1
Fbxl20	5.87276	-0.947709	0.00510265	0.0564928	1712	1
Phka2	5.81675	-0.944458	0.00886427	0.0868735	1934	1
Traf6	6.77878	-0.944328	7.03107803731643e-05	0.00181357	734	1
AI314180	5.82175	-0.943332	0.000590265	0.0102079	1096	1
Iqgap1	10.3227	-0.943086	0.000184348	0.00394818	885	1
Snx5	8.41092	-0.942017	0.00714704	0.0737024	1838	1
Sec11c	5.54585	-0.940857	0.00197572	0.0271165	1381	1
Scaf8	5.07423	-0.940412	0.0104919	0.0984472	2020	1
Rer1	7.50675	-0.939452	0.00288628	0.0364224	1502	1
Nemf	5.76728	-0.938758	0.00484491	0.0543054	1691	1
Parp6	4.9351	-0.938614	0.00651715	0.0681712	1812	1
Orc4	5.57572	-0.937651	0.00195566	0.0269583	1375	1
Mad2l1bp	5.51959	-0.936923	0.0020739	0.0280563	1401	1
Pstpip2	6.31581	-0.936637	0.00952091	0.0912293	1978	1
Pofut2	5.99402	-0.936072	0.000215006	0.00446845	912	1
Mcm9	5.10539	-0.935186	0.0073922	0.0754506	1857	1
Rnf2	6.69726	-0.932167	0.000269833	0.00532752	960	1
Nupr1	7.02538	-0.930812	0.000924658	0.0146907	1193	1
Casd1	4.95883	-0.930205	0.00933576	0.0900878	1963	1
Usp12	6.72827	-0.930137	0.000812899	0.0132939	1159	1
Irf7	8.42761	-0.927948	4.20068523354936e-05	0.0011813	674	1
Ep300	7.75294	-0.926715	0.00569771	0.061325	1761	1
Dnajc21	5.27709	-0.92433	0.00738447	0.0754123	1856	1
Ctps2	5.80261	-0.923757	0.000837495	0.0136023	1167	1
Taok1	7.50129	-0.922812	0.000244886	0.0049431	939	1
Reep5	7.58454	-0.921583	0.000215777	0.00447956	913	1
March7	6.68183	-0.920984	3.58152142440093e-05	0.00103798	654	1
Arrdc1	5.23961	-0.920736	0.00791776	0.0795301	1887	1
Rab21	6.12564	-0.915348	0.000187354	0.003999	888	1
Wdr45b	6.56688	-0.914016	0.000173049	0.00373999	877	1
Gsto1	7.2206	-0.91254	0.00300036	0.037562	1514	1
Dr1	7.32703	-0.910697	0.000132392	0.00299198	838	1
Inpp5d	8.38151	-0.910457	7.77807735656355e-05	0.00196306	751	1
Atrx	6.22418	-0.909949	0.00043502	0.0078903	1045	1
Skap2	7.82843	-0.904852	0.00503128	0.0558986	1706	1
Chd2	7.11427	-0.90284	7.34163308561381e-06	0.000262553	530	1
Ipo5	6.84221	-0.898079	0.0041878	0.0487266	1629	1
Naa25	6.03334	-0.897648	0.000620055	0.0106358	1105	1
Apobec1	7.16449	-0.896505	5.29734440958928e-06	0.000199614	503	1
Nrros	5.56442	-0.894508	0.00406725	0.0474696	1624	1
Taf1b	5.72129	-0.891349	0.00132695	0.0196954	1277	1
Plagl2	7.09237	-0.891322	0.00193545	0.0266991	1374	1
Slc30a5	5.31943	-0.889456	0.00468212	0.0529504	1676	1
Hnrnph1	7.95273	-0.888999	0.00014158	0.00316824	847	1
Mrps30	5.35332	-0.88881	0.00546884	0.0591309	1753	1
Ppil4	5.45908	-0.888452	0.0048601	0.0543792	1694	1
Clk2	6.83999	-0.887708	0.00053983	0.00948281	1079	1
Myo1c	8.29918	-0.885655	0.00604185	0.0642466	1782	1
Mlxip	7.00088	-0.883597	0.000233453	0.0047528	931	1
Rabggta	5.32946	-0.883015	0.00382863	0.0453646	1599	1
Psma7	8.48249	-0.882968	2.46521582635413e-05	0.000745226	627	1
Pank3	6.40171	-0.881777	0.00365935	0.0439261	1579	1
Sla	8.69003	-0.881531	0.000476412	0.00854296	1057	1
Emg1	6.64692	-0.880467	5.90331263755877e-05	0.00158092	707	1
Cdk2	6.62144	-0.880417	0.00276686	0.0350321	1497	1
Appl1	6.16792	-0.879076	0.00682076	0.0709944	1821	1
Lrrfip2	5.82153	-0.8784	0.00116335	0.0177252	1244	1
Eif4g2	8.3314	-0.87814	0.000324308	0.0061471	999	1
Fxyd5	9.9228	-0.877576	1.03941381908699e-06	4.62465951337437e-05	426	1
Ggps1	5.66599	-0.877383	0.0037595	0.0447879	1591	1
Cd44	10.681	-0.874753	6.06989012255297e-05	0.00161585	712	1
Ndufv2	7.17493	-0.874685	4.11352725608779e-05	0.00116196	671	1
Angel2	5.69225	-0.874268	0.00372208	0.0444819	1586	1
Ube2j1	7.16508	-0.873231	0.000244028	0.00493227	937	1
Chmp2b	6.76504	-0.871557	0.00719721	0.0740989	1841	1
Atp7a	7.08851	-0.871218	0.00375385	0.0447487	1590	1
Arpc3	10.5338	-0.86964	2.43428058154215e-05	0.00073823	625	1
Socs7	5.71451	-0.868988	0.00330702	0.0404918	1548	1
Ift57	5.8946	-0.868238	0.00151198	0.0218264	1313	1
Zc3h10	5.31524	-0.86726	0.0094511	0.0908398	1972	1
Psap	12.06	-0.86604	0.00775007	0.0783439	1875	1
2810428I15Rik	5.48089	-0.865551	0.00320867	0.0395944	1536	1
Zwint	5.72732	-0.864638	0.0091622	0.0888535	1954	1
Osbpl9	7.53073	-0.863442	0.000373696	0.0069238	1023	1
Mapkapk2	10.5154	-0.863364	0.00376971	0.044825	1594	1
Pdia3	9.06477	-0.863076	0.001686	0.0238481	1340	1
Cars	5.40388	-0.861318	0.00467649	0.0529183	1675	1
Fnip1	6.43935	-0.861175	0.000513193	0.00907375	1072	1
Midn	8.08134	-0.860702	0.000942928	0.0148698	1201	1
Sh3kbp1	8.18553	-0.859879	0.000222347	0.00456595	923	1
Gabarapl1	6.53598	-0.859878	0.00379639	0.0450293	1598	1
Snrpb	9.66257	-0.859621	7.94630251737219e-09	6.12252918350701e-07	246	1
Slfn8	5.99351	-0.857394	0.00159921	0.0228421	1327	1
Ap4s1	5.64147	-0.856424	0.00960632	0.091727	1985	1
Atp1b3	8.71934	-0.855074	0.000524135	0.00924996	1074	1
Upf2	5.79655	-0.854831	0.0021128	0.0283412	1413	1
Rassf1	6.95999	-0.854358	3.87790324129424e-05	0.00110198	667	1
Tor1aip1	8.58554	-0.851858	0.000337661	0.00633666	1010	1
Cops2	5.50359	-0.851015	0.00614389	0.0649478	1793	1
Cs	7.05665	-0.84997	0.000684037	0.0115658	1121	1
Sec24b	7.18813	-0.847856	1.26200559863108e-05	0.000420388	569	1
Usp7	7.78365	-0.847735	6.47875947413035e-05	0.00169846	723	1
Opa1	6.0205	-0.847691	0.00801371	0.0802811	1892	1
Arhgap17	8.64846	-0.846487	2.56246426949368e-05	0.000767282	633	1
Ppp1r12c	7.10946	-0.846237	0.000798925	0.013088	1157	1
Plac8	10.6714	-0.84454	0.000218875	0.00451913	918	1
Stx5a	6.67263	-0.843833	0.000541596	0.00949622	1081	1
Arhgef6	7.6834	-0.843373	0.00183403	0.0255229	1362	1
Txndc16	5.6531	-0.84203	0.00269414	0.0343871	1485	1
Ssb	6.90377	-0.841443	0.000155308	0.00341102	863	1
Nudt13	5.13095	-0.841399	0.0101794	0.09623	2005	1
Alox5ap	8.8608	-0.841134	1.17386745110874e-05	0.000395195	563	1
Cul1	5.69236	-0.839627	0.00293891	0.0369881	1506	1
Aim1	6.16443	-0.837913	0.00359681	0.0433126	1574	1
Sf3b1	9.04895	-0.836952	0.000250984	0.0050181	948	1
Sra1	6.14074	-0.835896	0.00444984	0.0510856	1651	1
Ppp6r3	7.51509	-0.834362	7.22302297543217e-05	0.00184757	741	1
Ogfr	7.71838	-0.834204	0.000941258	0.0148672	1200	1
Ms4a4a	9.64793	-0.832951	0.00219819	0.0292588	1424	1
Tmem167	7.20584	-0.831105	0.00104596	0.016197	1224	1
Btk	5.81536	-0.830818	0.00336649	0.0411668	1550	1
Dmtf1	5.43784	-0.830443	0.00980793	0.0932295	1994	1
Zufsp	5.53068	-0.830167	0.00363158	0.0436758	1576	1
Smn1	6.32065	-0.828435	0.00699725	0.072632	1826	1
Prpf38b	7.43703	-0.827135	1.0245818165539e-05	0.00035054	554	1
Scaf4	7.50348	-0.825159	0.00437949	0.0504	1647	1
Tm6sf1	7.30209	-0.824486	0.000228322	0.00466841	927	1
Trappc8	7.36854	-0.82165	0.00792738	0.0795845	1888	1
Bre	6.76737	-0.821409	0.000974706	0.0152809	1209	1
Ubl3	7.99142	-0.821221	5.93525502469883e-05	0.0015867	709	1
Arid4b	7.56605	-0.820727	0.000340408	0.00638189	1011	1
Tbc1d23	6.88411	-0.818774	0.000181967	0.00391044	882	1
Mark3	6.61574	-0.81785	0.00324805	0.0399574	1540	1
Man2a1	5.94138	-0.817717	0.00956065	0.0913569	1982	1
Golga5	5.24812	-0.815927	0.00935116	0.0901536	1966	1
Ptp4a2	7.92692	-0.813719	4.98540451144077e-05	0.00137545	687	1
Rpf1	5.96635	-0.813029	0.00147944	0.0214711	1306	1
Gtf2f1	6.22951	-0.812422	0.00482601	0.0541696	1688	1
Rrp1	8.3193	-0.809975	5.15823907440802e-05	0.00141285	692	1
Mrps15	5.60743	-0.809104	0.00645661	0.0676124	1810	1
D10Wsu102e	5.62383	-0.809037	0.00601074	0.0640043	1780	1
Tle3	7.79238	-0.807843	8.63486967395143e-05	0.00213384	767	1
Mon2	5.81285	-0.806621	0.00196572	0.027035	1378	1
Eri3	5.72934	-0.805227	0.0105238	0.0986493	2022	1
Serbp1	9.44504	-0.80207	6.32410080749486e-05	0.00166946	718	1
Rprd2	6.95208	-0.801154	0.0101695	0.0961837	2004	1
Nsa2	5.8669	-0.800582	0.00449366	0.0514788	1654	1
Cdc42	11.4119	-0.799312	8.87499890694098e-09	6.72866917128637e-07	250	1
Tle4	6.49946	-0.798999	0.000757243	0.0126012	1139	1
Spata6	5.60996	-0.798795	0.0075408	0.0767194	1863	1
Eif2a	6.50805	-0.798169	0.00895038	0.0873112	1943	1
Ggnbp2	5.97925	-0.797972	0.00258231	0.0333187	1469	1
Mtus1	7.77161	-0.797659	7.22732063372165e-06	0.000259444	528	1
Tsn	5.74292	-0.796863	0.00321567	0.0396292	1538	1
Vps26a	7.38124	-0.796551	6.17192628561898e-05	0.00163841	714	1
Ankrd17	6.77797	-0.795588	0.00115802	0.0176724	1242	1
Tmem59	6.29916	-0.794831	0.00424166	0.0492023	1634	1
Rps5	10.5009	-0.793475	1.39016737074445e-09	1.31090708184529e-07	201	1
Tmf1	6.18601	-0.792925	0.00395178	0.046523	1610	1
Rab8a	6.93716	-0.790725	0.000349964	0.00654871	1012	1
Myd88	8.00229	-0.790355	0.00222901	0.0295652	1429	1
Cyld	6.07286	-0.782658	0.00271544	0.0345658	1489	1
Ndufb9	7.04185	-0.782551	0.00588873	0.0629527	1773	1
Hnrnpr	6.55894	-0.779418	0.000860013	0.0138619	1175	1
Ddx5	9.64767	-0.779411	2.86466724489301e-06	0.00011569	469	1
Frg1	7.77298	-0.779345	0.000714488	0.0119877	1129	1
Hist1h3d	6.22722	-0.779236	0.00360276	0.0433566	1575	1
Hras	6.1199	-0.779088	0.00709098	0.0734038	1831	1
Abce1	6.063	-0.77833	0.00309838	0.03855	1523	1
Taok3	6.88606	-0.777945	0.000717787	0.0120291	1131	1
Cct7	6.0491	-0.776023	0.00276012	0.0349936	1495	1
Rsrc1	6.73217	-0.775897	0.000188752	0.0040243	889	1
Sf1	8.02315	-0.775671	0.00112595	0.0172525	1237	1
Tgfb1	10.3482	-0.775314	4.59070619288817e-06	0.000176495	493	1
B4galt1	7.17456	-0.77503	0.00318968	0.0394371	1533	1
Utp14a	5.94076	-0.769456	0.00778529	0.0785324	1879	1
Ddx54	6.89158	-0.768076	0.000200808	0.00422432	901	1
Cyth1	7.05266	-0.768006	0.00294238	0.0370072	1507	1
Trim26	7.07085	-0.766505	0.00243179	0.031722	1453	1
Vwa5a	8.14366	-0.765989	0.00132276	0.0196718	1274	1
Fgfr1op2	6.26362	-0.765236	0.00420164	0.0488576	1630	1
Ebna1bp2	7.19205	-0.764488	0.00523357	0.0575389	1724	1
Spcs2	8.95545	-0.763516	0.000273321	0.00537957	963	1
Otud5	8.93578	-0.762662	0.00379054	0.044988	1597	1
Actb	14.7353	-0.761162	0.000232787	0.00474436	930	1
Hspa9	7.10751	-0.760732	0.00462566	0.0525073	1668	1
Txndc9	6.08076	-0.759804	0.00987674	0.0938364	1995	1
Mrpl43	6.45215	-0.756909	0.00851364	0.0840456	1920	1
Dnajc5	5.88099	-0.756545	0.00711316	0.073513	1834	1
Zc3hav1	6.92811	-0.755807	0.00314356	0.0389686	1529	1
Tfdp1	6.05271	-0.755374	0.00233222	0.0306553	1442	1
Rapgef2	6.90578	-0.753887	0.00763992	0.0775295	1867	1
Ppig	6.6966	-0.753443	0.00282201	0.0356352	1501	1
Gtf2f2	6.34478	-0.75217	0.000926663	0.0146992	1194	1
Rdx	6.94156	-0.750843	0.000882548	0.0141521	1182	1
Smu1	7.09218	-0.750406	0.000512802	0.00907375	1071	1
Morf4l2	7.72902	-0.750113	0.00114199	0.0174559	1240	1
Cct5	8.36716	-0.749934	0.00113196	0.0173305	1238	1
Atp2b1	7.37832	-0.749252	0.00039918	0.00735997	1028	1
9030624J02Rik	6.41657	-0.747331	0.0100205	0.0950595	1998	1
Naip2	7.26144	-0.747039	0.000618074	0.0106114	1104	1
Pgs1	7.86836	-0.746768	0.000851503	0.0137708	1172	1
Gripap1	6.12132	-0.746233	0.00456164	0.0520179	1662	1
Ern1	7.73221	-0.745715	0.00497012	0.0552838	1704	1
Itgam	10.3451	-0.744887	0.00186758	0.0258947	1367	1
Osbpl8	7.05147	-0.743487	0.00340736	0.041586	1553	1
Ctnnbl1	6.16638	-0.742414	0.00289085	0.0364559	1503	1
Hprt	5.91096	-0.741213	0.00731073	0.0749503	1848	1
Senp2	5.83841	-0.739368	0.0053458	0.0582994	1738	1
Acer3	7.5041	-0.738655	0.00116929	0.0177443	1249	1
Gpalpp1	5.86377	-0.738257	0.00824459	0.0819444	1907	1
Tiprl	7.01126	-0.737309	0.00252121	0.0326875	1461	1
Tmem248	6.41968	-0.736151	0.00192149	0.0265838	1370	1
Mpdu1	6.43372	-0.735642	0.00327019	0.0401445	1544	1
Imp3	6.00247	-0.734665	0.0047617	0.0535775	1683	1
Rnf38	6.27636	-0.73437	0.00742336	0.0756871	1859	1
Txnip	7.85517	-0.733979	0.000674994	0.0114333	1119	1
Rmnd5b	5.69965	-0.731957	0.00783413	0.0788991	1882	1
Hmox2	7.48221	-0.731844	0.0106465	0.0993572	2031	1
Map3k3	7.71195	-0.729246	0.00266024	0.0340921	1479	1
Ubap2l	6.82402	-0.729024	0.00480956	0.054037	1687	1
Nek7	6.81936	-0.726635	0.00537294	0.0584608	1742	1
Rbm25	7.25021	-0.723627	0.00102591	0.0159516	1219	1
Acot9	7.65641	-0.722249	0.00757121	0.0769049	1866	1
Klhl9	7.51907	-0.719406	0.00104256	0.0161707	1222	1
Zcchc9	5.69335	-0.717424	0.00936104	0.0901803	1967	1
Surf4	8.66426	-0.716261	0.0077765	0.0784855	1878	1
B2m	12.6264	-0.715098	0.00496228	0.0552291	1703	1
Ldlr	8.62355	-0.714009	0.000282295	0.00552477	968	1
Cnn2	9.07806	-0.712981	0.00462632	0.0525073	1670	1
Trps1	7.7337	-0.710221	0.0105684	0.0988712	2026	1
Pet100	7.34836	-0.710193	0.00462595	0.0525073	1669	1
Mgst1	7.21104	-0.708564	0.00607197	0.064367	1788	1
Spi1	10.2335	-0.705891	0.00245748	0.0320131	1455	1
Flcn	6.7956	-0.705872	0.00201438	0.0275473	1386	1
Mad1l1	6.85887	-0.7011	0.00596954	0.0637446	1775	1
Pa2g4	7.12221	-0.700994	0.0102387	0.0966939	2007	1
Arhgap15	6.75756	-0.699854	0.00110311	0.0169594	1232	1
Tbl1xr1	8.61529	-0.699647	0.00429391	0.0496563	1639	1
Snap23	6.46777	-0.696334	0.0026719	0.0341492	1483	1
Copg2	6.41616	-0.695405	0.00434251	0.0500471	1644	1
Ddx47	6.28206	-0.693827	0.00467436	0.0529183	1674	1
Rbm39	8.45034	-0.692495	0.00170464	0.02404	1344	1
Arhgap30	8.82103	-0.690994	0.00089389	0.0142736	1187	1
Nars	7.36024	-0.690291	0.00045119	0.00814462	1050	1
Dse	7.19071	-0.688238	0.006067	0.064363	1786	1
Pip5k1a	5.90207	-0.688035	0.00796493	0.0798768	1890	1
Zfp207	8.22701	-0.687866	7.15109460880436e-05	0.00183413	739	1
Tkt	9.92646	-0.687536	5.52711050498748e-05	0.00149232	702	1
Dip2b	6.13161	-0.684806	0.00656863	0.0686339	1814	1
Tardbp	7.66888	-0.681746	0.00491609	0.0548438	1699	1
Slu7	7.04765	-0.681351	0.000963186	0.0151253	1207	1
Arfgef1	6.24246	-0.680946	0.00576069	0.0618279	1766	1
Itga4	9.40683	-0.680475	0.00299017	0.0374839	1512	1
Cap1	7.55127	-0.679211	0.000933849	0.0147748	1198	1
Rnh1	8.30968	-0.678438	0.000145172	0.00323479	850	1
Pdhb	6.31097	-0.677512	0.0090957	0.0883649	1951	1
Abi1	8.97359	-0.67626	0.000326284	0.0061782	1001	1
Lyst	8.34778	-0.673646	0.000631523	0.0108031	1108	1
Itgax	8.49894	-0.673269	0.00454914	0.0519424	1660	1
Sec61a1	7.80625	-0.67313	0.000298537	0.00577874	979	1
Eif4a3	6.65605	-0.672852	0.00310749	0.0386216	1525	1
Ptpro	7.64426	-0.671023	0.00142079	0.0208433	1292	1
Ivns1abp	7.35385	-0.669607	0.00311451	0.038659	1527	1
Wls	6.86326	-0.669446	0.00433847	0.0500471	1643	1
Slc8b1	8.15254	-0.668906	0.00509477	0.0564715	1710	1
Nop56	7.06985	-0.668047	0.001864	0.0258947	1364	1
Bcl10	6.47854	-0.667165	0.00378526	0.0449536	1596	1
Srp68	7.95138	-0.666077	0.0022479	0.0297533	1432	1
Ppp2ca	8.81677	-0.665567	0.000245374	0.00494768	940	1
Eif3m	8.30528	-0.664996	0.00207074	0.0280348	1400	1
Tacc1	7.51404	-0.664796	0.00345	0.0419714	1558	1
Mapk1ip1l	7.25915	-0.662248	0.000893416	0.0142736	1186	1
Wipi2	6.28858	-0.661533	0.00856793	0.0843618	1925	1
Actr3	10.3243	-0.660898	3.20535873053295e-05	0.000939017	647	1
Ube2k	6.97172	-0.659534	0.00850512	0.0840053	1919	1
Baz2a	7.76888	-0.657934	0.0057099	0.0613724	1763	1
Ube2b	6.86229	-0.655682	0.00201255	0.0275421	1385	1
Plekho2	10.5626	-0.653968	0.00166071	0.0235784	1335	1
Ewsr1	8.34772	-0.652512	0.000479839	0.00857198	1061	1
Pitpna	9.30857	-0.650984	1.10465490484561e-05	0.000375143	558	1
Trappc1	6.16612	-0.648648	0.0105528	0.0987746	2024	1
Gnb2	9.94892	-0.646603	0.00102521	0.0159516	1218	1
Cd53	8.40977	-0.645822	0.000957303	0.0150454	1206	1
Fndc3a	6.93545	-0.641315	0.0088746	0.0869298	1935	1
Ube4a	6.68369	-0.635765	0.00358161	0.0431844	1572	1
Pxk	6.73391	-0.633792	0.00393085	0.0464064	1605	1
Nsun2	7.27054	-0.632848	0.00197322	0.0271018	1380	1
Ppp1r21	8.09784	-0.623848	0.000495704	0.00884705	1062	1
Smarca4	7.22121	-0.62375	0.00192813	0.0266502	1371	1
Psmb7	8.081	-0.618499	0.00731155	0.0749503	1849	1
Aup1	8.65796	-0.6175	0.0073326	0.0750444	1852	1
Psmd8	8.90716	-0.614985	0.000100749	0.00242336	788	1
Bin3	6.69348	-0.614889	0.00517647	0.0570041	1720	1
Xpo6	7.44293	-0.611522	0.00275017	0.0349375	1492	1
Eif3e	7.65628	-0.611345	0.00776807	0.078484	1876	1
Rps3	11.0817	-0.611091	9.69873705304803e-06	0.000334236	550	1
Mtpn	8.85735	-0.611021	0.00438899	0.0504788	1648	1
Ostf1	9.12663	-0.608548	0.00454831	0.0519424	1659	1
Serinc1	8.04943	-0.60816	0.000796012	0.0130652	1154	1
Rab8b	8.13394	-0.605626	0.00449496	0.0514788	1655	1
Rtn3	8.43725	-0.604005	0.00113772	0.0174046	1239	1
Rassf2	7.57308	-0.600565	0.0066585	0.0694962	1816	1
Ifi27l2a	7.70732	-0.600333	0.00533625	0.0582566	1736	1
C2cd5	6.32959	-0.597158	0.00946867	0.0909626	1973	1
Pdcd6ip	8.36583	-0.594248	0.00374959	0.0447487	1587	1
Bzw1	8.34395	-0.594212	0.00237983	0.0311299	1449	1
Acin1	8.06447	-0.590885	0.00260307	0.0334499	1475	1
Nmt1	7.72827	-0.586558	0.00490238	0.0547231	1698	1
Rnf10	8.24052	-0.586457	0.00456398	0.0520179	1663	1
Ppp4c	7.90631	-0.585204	0.00050751	0.00901532	1067	1
Eps15	7.04427	-0.579601	0.00936345	0.0901803	1968	1
Snrpc	7.88936	-0.577784	0.00787942	0.0792289	1885	1
Sppl2a	7.84581	-0.577051	0.00469862	0.0530737	1678	1
Snd1	9.0325	-0.576605	0.000453238	0.00817381	1051	1
Nfya	7.40651	-0.574911	0.00226042	0.0298692	1434	1
Anxa6	8.63375	-0.569276	0.00311878	0.0386868	1528	1
Atxn10	6.97071	-0.567526	0.00922994	0.0894398	1956	1
Atxn7l1	7.113	-0.563339	0.0102734	0.0969199	2009	1
Ugp2	7.19557	-0.562856	0.00452372	0.0517457	1657	1
Sp100	7.76209	-0.559483	0.0072906	0.0748571	1846	1
Parp14	7.07451	-0.5586	0.00465003	0.0527122	1672	1
Safb	7.92336	-0.556006	0.00562116	0.0605704	1759	1
Arpc5	8.95572	-0.546801	0.00289455	0.0364782	1504	1
Eif3h	9.20568	-0.536438	0.000504497	0.0089702	1066	1
Cdc73	7.85397	-0.534362	0.00578096	0.0619402	1769	1
Paip2	8.08807	-0.529873	0.00653192	0.0682879	1813	1
Copz1	7.8286	-0.519285	0.00709057	0.0734038	1830	1
Cers2	8.45718	-0.518914	0.000430304	0.00781974	1043	1
Arl5c	8.89996	-0.515373	0.0083241	0.0825183	1912	1
Arhgdib	11.0456	-0.513081	0.00155488	0.0223436	1319	1
Ndufs2	7.40995	-0.502514	0.00948919	0.0910674	1975	1
Arpc4	9.22719	-0.491804	0.00212182	0.0284018	1416	1
Txnl4a	7.60703	-0.489117	0.0078473	0.0789898	1883	1
Gak	7.55226	-0.480376	0.00619683	0.065398	1796	1
Ptpn6	10.033	-0.450341	0.00538711	0.0585813	1743	1
Clec2d	9.24938	0.470458	0.00223364	0.0295852	1431	1
Spcs3	7.15164	0.522604	0.010685	0.0995895	2033	1
Lasp1	8.46108	0.530158	0.00277112	0.0350626	1498	1
Copg1	7.30333	0.535897	0.0066557	0.0694962	1815	1
Syk	8.15548	0.536366	0.00255554	0.0330182	1467	1
Caprin1	8.42609	0.540208	0.00579169	0.0620202	1770	1
Pigt	7.20418	0.541155	0.0106215	0.0992212	2029	1
Pcyox1	6.80302	0.546383	0.0103314	0.0973271	2012	1
Dctn4	6.96043	0.571765	0.00513056	0.0566694	1716	1
Tnip1	8.21373	0.573849	0.0104153	0.0978742	2017	1
Ssr4	6.72974	0.575978	0.00948781	0.0910674	1974	1
Fip1l1	7.0929	0.618639	0.00460113	0.0524098	1664	1
Il10rb	8.18201	0.629274	0.00252972	0.032774	1463	1
Osbp	6.19054	0.629437	0.0106872	0.0995895	2034	1
Rpa1	7.05956	0.641954	0.00468946	0.0530018	1677	1
Setd1b	7.09566	0.64833	0.00279158	0.0352744	1500	1
Rad23b	7.55204	0.651104	0.00035817	0.00668184	1016	1
Psen1	7.80566	0.658766	0.000725331	0.0121378	1132	1
Atp6v0e	7.26133	0.66047	0.00524851	0.0576081	1726	1
9530068E07Rik	7.13875	0.662001	0.000964469	0.0151329	1208	1
Irak3	7.28683	0.662674	0.00848215	0.083822	1918	1
Fam134c	6.5789	0.663078	0.0078206	0.0788467	1880	1
Fkbp8	7.84626	0.668301	0.00327813	0.0402159	1545	1
Coro2a	6.38206	0.674579	0.00813039	0.0812353	1897	1
Lypla2	6.76588	0.676018	0.00209277	0.0281707	1408	1
Zmiz1	7.19294	0.676309	0.000860789	0.0138619	1177	1
Slc25a11	6.57558	0.679886	0.0058735	0.0628253	1772	1
Mfsd10	6.02387	0.682848	0.010381	0.0976485	2015	1
Zdhhc18	7.27695	0.692511	0.0105999	0.0990683	2028	1
Shc1	7.44967	0.694013	0.000655949	0.0111907	1111	1
Map3k11	7.02879	0.696287	0.00953013	0.0912293	1980	1
Hp	8.2187	0.710333	0.00122186	0.0183948	1259	1
Fam168b	7.96937	0.710547	0.00304733	0.0380245	1519	1
Ubash3b	6.50251	0.714194	0.00970799	0.092558	1988	1
Rab3d	6.07658	0.718491	0.0106982	0.099594	2036	1
Pnpla2	7.12505	0.7189	0.00840401	0.0832234	1914	1
Zbtb7b	6.73481	0.725679	0.00905693	0.0880785	1949	1
Tbc1d2b	7.69556	0.728927	0.00205332	0.0278587	1397	1
Lrrc58	6.25146	0.731183	0.0060682	0.064363	1787	1
Nudt3	6.07681	0.731854	0.00732714	0.075029	1851	1
Cd37	7.27795	0.738296	0.00980148	0.0932295	1992	1
Ctage5	6.97135	0.739548	0.002119	0.0283841	1415	1
Uso1	6.53684	0.73991	0.0067717	0.0706389	1817	1
Gtpbp2	6.51389	0.742125	0.00357046	0.0431323	1569	1
Plxnb2	8.82153	0.746822	0.000583197	0.010118	1091	1
Cops6	6.62397	0.749766	0.00402709	0.047146	1619	1
Itgb2	10.3204	0.751601	2.48456557398722e-08	1.74416503293903e-06	270	1
Scamp3	7.56836	0.754556	0.000108928	0.00256476	805	1
Pgrmc1	5.71096	0.756633	0.0095285	0.0912293	1979	1
Cnp	6.15297	0.75855	0.00514337	0.0567447	1718	1
Ctnnb1	7.86972	0.758587	0.000511214	0.00906413	1069	1
Rangap1	5.61132	0.758767	0.00750276	0.0764144	1861	1
Myo1f	6.86587	0.769874	0.00235454	0.0308631	1446	1
Osbpl2	6.15696	0.771494	0.00901777	0.0877878	1947	1
Ccar2	5.61242	0.772055	0.00977042	0.0930595	1990	1
Chpf2	6.23436	0.774308	0.00822311	0.0818135	1905	1
Tmem214	6.55672	0.775461	0.00385933	0.045633	1603	1
Acvr1b	5.70649	0.777028	0.00622078	0.0656125	1797	1
Sbf1	6.77655	0.779086	0.00533151	0.0582566	1734	1
Rab1b	7.1009	0.781929	0.000249387	0.00500728	944	1
Eif4ebp2	7.18419	0.782567	0.0013914	0.0204951	1286	1
Gipc1	6.47428	0.783834	0.00735787	0.0752623	1853	1
Hnrnpul1	7.31765	0.791091	0.00147505	0.0214238	1305	1
Ptbp3	8.32428	0.794904	0.00517554	0.0570041	1719	1
Dpp9	5.83038	0.802397	0.00714023	0.0736723	1837	1
Maf	7.49027	0.804379	0.000127941	0.00293227	827	1
Mllt1	5.83436	0.804694	0.00558735	0.0602747	1757	1
Numb	5.87012	0.809837	0.00485499	0.0543541	1693	1
Syngr2	8.08756	0.811928	0.000101477	0.0024316	791	1
Plekhm1	6.48747	0.812632	0.00309712	0.03855	1522	1
Srsf1	5.94275	0.814569	0.00271439	0.0345658	1488	1
Por	6.08911	0.8326	0.000905238	0.0144184	1190	1
Bmp2k	6.53574	0.839153	0.00180927	0.0252672	1357	1
Clec4a1	6.80354	0.839942	0.0093154	0.0899989	1961	1
Itgb1	8.8883	0.84024	0.00159486	0.0227972	1326	1
Drap1	7.26268	0.845115	0.00150936	0.0218218	1311	1
Slc35b4	5.46867	0.853533	0.00501746	0.0557777	1705	1
Pgam5	6.15452	0.854793	0.00226139	0.0298692	1435	1
Cdc23	5.11874	0.859409	0.0081613	0.0813681	1901	1
Lpp	5.26214	0.864479	0.00856411	0.0843618	1924	1
Mif4gd	5.45311	0.864648	0.00630951	0.0663286	1803	1
Rasal3	5.97732	0.865099	0.0016052	0.0229103	1328	1
Golga7	7.10066	0.868645	0.00029322	0.00568852	977	1
Med15	7.28945	0.872268	0.00146493	0.0213095	1303	1
Dcaf5	5.65954	0.874856	0.00352544	0.0427518	1563	1
Gatm	5.85289	0.875373	0.00535711	0.0583584	1739	1
Mcm7	5.34567	0.8772	0.00608538	0.0644731	1789	1
Nisch	6.575	0.877759	0.000317692	0.00607304	991	1
2510039O18Rik	6.81131	0.881363	0.00150384	0.0217587	1310	1
Lpcat1	5.6215	0.88173	0.00814316	0.08132	1898	1
Sugp2	5.33683	0.882814	0.00512088	0.0566284	1714	1
Rnf145	5.7095	0.883408	0.00191387	0.0264978	1369	1
Ap1b1	6.87209	0.884352	0.00082161	0.0134017	1162	1
Pnpla6	5.29922	0.887516	0.00903257	0.0878867	1948	1
Mxd4	5.7174	0.888782	0.00938593	0.090305	1970	1
Tysnd1	5.4315	0.891113	0.00933959	0.0900878	1965	1
Hcst	5.29949	0.902452	0.010539	0.0987429	2023	1
Tor4a	6.30088	0.903189	0.00513858	0.0567249	1717	1
Ldb1	7.63293	0.906084	0.000651607	0.0111266	1110	1
Apobec3	7.45407	0.907045	0.00517891	0.0570041	1722	1
Scd2	6.27421	0.917908	0.000151318	0.00334234	858	1
Secisbp2l	5.98117	0.920311	0.00729468	0.0748584	1847	1
Stat5b	7.07879	0.922195	0.00214429	0.028675	1417	1
Ppp1r37	4.87633	0.924165	0.0101162	0.0957752	2002	1
Prrc2b	7.30295	0.929019	8.39214442260897e-05	0.00209021	761	1
Epb41	5.42783	0.930029	0.00570089	0.061325	1762	1
Cyfip2	8.48903	0.933708	0.00167673	0.0237524	1338	1
Parp11	5.2944	0.939975	0.00568718	0.0612471	1760	1
Psmc1	5.97989	0.942616	0.000818639	0.0133648	1161	1
Aak1	5.83306	0.943082	0.00401379	0.0470485	1617	1
Stk11ip	5.07287	0.950675	0.00632693	0.0664521	1804	1
Pilra	8.0792	0.952416	0.000621834	0.0106566	1106	1
Nsmce1	5.10048	0.952765	0.00511926	0.0566284	1713	1
Lrp1	9.29341	0.955403	3.87776362557174e-05	0.00110198	666	1
Lmf2	5.30793	0.95878	0.00517848	0.0570041	1721	1
Ccz1	6.54255	0.966191	0.00980517	0.0932295	1993	1
Dnmt1	5.52602	0.971266	0.00142685	0.0209	1294	1
Srd5a3	5.85632	0.973511	0.000582066	0.010118	1090	1
Cpne2	5.27181	0.98253	0.00343548	0.0418484	1556	1
Rabif	5.00082	0.98484	0.0040627	0.0474623	1622	1
Dnajb5	4.99391	0.987948	0.0080655	0.080672	1895	1
Emilin1	5.70192	0.995566	0.00154708	0.0222653	1317	1
Slc11a2	6.27296	1.00075	0.001257	0.0188639	1263	1
Bicd2	6.25267	1.0013	0.000123856	0.00285592	822	1
Itpkb	6.94453	1.00178	0.0026215	0.0336561	1476	1
Diablo	5.45649	1.0026	0.000873177	0.0140256	1180	1
Smim14	5.54019	1.00516	0.00375294	0.0447487	1588	1
Fli1	6.03111	1.00729	0.0020344	0.0276813	1393	1
Mlf2	6.73798	1.01258	0.00275622	0.0349675	1494	1
Ubald1	6.04466	1.01657	0.00770618	0.0780668	1871	1
Kctd13	5.52998	1.01748	0.000623223	0.0106708	1107	1
Anp32e	5.37929	1.02131	0.00604367	0.0642466	1783	1
Agfg2	4.93745	1.02988	0.00846717	0.0837613	1916	1
Lamtor2	6.7445	1.03025	0.00310945	0.0386216	1526	1
H2-Q4	8.06829	1.03045	0.00597477	0.0637645	1776	1
Gpi1	8.54538	1.03177	0.00098108	0.0153681	1210	1
Zdhhc8	4.53641	1.03745	0.0087184	0.0856211	1930	1
Kcnk6	5.54073	1.0379	0.00229257	0.0302179	1438	1
Frmd8	5.13608	1.03986	0.00825535	0.0820083	1908	1
Pafah1b2	5.55588	1.04023	0.000310185	0.00596272	986	1
Sntb2	4.73527	1.04138	0.0103191	0.0972593	2011	1
Palm	5.03077	1.04996	0.00471573	0.0532353	1679	1
Fam102a	5.19257	1.0507	0.00460653	0.0524397	1665	1
Dpy19l4	4.94909	1.05671	0.00622754	0.0656125	1799	1
Cds2	7.16648	1.05697	0.00221338	0.0293991	1427	1
Fkbp1a	5.76291	1.06166	0.000750966	0.0125187	1137	1
Plcb3	5.00216	1.0639	0.00400569	0.0470117	1615	1
Hist1h2ak	4.92127	1.07224	0.00434354	0.0500471	1645	1
BC017158	4.48522	1.07228	0.00892104	0.0871146	1941	1
Chd3	4.65554	1.07404	0.00531352	0.058148	1732	1
Calcoco1	5.2289	1.07479	0.00150047	0.021743	1308	1
Lmo2	6.88127	1.07544	0.000583244	0.010118	1092	1
Arf3	8.11404	1.08108	4.97864651378678e-07	2.45104587070947e-05	385	1
Hist1h2bb	7.0115	1.08454	0.00136491	0.0202041	1280	1
Klhl6	5.58334	1.08476	0.00855617	0.0843337	1923	1
Hdlbp	7.03584	1.08803	0.000114793	0.00268285	811	1
Dynll1	6.73503	1.09033	0.006225	0.0656125	1798	1
Pirb	6.94388	1.09315	0.00815233	0.0813289	1899	1
Tbc1d9b	7.02844	1.09668	2.74642435427549e-06	0.000112189	464	1
Tmem39b	4.58089	1.0983	0.00430468	0.0497203	1641	1
Athl1	5.3774	1.10315	0.00732199	0.0750167	1850	1
Ssh3	5.21312	1.10459	0.00519599	0.0571589	1723	1
Marf1	6.44958	1.10459	6.73680625378572e-06	0.000244566	522	1
Cox6a1	8.7074	1.10835	1.46013625778018e-06	6.33304865674267e-05	437	1
Emc10	5.69783	1.11053	0.00702714	0.0728624	1828	1
Triobp	6.49762	1.11529	0.000330842	0.00624579	1004	1
Actr1b	5.33947	1.12257	0.00121723	0.0183397	1258	1
Tmem123	8.76115	1.12269	7.99543105372924e-12	1.183948439003e-09	128	1
Lima1	6.1961	1.12318	0.0106979	0.099594	2035	1
Rcan1	4.82912	1.12601	0.00508222	0.0563984	1708	1
Shtn1	5.10959	1.12803	0.00740893	0.0755807	1858	1
Abhd17a	5.48405	1.13422	0.000221456	0.00455413	921	1
Zfp276	4.11388	1.13861	0.0105528	0.0987746	2025	1
Ikbke	8.07033	1.14031	0.00249238	0.0323787	1459	1
Pde6d	5.47456	1.14222	0.00173694	0.0243496	1352	1
Nfe2l1	7.62271	1.14253	2.86445263246422e-07	1.5123352422208e-05	359	1
Cks1b	4.37468	1.14564	0.0075476	0.0767474	1864	1
Jag1	4.46699	1.14614	0.0060225	0.0640935	1781	1
Cdc25a	4.23232	1.15222	0.0103974	0.0977543	2016	1
Tmem63a	5.14204	1.15365	0.000703681	0.0118346	1127	1
Zfp598	4.76075	1.17058	0.00195757	0.0269649	1376	1
Fus	7.73445	1.17153	0.00613449	0.0648884	1791	1
Ppid	5.02363	1.17992	0.00410002	0.0477933	1626	1
Slc16a3	6.85363	1.18026	4.49717487078863e-05	0.00125537	679	1
Clcn3	4.83098	1.18044	0.0053939	0.0586196	1744	1
Tprgl	6.2869	1.18302	0.00535737	0.0583584	1740	1
Tubb5	9.30212	1.18525	7.53812855284256e-07	3.51915489139354e-05	406	1
Herc2	5.11941	1.18548	0.00110752	0.0169976	1235	1
H2-Q6	8.25207	1.18603	8.09864639769127e-05	0.00202817	756	1
Emc1	5.29804	1.19763	0.000162491	0.00354413	869	1
Pdia6	6.99334	1.19933	0.00173815	0.0243496	1353	1
Fis1	4.85685	1.20161	0.00202773	0.0276103	1392	1
Sav1	4.98538	1.21395	0.00209199	0.0281707	1407	1
Plod1	6.4049	1.22141	8.13502528583839e-07	3.75161239094357e-05	411	1
Ccnd2	5.16874	1.22768	0.000860369	0.0138619	1176	1
Tmed8	4.34012	1.23016	0.00347441	0.042214	1560	1
Def8	4.49514	1.23567	0.00394693	0.046523	1608	1
Cd151	5.39396	1.24618	0.00116434	0.0177261	1245	1
Nrp1	6.26154	1.24919	0.0106421	0.0993572	2030	1
Slc12a7	5.58634	1.25644	8.87546377674272e-05	0.00218475	770	1
Gstm1	6.67084	1.257	0.00341653	0.0416712	1554	1
Orai3	4.62138	1.25742	0.00134735	0.0199668	1279	1
Slc28a2	5.0804	1.25777	0.0042904	0.0496461	1638	1
Gaa	5.59386	1.25903	0.000149554	0.00330763	857	1
Cd82	4.73823	1.26058	0.00116164	0.0177134	1243	1
Ift22	5.08755	1.26327	0.000282489	0.00552477	969	1
Pygb	4.41289	1.2647	0.0021885	0.0291913	1421	1
Crtap	4.46932	1.28069	0.00258523	0.0333241	1470	1
Pld2	5.32116	1.28771	0.000815209	0.0133202	1160	1
Kif3c	4.73264	1.2889	0.00483917	0.0542731	1690	1
Dera	4.74291	1.29114	0.000593693	0.0102392	1099	1
Rnf5	4.43243	1.29196	0.00234684	0.0308048	1444	1
Pde2a	6.76769	1.29349	0.00830798	0.0824016	1911	1
Flywch1	4.02142	1.29529	0.00557578	0.0601842	1756	1
Poglut1	5.6592	1.29694	2.95208526198753e-05	0.000870199	643	1
Rbl2	5.30076	1.29909	3.78208597501668e-05	0.0010845	661	1
Arhgap31	4.32125	1.30795	0.00244211	0.0318348	1454	1
Kmt5a	6.34604	1.31418	7.60607717663761e-06	0.000269468	535	1
Mcm6	5.14124	1.31498	0.000335186	0.00630269	1008	1
Hist1h2ab	4.2812	1.31616	0.0102464	0.0967181	2008	1
Pltp	8.25613	1.32283	0.000406372	0.00745632	1033	1
Ptpn1	9.18215	1.32697	9.4001985216693e-05	0.00228425	780	1
Gk	4.99059	1.33101	0.00142226	0.0208488	1293	1
Card11	4.27619	1.33436	0.00266588	0.0341245	1480	1
Rbbp9	3.87113	1.34883	0.00816885	0.0813681	1902	1
Adnp2	4.68513	1.35048	0.00777241	0.0784855	1877	1
Fam3c	4.40492	1.35119	0.00116826	0.0177429	1248	1
Hdac7	5.03323	1.3542	0.000561228	0.00979514	1086	1
Mrpl44	3.8086	1.3557	0.00686992	0.0714668	1822	1
Snora16a	6.16366	1.36175	0.00376234	0.0447936	1592	1
Qsox1	3.99632	1.36584	0.0084756	0.083801	1917	1
Top2a	4.10063	1.37209	0.00860467	0.0845918	1928	1
Lrrk2	5.84315	1.37896	0.00301278	0.0376677	1516	1
Il21r	6.09309	1.38045	0.00237943	0.0311299	1448	1
Csf2rb	7.57147	1.38557	8.54426130480621e-05	0.00211697	765	1
Abca1	6.03816	1.40636	0.00355203	0.0429919	1566	1
Wdfy3	6.29329	1.40779	8.17023706246143e-07	3.75870566218189e-05	412	1
Nudt18	4.02878	1.41085	0.00426991	0.0494997	1635	1
Bank1	4.89889	1.42413	0.00196332	0.0270246	1377	1
D8Ertd82e	3.83435	1.4289	0.00912966	0.0886039	1953	1
Gpc1	4.27055	1.43002	0.00376517	0.0447991	1593	1
Itsn1	4.72611	1.43168	0.000664958	0.0112936	1116	1
Tsc22d4	6.09174	1.43555	0.00185015	0.0257283	1363	1
Tbrg1	5.01119	1.44581	3.68512072718921e-05	0.00105991	659	1
Spata13	4.96771	1.45346	0.00163391	0.02325	1332	1
Pold1	4.50355	1.45537	0.00105145	0.0162687	1225	1
Ube2d3	5.02253	1.45819	1.99130109407193e-05	0.000624886	604	1
Cdc37l1	4.68377	1.46118	0.00121649	0.0183397	1257	1
Fgd6	4.27535	1.46251	0.00118889	0.0179841	1253	1
Snrk	6.80635	1.46505	0.00267044	0.0341492	1482	1
Flnb	4.78058	1.47227	0.000130104	0.00296037	833	1
Ralgps2	4.03583	1.47807	0.00812321	0.0812064	1896	1
Trim14	4.50951	1.485	0.000243403	0.00492892	936	1
Sf3a1	5.88416	1.49737	1.11296688671128e-05	0.0003767	560	1
1110059E24Rik	4.65032	1.50128	0.000588245	0.0101823	1095	1
Fam78a	5.37124	1.50906	1.36789430300399e-05	0.000451691	574	1
Cpox	3.90176	1.52002	0.00305918	0.0381471	1520	1
Man1a	5.22196	1.52066	0.0008899	0.0142339	1185	1
Mgat5	5.08346	1.52454	4.59054682665496e-05	0.0012758	682	1
Agl	4.35833	1.52491	0.000899529	0.0143496	1188	1
Tmcc2	4.65365	1.54116	0.000258142	0.00512338	955	1
Blnk	4.56679	1.54128	9.07226960230511e-05	0.00221307	777	1
Itga1	5.19848	1.54845	0.00428199	0.0496093	1636	1
Rab5b	5.35667	1.5536	6.08873328260332e-06	0.000223655	516	1
Cd300ld	6.78983	1.55807	0.000793299	0.0130652	1150	1
2810417H13Rik	3.46405	1.57596	0.0090637	0.0880991	1950	1
Cd79b	5.15228	1.57677	0.00035342	0.00660624	1014	1
Rabac1	6.24328	1.57959	4.06824243977409e-08	2.68674101754279e-06	287	1
Igf2r	4.75677	1.5883	0.00214526	0.028675	1418	1
Zfp646	4.61393	1.58963	0.000204238	0.00428223	904	1
Pgpep1	3.9475	1.58991	0.0034958	0.0424467	1561	1
Gnai2	10.4136	1.59363	4.30733422657683e-09	3.54961795350162e-07	230	1
Mbd3	6.05396	1.59661	0.000153226	0.00337703	860	1
Slc16a1	3.47587	1.59846	0.00854553	0.0842726	1922	1
Pou2f2	5.43064	1.60338	0.00576526	0.061842	1767	1
Slamf9	4.14851	1.62112	0.00460944	0.0524414	1666	1
Ralbp1	4.34673	1.63577	0.00127736	0.0190638	1270	1
Mcm2	4.19698	1.63656	0.000271514	0.00535512	961	1
Ccna2	3.95406	1.63802	0.0035762	0.0431696	1570	1
App	6.16949	1.65091	0.00233004	0.0306479	1441	1
Itga6	4.37132	1.665	0.00117522	0.0178128	1250	1
Nxpe3	3.87159	1.67156	0.000503157	0.00895478	1065	1
Stxbp1	4.51135	1.67974	0.000125851	0.00288788	826	1
Il6st	8.46837	1.68294	0.000249124	0.00500728	943	1
H2-T22	6.56405	1.6906	7.98050353934492e-05	0.0020065	753	1
Braf	4.47776	1.70124	0.000699811	0.0117799	1126	1
Naglu	5.31033	1.70296	0.00138205	0.0204173	1283	1
Adora2a	5.58135	1.70788	1.65398257987775e-07	9.16654556111194e-06	342	1
Uhrf1	3.6605	1.71391	0.00225497	0.029826	1433	1
Syt11	3.79023	1.71432	0.00239684	0.0313092	1451	1
Ms4a4b	6.08746	1.71997	1.60068258847069e-07	8.92333464172746e-06	340	1
Tcf3	4.02815	1.72032	0.00028282	0.00552477	970	1
Kctd17	5.39006	1.7238	5.62779218968154e-05	0.00151519	704	1
Dusp16	7.20266	1.72854	0.0053307	0.0582566	1733	1
Plekhg2	3.54788	1.73095	0.00248238	0.0322931	1457	1
Nup210	4.36849	1.73125	0.00377213	0.0448257	1595	1
Cbx5	4.22935	1.73595	0.000166724	0.00362396	872	1
Agtrap	6.49492	1.74514	0.00543187	0.0588655	1749	1
Plpp1	6.13967	1.74538	2.18436700030005e-06	9.11949165719983e-05	454	1
Clcn7	6.83652	1.75988	0.00859901	0.08458	1927	1
Prkd2	5.20739	1.76127	2.65737283769853e-05	0.000791947	636	1
AI837181	5.15604	1.76628	1.28056732627278e-06	5.61848914402184e-05	432	1
Wars	6.41494	1.76969	5.48288306457413e-05	0.00148249	701	1
Zfyve27	4.65526	1.77046	4.72102194785269e-06	0.000180772	495	1
Pim2	3.30456	1.77294	0.00452882	0.0517727	1658	1
Mbd1	4.61072	1.77394	0.000334163	0.0062897	1007	1
Gm7977	4.94194	1.77576	0.00055822	0.00976962	1083	1
Birc5	3.78568	1.77933	0.00337277	0.041217	1551	1
Edem2	5.04841	1.7861	1.46325514998038e-05	0.000476538	582	1
Spred2	5.00088	1.78723	0.000457569	0.00822843	1054	1
Plcg1	3.73695	1.79602	0.00171956	0.0241784	1348	1
Slc31a2	5.87288	1.80183	0.00260151	0.0334499	1474	1
Elk3	6.43048	1.80187	5.29345747165035e-05	0.00143949	697	1
Ncapd2	3.98597	1.80473	0.000165367	0.00359859	871	1
Cttnbp2nl	5.31985	1.80689	0.000289194	0.00562547	974	1
Rbbp7	3.8493	1.81728	0.010093	0.0956038	2001	1
Slc38a6	4.8613	1.82421	0.00560478	0.0604283	1758	1
Pigg	2.98976	1.82902	0.00765198	0.0775591	1870	1
Lrrc75a	3.41982	1.83036	0.00170183	0.0240248	1342	1
Hgs	5.69813	1.84023	6.99870811918799e-09	5.50429517390412e-07	241	1
Serpinb9	4.23858	1.84476	0.00151088	0.0218264	1312	1
Ifi27	4.21957	1.84751	0.000110854	0.0026004	808	1
Rac2	7.08244	1.85226	4.48661984897841e-15	9.77464282960193e-13	87	1
Jak3	5.94197	1.85704	8.01168802970387e-08	4.77526839355368e-06	318	1
Smim13	3.25988	1.86738	0.00543678	0.058885	1750	1
Laptm4b	3.57461	1.87291	0.00137626	0.0203476	1282	1
Acap1	3.90653	1.88796	0.000121844	0.00282327	818	1
Hvcn1	6.35706	1.89622	0.00383185	0.0453646	1601	1
Trim12a	3.73448	1.91197	0.00880586	0.0863904	1932	1
Larp1	7.04117	1.9147	7.05131988233093e-05	0.00181591	736	1
Mcm3	4.73655	1.91652	3.80009797735029e-05	0.00108802	662	1
Zfp384	3.25061	1.92296	0.00392944	0.0464064	1604	1
Mxi1	5.13493	1.93217	0.000695314	0.0117251	1124	1
H2-Oa	4.48589	1.93436	5.26998213409029e-05	0.0014393	694	1
Ube2c	4.34932	1.94199	0.000212987	0.00443622	910	1
Bpgm	3.8426	1.94443	0.0101477	0.0960256	2003	1
Gna12	4.31353	1.94922	2.1745764091977e-05	0.0006779	608	1
Tsen34	4.68534	1.95159	9.18435074006933e-07	4.15465832761991e-05	419	1
F11r	5.73683	1.97549	9.27316133528105e-09	7.00252987844291e-07	251	1
Lilra5	4.68561	1.9755	4.15055507316187e-05	0.00117068	672	1
Npl	3.45662	1.97898	0.000750212	0.0125172	1136	1
Rab3il1	4.31732	1.98358	0.000402502	0.00739964	1031	1
Cog1	3.53943	1.98641	0.00315337	0.0390647	1530	1
H2-Q5	6.64572	1.98902	1.38850034234677e-08	1.00833852447665e-06	261	1
Arhgap29	3.9588	1.98935	0.00208119	0.0281161	1403	1
Ecm1	4.95765	1.99228	3.58916937472532e-07	1.84360748857842e-05	369	1
Evi5	4.05576	1.99364	8.99518580097631e-05	0.0021971	776	1
Chst15	6.22483	2.0117	1.94220047344026e-05	0.000611503	602	1
Tnfsf10	4.8972	2.01342	7.22907407233191e-07	3.38320666585133e-05	405	1
Ikzf3	5.01172	2.02135	5.39786815399576e-05	0.00146159	700	1
Grap2	4.54802	2.02331	7.27193293290621e-06	0.000260552	529	1
Uqcrq	5.37375	2.03819	0.00268367	0.0342764	1484	1
Nfic	3.57865	2.04028	0.00020076	0.00422432	900	1
Klc1	4.86849	2.05144	0.000375083	0.00694271	1024	1
Tfpi	4.1517	2.05202	0.000926748	0.0146992	1195	1
Enpp4	4.86156	2.05674	1.73440740409726e-05	0.000554367	593	1
Crebl2	4.21647	2.05826	0.00167105	0.0236897	1337	1
H2-Ob	4.53283	2.06659	1.27561979927583e-06	5.60976744210535e-05	431	1
Lag3	2.8431	2.0736	0.00300661	0.0376153	1515	1
Palld	4.27967	2.08452	4.23663863499363e-06	0.000165229	486	1
Hyal2	3.03493	2.08822	0.00193226	0.0266745	1373	1
Cat	3.19968	2.10443	0.00202646	0.0276103	1391	1
Stk39	3.0344	2.10529	0.00182805	0.0254585	1361	1
Macf1	3.32934	2.10892	0.00527466	0.0578229	1729	1
Dag1	4.93746	2.11832	4.21376358366183e-07	2.11290145409329e-05	378	1
Slco3a1	5.24113	2.1216	8.05469397727504e-06	0.00028272	540	1
Klf7	4.76058	2.1265	5.19169057018829e-06	0.000196023	502	1
Ptgs1	4.33228	2.13054	1.10639023905713e-05	0.000375143	559	1
Mical3	2.60185	2.14372	0.00721205	0.0742113	1842	1
Cep170	6.20812	2.17876	2.08036249595779e-09	1.87767574992305e-07	210	1
Mrc1	6.32812	2.18296	0.000156622	0.0034359	864	1
Siglece	6.45892	2.18395	6.43138963046223e-15	1.36966920287395e-12	89	1
Arap3	4.17172	2.18569	0.0021174	0.0283828	1414	1
Dab2	5.69113	2.18741	0.00208813	0.0281496	1406	1
H2-DMb2	5.76796	2.18948	6.32721225662057e-14	1.23635032074213e-11	97	1
Itgb3	4.48786	2.19337	0.00326758	0.0401385	1543	1
Clec1b	3.68327	2.20206	0.00011154	0.00261326	809	1
Tmem2	4.51895	2.20499	1.00857705112086e-05	0.000345688	553	1
Twsg1	3.27521	2.23276	0.00209487	0.0281707	1409	1
Grap	3.03657	2.23422	0.0015672	0.0224525	1323	1
Sema6b	3.83972	2.24071	1.19276987759558e-05	0.000400137	565	1
Rcn1	3.05207	2.24339	0.001811	0.0252672	1358	1
Emcn	2.84825	2.24815	0.00846264	0.0837603	1915	1
H2-Q7	6.57686	2.2502	9.30683073730256e-10	9.13998289092397e-08	193	1
Spint2	3.04134	2.25641	0.000532825	0.00937712	1077	1
Kifc1	2.61466	2.26321	0.00529519	0.057981	1731	1
2810025M15Rik	3.26387	2.26942	0.00475887	0.0535775	1682	1
Pomt2	2.52223	2.27842	0.00393967	0.046467	1607	1
Peak1	5.63308	2.2839	6.78693422689653e-09	5.40502316540323e-07	238	1
Cd22	4.87082	2.28679	1.94903237268391e-08	1.38879547337785e-06	266	1
Calcrl	4.95561	2.28967	6.61899424735711e-05	0.00172805	726	1
Slc23a2	4.11868	2.29058	0.000321119	0.00611708	995	1
Caskin2	2.73694	2.2924	0.00571549	0.0613775	1765	1
Ndrg1	4.90964	2.29305	2.06742565268442e-05	0.000647702	605	1
Igfbp4	5.40948	2.29981	0.000103768	0.00246778	797	1
Cd28	2.53139	2.30367	0.00405625	0.0474482	1620	1
Cry1	2.90132	2.31854	0.00227057	0.0299696	1436	1
Scarf1	4.47022	2.3286	0.000434354	0.00788577	1044	1
Mid1ip1	4.21114	2.33032	1.66402384440096e-05	0.000534575	590	1
Arhgap22	2.56274	2.33051	0.00155038	0.0222959	1318	1
Hebp1	4.12082	2.36085	0.00207528	0.0280563	1402	1
Eif2s3y	4.17187	2.38263	0.00151944	0.0219008	1315	1
Dbi	7.18325	2.39311	3.84386160252105e-05	0.00109559	665	1
Cttn	2.82796	2.39797	0.00131126	0.019539	1272	1
Cdc25b	2.79634	2.40078	0.000859422	0.0138619	1174	1
Ppp3cc	2.67795	2.41103	0.00158221	0.0226334	1325	1
H2-Eb2	3.72903	2.41969	0.000146926	0.00326142	853	1
Rhot2	4.15089	2.45189	0.000276893	0.00543859	965	1
Cxcr3	2.77372	2.45295	0.000845626	0.0136991	1170	1
Tor1aip2	2.2819	2.45655	0.00487314	0.0544608	1696	1
Fads1	3.65608	2.45771	5.23370763090979e-05	0.00143145	693	1
Bcl7a	2.01274	2.46986	0.00545619	0.0590278	1752	1
Mertk	4.01675	2.47854	0.00125503	0.0188494	1262	1
Actn1	4.18478	2.48626	3.2432860618789e-07	1.69347779660751e-05	363	1
Rnf157	1.88453	2.48849	0.0104989	0.098464	2021	1
Sept1	4.84889	2.48893	1.2032175725421e-09	1.15180736716985e-07	198	1
Cmtm8	3.46721	2.49073	0.00202641	0.0276103	1390	1
Otud7b	2.99905	2.49219	0.00398471	0.0467944	1614	1
Cd7	5.22202	2.50647	8.77007492899707e-09	6.67582330137391e-07	249	1
Fabp4	5.49568	2.51306	2.48622569609019e-05	0.000747999	630	1
Pf4	2.64909	2.52429	0.00901579	0.0877878	1946	1
Nckap1	3.19503	2.55086	0.00172775	0.0242576	1350	1
Tgfbr3	5.35008	2.55435	0.000349997	0.00654871	1013	1
Il18bp	5.23915	2.55535	0.00359591	0.0433126	1573	1
Parva	2.33275	2.55609	0.00303631	0.0379369	1517	1
Col4a1	5.44178	2.57584	4.65005322526883e-06	0.000178415	494	1
Slc26a10	4.2269	2.57819	0.00751444	0.0764923	1862	1
Ddah2	2.44667	2.59656	0.00709979	0.0734334	1832	1
Lrrc32	4.67178	2.60281	0.000180297	0.00388334	880	1
Tbc1d10c	2.59343	2.60498	0.00127189	0.0190272	1267	1
H2-Bl	3.44699	2.61413	3.89925326326553e-05	0.00110638	668	1
2900026A02Rik	4.16065	2.63161	0.000153658	0.00338262	861	1
Srd5a1	1.99693	2.63442	0.00896372	0.0873963	1944	1
1810011O10Rik	3.67096	2.64003	0.00482708	0.0541696	1689	1
Snapin	3.78889	2.64322	3.90545928200951e-06	0.000154217	480	1
Sdc1	3.8724	2.64412	0.00201634	0.0275542	1387	1
Cd59a	3.17486	2.64495	0.0022164	0.0294185	1428	1
Dock6	3.17985	2.65016	0.000367388	0.00682025	1021	1
Aass	2.71414	2.66377	0.00476756	0.0535969	1686	1
Dynll2	5.72319	2.66441	7.80007967241484e-17	2.08229169170353e-14	71	1
Stab1	6.60805	2.66806	5.16902564095784e-15	1.11333763634903e-12	88	1
Trim47	1.93981	2.68092	0.00325073	0.0399574	1542	1
Tjp1	4.61343	2.68326	2.57808992283143e-05	0.000770743	634	1
Crim1	5.17667	2.7034	1.2302201929943e-06	5.43533648904753e-05	429	1
Plcb4	2.42409	2.71874	0.00822098	0.0818135	1904	1
St6galnac3	2.41868	2.72016	0.0105965	0.0990683	2027	1
Fbn1	1.83565	2.7268	0.00764617	0.0775417	1869	1
Ddx3y	5.2106	2.72694	0.00100761	0.0157186	1215	1
Abhd6	2.3063	2.72933	0.00240557	0.0314017	1452	1
Dst	3.14927	2.73019	0.000107866	0.0025429	804	1
Cd226	2.21148	2.73619	0.0032147	0.0396292	1537	1
Fbln2	2.57345	2.74356	0.00119151	0.0180095	1254	1
Cd300lg	5.82208	2.74901	0.000106361	0.00251682	801	1
Plxna1	5.37828	2.75421	0.00088157	0.0141484	1181	1
Jam2	4.6351	2.77131	3.69773328625722e-05	0.00106192	660	1
Fcgr4	7.89247	2.77291	4.3678940159485e-17	1.19984149533751e-14	69	1
Ly6a	8.07146	2.7767	5.9471845468893e-06	0.000220162	512	1
Serpinh1	2.3017	2.78145	0.00338791	0.0413753	1552	1
Dnase1l3	6.97833	2.78974	1.53401766410153e-32	1.71033945914002e-29	17	1
6030458C11Rik	2.15366	2.79517	0.00291529	0.0367153	1505	1
Jade2	4.71242	2.80071	2.01148311706718e-12	3.25860264964883e-10	117	1
Ephb4	2.6136	2.80468	0.00395505	0.0465326	1611	1
Uty	3.48916	2.81543	0.000148615	0.00329072	856	1
Ing2	3.99025	2.81659	0.000696985	0.0117428	1125	1
Pou6f1	2.48024	2.81816	0.000994954	0.0155469	1213	1
Zfpm1	3.90517	2.82599	2.18431850572672e-06	9.11949165719983e-05	453	1
Mab21l3	2.42737	2.8276	0.000540952	0.00949371	1080	1
Chsy1	5.43632	2.8314	1.05491842966296e-14	2.19724438635513e-12	91	1
Cd55	4.45365	2.83488	1.95080703117012e-05	0.000613194	603	1
Rtel1	1.69404	2.83707	0.0103587	0.0974873	2014	1
Rltpr	1.66898	2.83724	0.00571177	0.0613724	1764	1
Sorbs3	3.85403	2.84107	1.56061138698697e-05	0.000505638	585	1
Cdon	1.53945	2.84515	0.0100629	0.0953661	2000	1
Tspan4	3.54612	2.84723	9.93490851425003e-07	4.44118528252583e-05	424	1
Lhfpl2	2.62809	2.86591	0.000900163	0.0143496	1189	1
Adgra2	3.26172	2.87401	0.00188915	0.0261746	1368	1
Slc29a1	3.94594	2.87561	1.2957398550466e-06	5.67192914839565e-05	433	1
Itga2b	1.7477	2.89566	0.00536925	0.0584542	1741	1
Adcy4	3.39643	2.91463	2.25182701768588e-05	0.000692875	616	1
Bgn	5.02268	2.93433	3.25373878564047e-08	2.17152693461372e-06	284	1
Fzd4	3.15222	2.93521	0.000681951	0.0115408	1120	1
Fkbp9	1.99159	2.95061	0.00953798	0.0912584	1981	1
9430020K01Rik	3.1471	2.95147	0.000828871	0.0134853	1165	1
Zmynd15	3.89523	2.95494	6.36110754651564e-08	3.91883773091892e-06	307	1
Tspan7	5.12413	2.95553	3.10761739171447e-05	0.000911792	646	1
Prelp	3.0151	2.95826	0.00126693	0.0189829	1265	1
Cd72	5.23611	2.9641	4.38679740393612e-16	1.07983581810656e-13	77	1
Ccl5	8.75796	2.97111	3.09610687312158e-05	0.000909823	645	1
Cyp2d22	2.66077	2.97122	0.00259023	0.0333301	1473	1
Ccdc80	3.67618	2.97374	0.00015419	0.00339039	862	1
Cd81	5.15712	2.97756	1.94371074067299e-15	4.38584444984712e-13	84	1
Adgrl2	2.67155	2.98375	0.00258931	0.0333301	1472	1
Erg	2.65531	2.99294	0.0012237	0.0184079	1260	1
Lzts2	1.89154	3.00093	0.00422531	0.0490726	1632	1
Il12rb1	3.34014	3.00155	0.00219376	0.0292204	1423	1
Stap2	2.20631	3.00265	0.00632827	0.0664521	1805	1
Rasgrp3	3.03772	3.00375	0.000772338	0.0127851	1145	1
Zbtb4	4.36773	3.01818	4.19380752794426e-10	4.41607932692531e-08	180	1
Dab2ip	3.16852	3.03074	0.000251523	0.00502357	949	1
Nfib	3.63376	3.03751	7.03266249139138e-05	0.00181357	735	1
Cd8b1	3.5306	3.04219	0.000221123	0.00455413	920	1
S100a16	3.98624	3.04436	5.0408999995672e-05	0.00138271	691	1
Ppic	2.13596	3.05206	0.00172489	0.0242353	1349	1
Spns2	2.72845	3.05375	0.000796154	0.0130652	1155	1
F2r	1.79904	3.05475	0.00630022	0.0662843	1801	1
Upp1	5.41502	3.05548	0.000254988	0.00507139	953	1
Rhobtb1	1.61889	3.05873	0.00691549	0.0719014	1823	1
Osbpl5	1.70622	3.06829	0.00889737	0.0870629	1937	1
Slc39a8	2.85821	3.07227	0.000831824	0.0135218	1166	1
Npr2	2.07017	3.10118	0.00605753	0.0643218	1785	1
Eng	7.23871	3.10918	1.70333373171765e-13	3.16519485793885e-11	102	1
Slc9a3r2	3.59773	3.11333	0.000767704	0.0127195	1144	1
Ltb	4.54836	3.11706	1.46689832064434e-09	1.35627272046307e-07	205	1
Mxra8	1.84826	3.13303	0.00616595	0.0651446	1794	1
Npr1	3.85097	3.13821	0.000234465	0.00476465	932	1
Gng11	3.95573	3.13943	5.49233092569312e-08	3.45852625799294e-06	301	1
Adgrl1	1.98166	3.15591	0.00308547	0.0384497	1521	1
Smpdl3b	6.85983	3.15744	3.45080705821409e-29	3.11459985625666e-26	21	1
Fmo1	2.98524	3.16774	0.000583467	0.010118	1093	1
Slco2a1	4.06201	3.16841	6.34181800925529e-05	0.00167181	719	1
Src	3.45961	3.17026	0.00884107	0.086691	1933	1
Afap1l1	2.59387	3.19544	0.00100131	0.0156332	1214	1
Exoc3l	2.17979	3.19883	0.0023951	0.0313081	1450	1
Bace2	2.56459	3.20409	0.00029909	0.00577874	981	1
Ptprm	2.74704	3.20482	6.31653164741688e-05	0.00166946	717	1
Sipa1l1	4.77668	3.20928	4.23076781220575e-06	0.000165229	485	1
Mgat1	4.52382	3.21534	8.05237374868068e-07	3.74080127530622e-05	408	1
Rbp1	1.05146	3.2243	0.00965518	0.0921471	1986	1
Exoc3l2	2.92719	3.23025	0.000454154	0.00818254	1052	1
Adgrg3	3.34914	3.23826	9.83289057254701e-05	0.00237972	783	1
Tspan9	2.69314	3.24263	0.000141954	0.00317287	848	1
Ramp2	3.72655	3.24929	7.45997529123136e-06	0.000265144	532	1
Pcolce	1.48669	3.25615	0.00991895	0.0941903	1996	1
Xcr1	2.87861	3.26439	7.96543669239407e-05	0.0020065	752	1
Slc25a28	4.18943	3.26509	4.4209259811334e-10	4.62951552742555e-08	181	1
Baiap3	0.356276	3.27508	0.0100548	0.0953368	1999	1
Pecam1	7.14343	3.28522	2.87142772516509e-09	2.51618158559092e-07	216	1
Rhoj	3.57187	3.28644	0.00012305	0.0028437	820	1
Eml1	1.55332	3.29203	0.00872757	0.0856667	1931	1
Slc43a3	5.03036	3.29987	5.81657533683104e-09	4.67149868365659e-07	236	1
Tbx2	1.921	3.30509	0.00233465	0.030666	1443	1
B3gnt3	1.19387	3.30697	0.00577413	0.0619021	1768	1
Lipg	0.889571	3.31038	0.010278	0.0969199	2010	1
Clec4g	6.80363	3.33769	2.6167992159588e-08	1.82032816618106e-06	272	1
Oit3	5.07946	3.34262	1.7519795872494e-06	7.52993675662702e-05	441	1
S1pr1	4.22749	3.35503	1.10147270140888e-07	6.38449956651497e-06	327	1
Myct1	1.38452	3.36481	0.0106697	0.0995248	2032	1
Sox7	1.90838	3.36829	0.00644346	0.0675121	1809	1
Mzb1	3.76248	3.37429	0.000161386	0.00352408	868	1
Ctla2a	1.76706	3.376	0.00186666	0.0258947	1366	1
Efnb1	2.92647	3.38361	0.00025008	0.00501144	945	1
Myo10	4.06298	3.38573	4.07716770583862e-09	3.37461295617752e-07	229	1
Ston1	1.89424	3.39599	0.0031564	0.0390767	1531	1
Bmp2	4.62155	3.40099	1.05139815271299e-05	0.000358421	556	1
Igfbp7	6.33993	3.40657	1.02677072245605e-09	9.92929197624082e-08	196	1
Slc40a1	3.48307	3.40885	1.93556478456894e-07	1.05725345610143e-05	347	1
Akr1b8	2.95174	3.41122	8.91927793976395e-05	0.00218761	772	1
C4b	2.629	3.41519	0.00331124	0.0405173	1549	1
Spry4	2.11696	3.41572	0.00181639	0.0253147	1360	1
Mreg	2.6668	3.43432	0.000283349	0.00552477	972	1
Tanc1	2.12996	3.43916	0.00169788	0.0239982	1341	1
Klre1	2.98663	3.45226	2.17812220952424e-05	0.0006779	609	1
Adgrl4	4.54978	3.45322	1.40912069188336e-05	0.000463197	576	1
Phlda3	0.954713	3.45469	0.00924485	0.0895385	1957	1
Htra1	1.88628	3.46353	0.00942427	0.0906279	1971	1
Kank1	2.08583	3.4723	0.00146102	0.021269	1302	1
Cdh13	2.38666	3.48033	0.00723664	0.0743836	1844	1
Itgae	1.17078	3.48189	0.0103513	0.097466	2013	1
Cyp26b1	3.73855	3.49736	5.00990843347865e-05	0.00137878	688	1
Gzma	4.44066	3.51816	2.67138682316821e-06	0.000109544	462	1
Snta1	0.817277	3.51931	0.00912323	0.0885869	1952	1
Art3	2.02236	3.53696	0.00421473	0.0489798	1631	1
Kit	2.65663	3.54372	0.00106056	0.0163964	1226	1
Tpbgl	3.4516	3.55512	0.000685948	0.0115774	1123	1
AW112010	7.7399	3.56626	8.49728908625672e-07	3.88090644194963e-05	415	1
Rapgef3	2.48548	3.56708	0.00056396	0.00983376	1087	1
Fam174b	2.2791	3.57168	0.00086347	0.0138932	1178	1
Bcl6b	1.96801	3.58008	0.000838924	0.0136138	1168	1
Camk2n1	2.10561	3.58101	0.000946628	0.0149023	1204	1
Jakmip1	1.95175	3.58907	0.0010762	0.0166245	1227	1
Ifng	3.37299	3.59577	2.23660480725594e-05	0.000692875	611	1
Phldb2	2.36048	3.60204	0.000524965	0.009256	1075	1
Lepr	1.62786	3.60283	0.00250551	0.032527	1460	1
Yap1	1.51278	3.62606	0.00694252	0.0721428	1824	1
Car8	3.00211	3.6261	0.00076339	0.0126812	1141	1
Ctsw	3.69892	3.63076	1.40542709977885e-09	1.31588411480904e-07	202	1
Igfbp5	3.36635	3.63657	0.000313986	0.00602968	987	1
Tcf7l1	1.35325	3.64792	0.00447338	0.0513247	1652	1
Pear1	2.69903	3.65861	0.000120265	0.00279009	817	1
Ppp1r16b	3.51438	3.66192	3.20062544014226e-07	1.67581918763692e-05	362	1
Pitpnm2	1.72426	3.66361	0.00262739	0.0336939	1478	1
Ushbp1	3.91406	3.66462	2.02762537446348e-06	8.55937891928305e-05	449	1
Lamb2	2.1352	3.67383	0.00109129	0.0168165	1230	1
Mcam	3.96618	3.67492	8.46074720322206e-07	3.87453054111116e-05	413	1
Enpep	2.04638	3.68531	0.00353502	0.0428407	1564	1
Adgrg1	2.01348	3.68917	0.00234914	0.0308136	1445	1
Gzmb	4.53094	3.69821	3.88849480232564e-12	6.14187754027335e-10	120	1
Zcchc14	1.6454	3.70496	0.00495051	0.0551629	1701	1
Dock9	2.61092	3.70919	8.40326011023415e-05	0.00209023	762	1
Ehd3	6.10563	3.72298	9.52324056134203e-07	4.28749409975479e-05	421	1
Tm4sf1	3.32069	3.72562	4.84275528797065e-05	0.00133999	685	1
Tmem204	2.49191	3.72569	0.000458591	0.00823898	1055	1
Serpinb6a	3.6799	3.72578	4.31709414695138e-07	2.15332111740306e-05	380	1
Mgll	1.21871	3.74035	0.0104298	0.0979615	2018	1
Cdc42ep1	2.16097	3.75116	0.00112252	0.0172138	1236	1
Ntn4	5.11018	3.75682	2.09251375953287e-06	8.81366795515245e-05	450	1
Gpr174	2.63202	3.76757	5.9602571979253e-06	0.000220216	513	1
Lamc1	1.95921	3.76822	0.000333162	0.0062803	1005	1
Shroom2	1.68982	3.77025	0.00613486	0.0648884	1792	1
Adgrf5	4.54689	3.77031	2.2349774672511e-06	9.26953236636265e-05	457	1
Snn	1.93859	3.79354	0.000805115	0.013178	1158	1
Scd1	3.67359	3.79484	1.53536377145011e-08	1.10651273475534e-06	263	1
Pdcd1	2.47654	3.81159	5.90529795164928e-05	0.00158092	708	1
Ldb2	2.72929	3.81634	3.49633786684758e-05	0.0010164	652	1
Gimap1	0.774499	3.81713	0.00641885	0.0672914	1808	1
Adamts1	2.12261	3.82157	0.000673062	0.0114108	1118	1
Mllt4	3.53058	3.82856	1.79216606163541e-07	9.81754784168717e-06	346	1
Klrb1c	3.5369	3.82921	0.000130448	0.00296465	834	1
Timp3	4.17947	3.84329	9.38079994063794e-09	7.02781352074512e-07	253	1
Ripply3	2.39796	3.84394	0.000329629	0.0062291	1003	1
Cd2	3.64638	3.85636	1.00447542914776e-10	1.21266415822081e-08	157	1
Adcy6	1.87123	3.86062	0.000707185	0.011883	1128	1
Slc16a2	1.76313	3.86835	0.00116568	0.0177321	1246	1
Kcnk5	0.9216	3.87874	0.00411472	0.0479351	1627	1
Hid1	1.78821	3.8875	0.000756771	0.0126012	1138	1
Arhgef12	2.94052	3.88823	2.46394298284731e-05	0.000745226	626	1
Samd3	0.851492	3.89306	0.000787861	0.0129966	1149	1
Epas1	5.13721	3.89434	9.38223005218263e-08	5.55721213778342e-06	320	1
Cd300e	5.92499	3.90284	3.2504249716047e-08	2.17152693461372e-06	283	1
Dpysl3	2.52097	3.91695	0.000314477	0.006033	988	1
Osmr	1.92017	3.92627	0.00164837	0.0234383	1333	1
Maged2	0.605612	3.93316	0.00858465	0.0844826	1926	1
Trp53i11	2.86897	3.97521	2.20326346654389e-06	9.17816609777424e-05	455	1
Tek	3.93115	3.97561	4.93921837307101e-06	0.000186862	501	1
Farp1	0.841191	3.9873	0.00489127	0.0546312	1697	1
Nr2f2	4.29418	3.99347	4.34271677292964e-07	2.16041610798185e-05	381	1
Nes	1.49673	4.00423	0.00401277	0.0470485	1616	1
Klrc1	1.86456	4.01246	0.000319507	0.00609248	994	1
Ncr1	2.6946	4.01675	0.00082333	0.0134182	1163	1
Gpr182	4.73948	4.02898	4.52953878140839e-08	2.96044407113154e-06	290	1
Adam23	4.72533	4.03256	6.99929116211839e-07	3.30834325902224e-05	401	1
Dlc1	3.19219	4.04464	4.27985289487391e-05	0.0012	676	1
Nipa1	0.665469	4.05706	0.00638837	0.0670089	1807	1
Fam124a	3.92677	4.0601	8.0622414033254e-08	4.79033616171253e-06	319	1
Itga9	3.71114	4.07243	4.41689908168418e-08	2.89681332852048e-06	289	1
She	2.39961	4.0769	0.000109351	0.00257151	806	1
Fpr1	4.96334	4.08395	1.45900621437444e-17	4.12746325182882e-15	67	1
Egfl7	3.76157	4.09466	1.4005580699831e-07	7.9006481126368e-06	336	1
C1qtnf1	3.95264	4.09642	2.79299830753548e-08	1.9111368202537e-06	277	1
Ecscr	1.94286	4.10322	0.000189787	0.00404182	890	1
Sema3f	3.56099	4.10644	7.95425314915718e-06	0.000279712	539	1
Bcar1	1.29195	4.11786	0.00416404	0.0484799	1628	1
Enpp5	2.94725	4.11887	1.4322665895456e-07	8.05554330511792e-06	337	1
Ets1	5.74212	4.12769	1.31303648843019e-24	7.11065531477309e-22	35	1
Kcnb1	1.02143	4.12942	0.00585196	0.0626301	1771	1
Tns2	0.78176	4.13824	0.00138506	0.0204458	1284	1
Slamf1	0.454015	4.14127	0.00815263	0.0813289	1900	1
Podxl	1.91	4.14598	0.00203876	0.0277207	1394	1
Tnfrsf9	2.71917	4.1499	6.78315750716084e-07	3.22225482182272e-05	399	1
Npdc1	0.824646	4.15187	0.00796051	0.0798748	1889	1
Dchs1	2.64306	4.1597	7.32151976046811e-05	0.00186773	743	1
Car2	3.41039	4.19084	1.00122388225775e-09	9.73189613554528e-08	195	1
Ctgf	3.48149	4.19189	4.81232250696971e-08	3.11783999982447e-06	292	1
Ebf1	1.23364	4.21265	0.00634487	0.0665895	1806	1
AU021092	1.60453	4.21344	0.00170725	0.0240589	1345	1
Fam171a2	0.829045	4.21666	0.0047382	0.0534571	1680	1
Nlrc3	1.30224	4.21872	0.000672188	0.0114061	1117	1
Prex2	2.52672	4.2272	0.00042058	0.00768724	1037	1
Aqp1	6.72063	4.23725	2.76707328199946e-09	2.43940032497757e-07	215	1
Acsbg1	0.445301	4.2382	0.003295	0.0403968	1546	1
Esam	3.68448	4.2418	6.86104775798837e-08	4.18148872041517e-06	311	1
Lama4	2.49547	4.24291	0.000290019	0.00563219	976	1
Lyve1	4.77156	4.25025	6.93044049214594e-13	1.19417790080122e-10	110	1
Pik3c2b	2.37344	4.27145	0.000412402	0.00755963	1034	1
Gpihbp1	5.02828	4.27891	1.09248264004099e-09	1.05111248524553e-07	197	1
Bmp6	2.73174	4.31611	3.98287318186722e-05	0.00112842	669	1
Cdh5	5.16295	4.32122	6.29074648570719e-12	9.46308007064239e-10	126	1
Nkg7	4.5571	4.32348	5.10137667823089e-20	1.85945179921516e-17	52	1
Ptprb	5.71174	4.32882	1.35181361516167e-08	9.8547212545286e-07	260	1
Notch4	1.46628	4.33185	0.00162231	0.0231024	1331	1
Adamdec1	2.41302	4.33274	2.98475991131201e-05	0.000878465	644	1
Dll4	2.58728	4.33507	4.165465567112e-05	0.00117314	673	1
Adamts4	0.900897	4.3456	0.000939726	0.0148553	1199	1
Msrb3	1.88873	4.36034	0.000606783	0.0104365	1102	1
F8	3.75982	4.36246	6.24367287212553e-07	2.99601457261436e-05	395	1
Txk	0.587823	4.39002	0.00549047	0.0593308	1754	1
Rgs16	0.713235	4.39485	0.00357811	0.0431696	1571	1
Selp	0.394264	4.39517	0.00204044	0.0277236	1395	1
Wwtr1	1.50178	4.40036	0.000603393	0.010397	1100	1
Plvap	4.67744	4.40225	5.41838404962718e-11	6.83567502337733e-09	150	1
Cd8a	3.66826	4.41163	1.72185792031786e-07	9.48723692491418e-06	344	1
Plpp3	4.96608	4.41346	5.5982239764733e-10	5.73560741892297e-08	185	1
Meis2	2.81474	4.42125	1.59139866766512e-05	0.000513856	587	1
Cyp4b1	4.37077	4.42921	2.74800355758375e-08	1.88716157356676e-06	276	1
Marco	1.72966	4.43721	0.00713338	0.0736417	1836	1
Erbb2	0.50748	4.43949	0.00822711	0.0818135	1906	1
Car1	2.37746	4.44458	1.90770926480556e-05	0.000601643	601	1
Fam167b	0.364308	4.46192	0.00398441	0.0467944	1613	1
Nova2	0.584232	4.47217	0.00450171	0.051525	1656	1
Sytl2	0.0532344	4.47736	0.00542919	0.0588655	1748	1
Kdr	5.14227	4.48114	5.64752028407498e-08	3.53277555987977e-06	303	1
Serpinb6b	2.91474	4.48699	2.61386744735622e-08	1.82032816618106e-06	271	1
Apol7c	3.70689	4.48956	7.77618850301512e-06	0.000274981	536	1
Ccdc137	0.90523	4.50411	0.00134318	0.0199206	1278	1
Fgd5	2.95809	4.50724	3.95673477865233e-06	0.000155917	481	1
Acer2	2.34151	4.50973	9.39415690004841e-05	0.00228425	779	1
Klrg1	1.8583	4.53842	0.000250123	0.00501144	946	1
Shank3	2.80387	4.54543	7.44047200688757e-06	0.000265144	531	1
Btnl9	2.92577	4.55751	8.19586412728883e-05	0.00204683	758	1
Sox18	1.77053	4.58656	0.000449757	0.0081265	1049	1
Ly75	2.90556	4.60405	3.53720869265093e-07	1.83080039529008e-05	365	1
Wisp1	-0.0732144	4.61289	0.00925258	0.0895677	1958	1
Slc4a1	2.36243	4.61497	0.000227343	0.00465342	926	1
Sema6a	2.26127	4.62576	0.000104207	0.00247476	798	1
Il2rb	5.36337	4.64789	7.51535751021687e-27	5.27578097217224e-24	27	1
Vsig4	0.599758	4.66632	0.00368237	0.0441068	1582	1
Gimap6	4.58983	4.66781	4.7147021082459e-18	1.40630835499348e-15	63	1
Coro2b	1.17791	4.67073	0.0014165	0.0207966	1291	1
Endou	-0.329674	4.68328	0.00951948	0.0912293	1977	1
Xcl1	3.268	4.6873	9.3101671620434e-09	7.00257572973693e-07	252	1
Rgs3	2.00075	4.68878	0.000160513	0.00351313	866	1
Syde1	0.287303	4.69671	0.0104882	0.0984472	2019	1
Gimap8	2.87553	4.70717	6.32136985854721e-08	3.9155308594413e-06	306	1
Cyyr1	2.75799	4.71201	6.90951102246982e-06	0.000248979	526	1
Tnik	0.898033	4.71984	0.00121218	0.0182927	1256	1
Stab2	4.37537	4.72482	2.11364163741305e-08	1.4948493878928e-06	268	1
Trib2	0.93532	4.72505	0.000132649	0.00299312	840	1
Fat4	1.66579	4.72573	0.000278758	0.00546955	966	1
8430408G22Rik	3.21677	4.7316	2.2503333746713e-05	0.000692875	615	1
Tie1	2.95881	4.73659	8.59791890568976e-07	3.9174268014049e-05	416	1
Prss34	1.5821	4.76588	0.00140115	0.0206191	1288	1
Arhgef15	0.86903	4.76621	0.00074997	0.0125172	1134.5	1
Rinl	1.36952	4.76679	0.000131745	0.0029856	835	1
Tmem44	0.869737	4.76762	0.00038547	0.00712104	1026	1
Vstm4	0.872089	4.77233	0.00074997	0.0125172	1134.5	1
Adamts7	-0.00945117	4.78092	0.0061964	0.065398	1795	1
Fcer2a	2.17928	4.78676	1.09750917941482e-05	0.000373468	557	1
Klhl3	0.450093	4.79337	0.00228766	0.0301741	1437	1
Ablim1	3.37967	4.83788	6.17322039996545e-11	7.69784338558849e-09	152	1
Adamts14	1.28181	4.85383	0.00394978	0.046523	1609	1
Tspan15	1.22965	4.85695	0.000636352	0.0108759	1109	1
Ctla2b	2.34268	4.86186	7.13427782519465e-05	0.00183276	737	1
Hspg2	3.98784	4.87427	1.64099203382127e-10	1.84685666014657e-08	168	1
Sytl3	0.585437	4.88572	0.000217241	0.00449749	915	1
Cadm1	3.5535	4.89297	3.95839503976098e-10	4.23883726461184e-08	177	1
Pcdh12	0.316201	4.91169	0.00495414	0.0551708	1702	1
Tbx21	2.12377	4.922	4.77854944528681e-06	0.000182606	496	1
Lef1	-0.0324387	4.93466	0.00278423	0.035205	1499	1
Gimap4	4.25959	4.9361	4.44325641282773e-18	1.35834648465704e-15	62	1
Tinagl1	4.4724	4.94501	4.03464304671522e-10	4.29621484873261e-08	178	1
Gata4	2.70677	4.94613	2.08524492625496e-05	0.000652207	606	1
Exo5	1.35218	4.95702	0.000128308	0.00293714	828	1
Pglyrp2	-0.275558	4.96948	0.00723278	0.0743836	1843	1
Ces2g	1.81431	4.98508	0.000474147	0.0085104	1056	1
Galnt15	0.781437	4.99872	0.00366281	0.0439398	1580	1
Chst3	-0.437226	5.0228	0.00978909	0.0931906	1991	1
Kdm5d	0.586694	5.03694	0.000283613	0.00552477	973	1
Ackr2	0.797621	5.05646	0.00229484	0.0302268	1439	1
Ptrf	1.95499	5.07428	0.000138949	0.00311673	845	1
Plxna2	0.886461	5.07663	0.000512548	0.00907375	1070	1
Cdr2l	0.84771	5.08051	0.00055724	0.00976148	1082	1
Il2ra	1.19328	5.08871	0.00021759	0.00449749	917	1
Pax5	2.7712	5.09107	5.35799380441333e-08	3.41937422790742e-06	297	1
Pou2af1	4.17289	5.10509	1.18653688464202e-14	2.41823872166719e-12	93	1
Gcsam	0.0993862	5.15493	0.00139164	0.0204951	1287	1
Mest	1.61978	5.16726	0.000129361	0.00295767	829	1
Cd38	4.33501	5.19782	4.56119397013476e-11	5.92142948698179e-09	146	1
Prf1	1.68061	5.20039	4.7129346831228e-05	0.00130598	684	1
Masp1	2.94817	5.2006	1.58323997958669e-06	6.85130835001967e-05	438	1
Asb2	2.54488	5.22307	4.15940911994592e-07	2.09117879202798e-05	377	1
Robo4	2.96451	5.26428	4.25317640157839e-07	2.12703708484213e-05	379	1
Pcdh17	1.30549	5.26793	0.000283251	0.00552477	971	1
Ctla4	0.473135	5.27456	0.000362672	0.00674592	1019	1
Mmrn2	2.30889	5.28675	6.2266484440551e-06	0.000227399	519	1
Fscn1	2.012	5.3095	2.206638550504e-05	0.00068565	610	1
Lax1	1.43384	5.31022	7.3995557090817e-05	0.00188257	745	1
Il18r1	1.01466	5.32257	1.71152120921572e-05	0.000547976	592	1
Scml4	-0.056247	5.3231	0.00181166	0.0252672	1359	1
Col4a2	2.22995	5.3625	9.61126476203273e-06	0.000331825	549	1
Gimap5	0.49205	5.41383	0.00011691	0.00272226	814	1
Flt4	4.07576	5.43357	8.86243995326195e-12	1.29214374518559e-09	130	1
H2-M2	2.43683	5.45594	0.000268659	0.00530988	959	1
Ms4a1	2.05962	5.45723	1.61390064098296e-05	0.000520236	588	1
Cacnb3	1.695	5.46396	3.28477150753952e-05	0.000960796	648	1
Il12b	2.3655	5.46861	1.24494347057038e-06	5.4875950095793e-05	430	1
Blk	0.295132	5.50969	0.000318902	0.00608708	993	1
Cldn5	1.91899	5.55909	2.13055690192538e-05	0.000665281	607	1
Sparc	4.48245	5.58614	1.17867627163237e-14	2.41823872166719e-12	92	1
Gimap3	3.42726	5.64698	1.89571573223616e-13	3.42203771321945e-11	105	1
Thy1	4.10201	5.65616	1.93643141060049e-15	4.38584444984712e-13	83	1
Mb21d2	1.25866	5.66024	5.02245610882331e-05	0.00137965	690	1
Gdf11	-0.654302	5.67828	0.00510246	0.0564928	1711	1
Apol10b	-0.244867	5.69555	0.00330267	0.0404647	1547	1
Tcf7	2.12323	5.73174	8.09978927639398e-07	3.75161239094357e-05	409	1
Tmem132e	0.848409	5.746	0.00022936	0.00467955	929	1
Cd3g	2.46893	5.76566	2.4640392350234e-07	1.32304248330407e-05	353	1
Nid1	3.04435	5.78076	3.65180275887552e-08	2.42864103479742e-06	285	1
[truncated: 16,955 more rows]

## Sheet: KOvsWT_Ly6Clo_Liver_result
gene_id	a.value	m.value	p.value	q.value	rank	estimatedDEG
Xist	-6.28505	-14.2167	3.45938087365798e-21	4.39717902206118e-19	147	1
Retnla	-6.28505	-14.12	6.26290309600159e-21	7.64851923848298e-19	153	1
Cd209c	-6.28505	-9.55664	9.38689172016602e-07	2.26256802109593e-05	775	1
Fosb	3.43227	-9.55052	8.13180616369723e-16	7.10013075554592e-14	214	1
Prg4	1.03367	-9.51378	2.08761593005441e-10	9.82546691513014e-09	397	1
Alox15	2.23634	-9.50842	1.78804298874623e-11	9.82634801315389e-10	340	1
Serpinb10	3.8388	-9.38291	4.6439039624475e-17	4.38239118880462e-15	198	1
Lif	0.3332	-9.31837	1.85740910143855e-08	6.27589313930911e-07	553	1
G430095P16Rik	-0.678834	-9.19174	4.14560549393264e-06	8.63552270391655e-05	897	1
Cxcl2	4.40479	-8.6818	1.36668315219095e-21	1.79834328863999e-19	142	1
LOC108167986	-6.28505	-8.66734	0.000297189	0.00383229	1449	1
Ehf	-0.0413047	-8.56784	6.40163914830197e-07	1.59273804908152e-05	751	1
Srsx	-6.28505	-8.5307	0.00077232	0.00878855	1642	1
Cd209a	2.81364	-8.47552	6.03128619134428e-13	3.89946652198159e-11	289	1
Padi4	0.918215	-8.47167	6.30092640467538e-09	2.3130218049383e-07	509	1
Gm10512	-1.1695	-8.41931	0.00115726	0.0124129	1742	1
LOC108169017	-1.14913	-8.25114	0.00152481	0.0156115	1825	1
Cd83	5.74665	-8.18807	2.62631681071719e-39	1.22681824020627e-36	40	1
Cx3cl1	-6.28505	-8.12423	0.00137656	0.0143373	1794	1
Gspt2	-6.28505	-8.11287	0.00127227	0.0134099	1772	1
Neat1	7.0149	-8.10503	1.66789466987842e-92	5.19410198444639e-89	6	1
Ccl17	0.927176	-7.9331	2.09005072972599e-08	6.96124739481822e-07	561	1
Cldn8	-6.28505	-7.89933	0.00378295	0.0336432	2101	1
Olfr186	-6.28505	-7.87807	0.0132856	0.0919071	2701	1
Vmn1r-ps79	-1.35427	-7.84087	0.00394333	0.0346229	2128	1
Olfr430	-6.28505	-7.83312	0.00753568	0.0588801	2391	1
LOC102634483	-6.28505	-7.82042	0.00530105	0.0443177	2235	1
Mgl2	-6.28505	-7.72331	0.00633924	0.0513655	2306	1
Tm4sf4	-6.28505	-7.68041	0.00700049	0.0551752	2370	1
Zfp275	-6.28505	-7.67861	0.00440975	0.0380759	2163.5	1
3110040M04Rik	-6.28505	-7.65348	0.00777905	0.0604624	2404	1
Dcstamp	-6.28505	-7.63393	0.00837529	0.0642679	2435	1
Olfr732	-6.28505	-7.58029	0.01181	0.0842253	2620	1
Vmn1r24	-1.59374	-7.57083	0.0126658	0.08867	2669	1
Gm36718	-0.50233	-7.56354	0.000352228	0.0044466	1480	1
Gm19510	-6.28505	-7.56254	0.00918581	0.0691805	2481	1
Hymai	-6.28505	-7.47656	0.00884301	0.0671444	2459.5	1
Pah	-0.635644	-7.43259	0.000551727	0.00657043	1569	1
Serpinb2	0.866641	-7.23151	2.58012787013087e-07	6.9466411027947e-06	694	1
Gm9758	2.4274	-7.22195	3.82745082018283e-08	1.21419216596122e-06	589	1
Cxcl1	0.907576	-7.21343	1.07694276786145e-06	2.5534462519177e-05	788	1
Inmt	-0.735109	-7.18175	0.0022184	0.0214636	1930	1
G0s2	3.26583	-7.17771	9.7653112638699e-14	7.09979925935444e-12	257	1
Alox5	0.736937	-7.06844	4.72748226362736e-07	1.21336546834996e-05	728	1
Cxcr4	8.15568	-7.0514	6.57615546761703e-132	6.14377324562121e-128	2	1
Il1r2	3.12966	-7.00419	3.90023654560849e-13	2.6120401381611e-11	279	1
Cited4	0.514729	-6.98261	2.55720024363002e-06	5.50814841645935e-05	867	1
Rgcc	2.96561	-6.95758	1.1372710739806e-11	6.42157537188616e-10	330	1
Tmem119	-0.840044	-6.88811	0.00253882	0.0240314	1974	1
Trem1	5.30327	-6.8483	2.08211627657384e-40	1.05146871966979e-37	37	1
Ccl22	3.73098	-6.81579	7.41171948986297e-18	7.48583668476161e-16	185	1
Ifnb1	0.400922	-6.80905	2.94113063804608e-05	0.000513119	1071	1
Mtag2	-1.01113	-6.68162	0.00687162	0.0543591	2362	1
Gm13373	0.569691	-6.65114	4.15463840596225e-06	8.64470140483348e-05	898	1
Areg	-1.07467	-6.60899	0.00651378	0.0522585	2329	1
Fam71a	1.44382	-6.60436	1.48426738402201e-06	3.3980158734455e-05	816	1
AU019990	-1.04049	-6.57098	0.0090456	0.0683173	2473.5	1
Olfr111	-0.519967	-6.4761	0.00120131	0.0128047	1752.5	1
Ocstamp	0.200816	-6.40883	6.26785567637847e-05	0.0010131	1156	1
Fn1	5.43074	-6.23314	8.22134159581637e-36	2.74313870924694e-33	56	1
Hepacam2	-0.626809	-6.17181	0.00307873	0.028324	2031	1
Gpr183	2.09061	-6.14355	1.79978768807942e-07	5.03864216277772e-06	667	1
Ctnnd2	1.07252	-6.1248	2.57208311082484e-05	0.000456404	1053	1
Stxbp6	1.06908	-6.09512	1.09566927901042e-06	2.5859874884173e-05	791	1
A630001O12Rik	-0.737591	-6.04085	0.00692756	0.054709	2366	1
Gdf15	4.20864	-5.99839	3.97857411359472e-16	3.50658760908101e-14	212	1
Slc25a2	-0.371049	-5.96178	0.00166792	0.0168917	1845	1
AA467197	2.93504	-5.95612	5.22317316647662e-10	2.27494150619151e-08	429	1
Gm36796	2.39715	-5.94917	6.92168116634935e-08	2.11672033704153e-06	611	1
Glt1d1	0.17552	-5.9456	0.000197998	0.00272029	1360	1
Egr1	8.7332	-5.87543	2.27854075778872e-148	4.25745340592823e-144	1	1
Nr4a3	1.47148	-5.81754	2.18806766890569e-05	0.000396163	1032	1
Nectin1	2.37868	-5.80816	2.73046011044376e-08	8.91934390972756e-07	572	1
Olfr1509	-0.412041	-5.80077	0.0085085	0.0649839	2445	1
Plet1	0.61719	-5.79787	0.000418718	0.00518816	1508	1
Adh1	1.39413	-5.7889	0.000250166	0.0032918	1419	1
Krt8	-0.860054	-5.76143	0.0143691	0.0977201	2747	1
Mmp12	3.73008	-5.75635	8.67118861623877e-15	6.95352427254891e-13	233	1
Rtn1	2.6193	-5.72696	4.09111238767468e-08	1.28907984761722e-06	593	1
Klri1	2.74294	-5.71003	1.77543007371637e-09	7.08844250585265e-08	468	1
Osm	2.84072	-5.67995	2.47559222979885e-09	9.63675850287325e-08	480	1
Galnt9	0.951181	-5.64537	1.00507810282589e-05	0.000194409	966	1
Spp1	3.45555	-5.63617	2.39616109483427e-12	1.45693016825397e-10	307	1
Tas2r135	-0.511473	-5.62826	0.00440975	0.0380759	2163.5	1
Slpi	2.87285	-5.61793	8.43598691216282e-07	2.04709630459432e-05	770	1
Dhrs9	-0.53923	-5.58323	0.00600356	0.0492284	2278	1
Zbtb16	2.95691	-5.53963	1.11636056818264e-10	5.53294355875137e-09	377	1
Hspa1a	7.96291	-5.5391	1.18535274679686e-80	2.76853950923741e-77	8	1
Gnrh1	-0.554098	-5.51666	0.00848909	0.0649278	2442.5	1
Mlxipl	0.451442	-5.51229	0.000142007	0.00204107	1300	1
Akr1c14	0.208618	-5.51042	0.00157361	0.0160672	1830	1
Tnnt3	0.888744	-5.49974	0.000229791	0.00306689	1400	1
Mmp13	2.95849	-5.49728	7.56969839468916e-10	3.22186365614503e-08	439	1
Acpp	-0.587477	-5.48674	0.0125649	0.0882947	2659	1
Fos	9.5276	-5.44803	3.66148965047204e-67	6.21953946537e-64	11	1
Epcam	0.739924	-5.43711	0.000476991	0.00579869	1537	1
Hpd	0.83996	-5.43436	0.00164972	0.0167528	1840	1
Lmo1	-0.0191362	-5.40452	0.00165985	0.0168373	1842	1
Ednrb	1.56722	-5.4038	2.0363687023871e-05	0.000371215	1025	1
Flt3	1.83361	-5.38949	1.01995027440618e-05	0.000196878	968	1
4930564C03Rik	-0.289347	-5.38269	0.00416865	0.0362454	2149	1
LOC108169045	-0.373202	-5.35351	0.00931538	0.0700716	2484	1
Ltb4r1	1.65591	-5.32775	1.15934307349141e-05	0.000220594	982	1
Ccr1	3.5523	-5.29646	6.78651839674186e-12	3.92588533260439e-10	323	1
Rgn	0.906076	-5.25151	0.00186891	0.0186642	1871	1
Slfn4	2.09645	-5.23377	5.16438088050795e-06	0.000105692	913	1
Hal	1.53483	-5.2165	6.70667733769533e-05	0.00107382	1167	1
Htra3	0.11792	-5.21574	0.00120131	0.0128047	1752.5	1
Apbb1	1.07444	-5.21204	0.000187679	0.00259256	1352	1
Hspa1b	8.59668	-5.20178	5.93028590608111e-69	1.10807392155126e-65	10	1
Car3	2.35825	-5.17998	0.000279955	0.00363009	1441	1
Ptgir	2.47043	-5.16675	1.20291036897769e-07	3.51193441317938e-06	640	1
Fgfr1	2.24367	-5.16439	2.31256471207789e-06	5.06584924301984e-05	852	1
Jun	8.90696	-5.16429	2.01207332984831e-81	5.37079859545938e-78	7	1
Bmyc	1.57959	-5.14515	2.56896433518259e-05	0.000456284	1052	1
Hnf1b	-0.38784	-5.1449	0.0106264	0.0771385	2574	1
Qpct	1.48492	-5.10827	5.55572381726908e-05	0.000909805	1141	1
Sult2a8	0.729368	-5.10636	0.00799615	0.0619212	2411	1
Gm19327	3.16868	-5.09177	1.18537769016283e-10	5.81332864585107e-09	381	1
Epha2	2.75941	-5.08499	1.5943830017379e-07	4.52751464855207e-06	658	1
St8sia1	1.2175	-5.08286	8.72505359806773e-06	0.000170888	954	1
Tiam2	4.45777	-5.07585	4.31170729391403e-23	6.49711699893416e-21	124	1
Plk2	7.60332	-5.07099	7.04635688271454e-50	8.22882364709508e-47	16	1
Fabp1	2.89786	-5.03625	3.97432387973757e-05	0.000669614	1109	1
Trpc4ap	3.15462	-5.03421	1.96517712111716e-08	6.59234012712283e-07	557	1
S1pr5	-0.253393	-5.03322	0.00660383	0.0528448	2335	1
Ccrl2	7.67732	-5.02761	8.13443520509022e-43	5.84584314642733e-40	26	1
Chuk	2.04341	-5.01789	2.06606581553761e-05	0.000375666	1026	1
Ccl7	1.41322	-4.97798	8.98889125674106e-05	0.00136551	1230	1
Slc6a12	0.115	-4.90423	0.00168076	0.0170124	1846	1
Susd3	5.09066	-4.88736	7.22543815456775e-32	1.77641199892235e-29	76	1
Prr33	1.20319	-4.86871	0.000338932	0.00429936	1473	1
Hist1h2bh	0.569726	-4.86348	0.000475701	0.00578764	1535	1
Adgrl3	2.51676	-4.85995	2.85167592878395e-07	7.57945444229419e-06	703	1
Plxdc2	3.69957	-4.8521	2.70735658441462e-13	1.85300211647572e-11	273	1
Ccl24	4.07463	-4.8037	0.00270817	0.0253518	1996	1
Snhg15	4.41892	-4.80169	8.27437414396558e-21	9.97462457290303e-19	155	1
Bmx	2.42061	-4.79361	5.55042400132973e-07	1.40965982573266e-05	735	1
Dusp1	8.89723	-4.78192	9.01669274007015e-43	6.23988532771151e-40	27	1
Otc	1.31766	-4.76806	0.00640339	0.0516612	2316	1
Dpep2	5.7681	-4.75843	1.03181550546882e-38	4.70231041943535e-36	41	1
Mcemp1	4.78003	-4.75763	1.29349692601668e-15	1.1036068521745e-13	219	1
Lsp1	7.92556	-4.7055	4.33697084701149e-42	2.61407420246483e-39	31	1
Ier3	2.2696	-4.70497	3.56102439265608e-06	7.5099030222098e-05	886	1
Pmepa1	-0.145439	-4.69758	0.00884301	0.0671444	2459.5	1
Pck1	1.73887	-4.69405	0.00109095	0.0118514	1720	1
Cyp4f37	0.906111	-4.69005	0.00139121	0.0144568	1798	1
Il6	0.681809	-4.67381	0.00264731	0.0248944	1987	1
Anxa1	6.20198	-4.65833	1.74701286502014e-40	9.0674820508059e-38	36	1
Gsta3	2.5563	-4.64651	2.269414561041e-05	0.000409305	1036	1
Gm11545	0.180092	-4.64558	0.00383443	0.0339878	2108	1
LOC108167568	0.981712	-4.63521	0.00270146	0.0253016	1995	1
Ier2	7.42101	-4.59575	3.20314026688402e-93	1.19701351773456e-89	5	1
Ace	6.7807	-4.57044	1.6205250909442e-22	2.34724893986763e-20	129	1
Runx3	4.38439	-4.50854	1.00559087979885e-17	1.01018632199148e-15	186	1
Gm5129	3.09362	-4.48609	3.50993795204884e-09	1.32759495210592e-07	494	1
Aldob	3.31531	-4.48279	7.72188336014896e-06	0.000153167	942	1
Dusp5	5.43767	-4.48068	1.20294971676798e-30	2.68268786002018e-28	83	1
Bex6	0.226657	-4.46828	0.00506414	0.0427387	2214	1
Tnfrsf12a	3.93332	-4.4492	1.04233392502588e-13	7.51969474482956e-12	259	1
LOC108167922	1.19525	-4.44255	0.000641079	0.00749128	1599	1
Padi2	2.50346	-4.42166	1.83194196064918e-06	4.0944779347763e-05	836	1
Atf3	9.32299	-4.41636	1.67513548328509e-61	2.60832554209849e-58	12	1
Sulf2	0.542993	-4.41567	0.00517425	0.0434881	2223	1
Ifrd1	7.68467	-4.41157	3.2438029924565e-32	8.3028025909657e-30	73	1
Tec	3.33739	-4.40492	3.16578113225652e-09	1.20966504000436e-07	489	1
Gm32633	-0.126364	-4.36938	0.0126873	0.0887876	2670	1
Slc25a27	-0.14871	-4.36668	0.012652	0.0886067	2667.5	1
Cyp2ab1	5.27769	-4.3623	4.18235205368329e-31	9.76840601538404e-29	80	1
Plaur	6.93254	-4.34183	9.62243024949173e-43	6.42125390041975e-40	28	1
Gramd4	5.65735	-4.33102	5.26020242722669e-33	1.42444757032943e-30	69	1
Krt18	0.026276	-4.32631	0.0090456	0.0683173	2473.5	1
Dna2	3.33954	-4.32619	1.00146797891026e-09	4.19561192509827e-08	446	1
Zfyve28	0.0250272	-4.32414	0.00605079	0.0495004	2283.5	1
2810013P06Rik	5.36794	-4.31011	1.39671490321831e-30	3.07030799607461e-28	85	1
Ptgs2	5.22377	-4.29803	4.47834914856577e-05	0.000745129	1123	1
Ccl2	4.793	-4.29445	1.11837600125048e-13	8.03725214744816e-12	260	1
Kmo	3.35275	-4.29226	8.27527631039235e-09	2.98501038339153e-07	518	1
Klf4	6.64579	-4.28538	1.02632198571024e-50	1.27845508686639e-47	15	1
Cbfa2t3	5.97448	-4.27238	5.63220994423816e-37	2.14771107771612e-34	49	1
LOC102632778	0.495192	-4.27098	0.00220546	0.021374	1928	1
St8sia6	1.06118	-4.26937	0.00403745	0.0352687	2139	1
Cyp2e1	0.871778	-4.26016	0.00661721	0.0528613	2339	1
Tnfsf9	0.114181	-4.23945	0.00851034	0.0649839	2446.5	1
Ier5	2.63064	-4.23516	7.18767932103486e-07	1.77413194337565e-05	757	1
Tgfb2	-0.0247569	-4.22917	0.0145323	0.0986327	2753	1
Usp16	2.45823	-4.22664	8.53483928787206e-06	0.000167514	952	1
Cgnl1	1.06065	-4.22384	0.00207974	0.0203243	1912	1
Gpr162	0.373495	-4.22244	0.0128755	0.0896516	2683	1
Cdo1	2.14178	-4.22155	0.000768726	0.00876775	1638	1
Pglyrp1	5.88147	-4.21786	2.6608634937683e-38	1.10484965291246e-35	45	1
Ddr1	0.812429	-4.21732	0.00327691	0.0298532	2051	1
Thbs1	5.57304	-4.21365	3.62573707146106e-17	3.43892879087563e-15	197	1
Gnmt	1.67217	-4.20368	0.0031197	0.0286305	2036	1
Ldlrad3	5.2095	-4.18676	1.47950388539921e-23	2.34275678802409e-21	118	1
A530064D06Rik	2.61921	-4.17798	1.15299854221744e-06	2.69972152397656e-05	798	1
Plekha6	1.07916	-4.16813	0.00138708	0.0144227	1797	1
Per1	6.78472	-4.15165	4.20085462627272e-44	3.41273776921329e-41	23	1
Rhof	4.34338	-4.14075	2.50984032395312e-16	2.23316030728877e-14	210	1
Eid3	3.24992	-4.1394	8.35714115820111e-09	3.00873184086682e-07	519	1
Rpl3l	0.174123	-4.13194	0.00851034	0.0649839	2446.5	1
Ppp1r15a	6.21358	-4.12666	5.856283602521e-28	1.13984019909484e-25	96	1
2900005J15Rik	0.802846	-4.12114	0.0128082	0.0893321	2679	1
Zfp36	9.81751	-4.12065	5.24821081586196e-41	2.88420056159943e-38	34	1
Itga3	0.0458494	-4.0925	0.012652	0.0886067	2667.5	1
Mir8096	0.291659	-4.08856	0.00605079	0.0495004	2283.5	1
Cacnb3	0.874144	-4.08378	0.00427092	0.0370484	2154	1
Uox	2.64943	-4.07637	0.000522393	0.00627711	1555	1
Ces1d	0.896278	-4.07565	0.0125761	0.08834	2660	1
Atp6v0d2	0.160261	-4.05389	0.00848909	0.0649278	2442.5	1
Trib1	8.38525	-4.052	9.28727208676695e-41	4.9580765411783e-38	35	1
Pfdn5	5.44866	-4.05114	1.21222209025896e-12	7.67809144287750e-11	295	1
Cd36	6.71715	-4.04807	1.38323964210037e-41	7.83207051898346e-39	33	1
Adam8	3.30492	-4.0363	3.08642489387971e-09	1.18418581400703e-07	487	1
Gm4956	0.371623	-4.00248	0.00492244	0.0417313	2204	1
Thap6	2.55141	-4.00026	2.97551302556777e-06	6.36126554722354e-05	874	1
Ifitm6	6.93096	-3.99858	6.99918224174563e-36	2.3778130943094e-33	55	1
Egr3	3.01946	-3.99684	2.32610215931879e-07	6.31732832076622e-06	688	1
Lrg1	0.57911	-3.97293	0.0119786	0.0850702	2631	1
Ccdc88c	6.3734	-3.97203	1.54727027225597e-38	6.8835107231197e-36	42	1
Osgin2	5.64932	-3.96797	2.39474833694e-33	6.99154260558187e-31	64	1
Csrnp1	8.02861	-3.96304	4.04971002879706e-28	8.04987573277373e-26	94	1
Upb1	1.30771	-3.95911	0.00472975	0.0403356	2191	1
Lyz1	5.87902	-3.95167	0.00517621	0.0434881	2224	1
Ddit3	5.5028	-3.91377	6.6187168168221e-22	8.8971743685123e-20	139	1
5430437J10Rik	4.24084	-3.90763	1.63787412210488e-14	1.27515324881373e-12	240	1
Nfe2	5.12548	-3.89971	1.54794310202369e-14	1.21018062181224e-12	239	1
Nfkbid	6.96298	-3.89452	2.46542562978323e-30	5.294997458908e-28	87	1
Cdkn1a	7.01249	-3.86419	4.5030318245205e-24	7.51242407510407e-22	112	1
Pnma1	1.89606	-3.86019	0.000661318	0.00770369	1604	1
Ccr7	5.63644	-3.85729	8.02968846521514e-10	3.40988020392147e-08	440	1
Pim1	9.92329	-3.8563	1.52355723983525e-34	4.82502830954605e-32	59	1
Cd69	3.64968	-3.84483	1.91110223179101e-09	7.56545449174047e-08	472	1
Serpinf1	1.46013	-3.84261	0.00185394	0.0185344	1869	1
Cd209b	1.72259	-3.81588	0.00114675	0.0123215	1739	1
Slc30a4	2.12326	-3.81571	0.000128357	0.00186496	1286	1
Mir8120	2.01103	-3.81473	0.000412141	0.00512366	1503	1
Ahnak	7.28162	-3.8128	8.13542965752349e-23	1.1969330956758e-20	127	1
Casp4	2.47992	-3.81035	0.000204459	0.00279376	1367	1
Cass4	1.34242	-3.80336	0.00284827	0.0264644	2011	1
L1cam	5.15088	-3.79176	4.22640608993408e-22	5.80664689635429e-20	136	1
Ltc4s	2.42031	-3.79155	6.95545710319459e-05	0.00110701	1174	1
Bhlhe40	8.11321	-3.79149	4.65196987527464e-40	2.28742255577649e-37	38	1
Havcr2	5.05694	-3.78922	3.75150325192758e-19	4.1974154648064e-17	167	1
Mef2c	3.9058	-3.77988	1.14163970086006e-11	6.42195969466395e-10	332	1
Mctp1	4.27998	-3.77984	1.6684230848478e-13	1.18085171743868e-11	264	1
Vegfc	3.082	-3.75396	2.15560547395089e-07	5.92316004129006e-06	680	1
Cd34	3.53494	-3.74869	1.40078094471753e-08	4.83800220925082e-07	541	1
Snhg1	3.55209	-3.74287	6.42199468585796e-09	2.35284256284816e-07	510	1
Gm19665	1.33591	-3.74159	0.00393397	0.0345586	2127	1
Nrarp	4.10396	-3.7325	1.41337911125399e-11	7.8364951613593e-10	337	1
H2-Oa	5.03587	-3.73044	4.48486153510526e-14	3.35198551133767e-12	250	1
Arhgef40	0.700926	-3.72193	0.00252401	0.0239396	1970	1
Jag1	3.52486	-3.71811	6.62740112030533e-09	2.41861308462705e-07	512	1
Klri2	1.133	-3.70102	0.00756614	0.0590779	2393	1
Pf4	4.47229	-3.6936	3.48673931632297e-11	1.82492224441162e-09	357	1
Btg2	7.44337	-3.69285	2.37953139001901e-36	8.38897057028401e-34	53	1
Mmp9	1.44657	-3.69261	0.00220518	0.021374	1927	1
Rnase6	7.17598	-3.67369	2.8725194478178e-18	3.01533853272335e-16	178	1
Olfr172	0.190414	-3.64006	0.0140912	0.0963034	2734	1
Kynu	3.33248	-3.61413	2.43524111569135e-07	6.5850188490149e-06	691	1
Ptgis	1.81007	-3.61374	0.0046059	0.0394414	2182	1
Hist1h1d	6.89747	-3.60972	2.27009058861582e-22	3.23791165254096e-20	131	1
Nr4a2	3.00939	-3.6074	8.01097831710511e-07	1.96179724580746e-05	763	1
LOC108167883	1.47297	-3.60251	0.00326269	0.0297527	2049	1
Xylt1	3.79388	-3.59299	4.65929277087153e-10	2.04363580806889e-08	426	1
AW011738	4.24538	-3.59297	1.65346970806153e-13	1.17471792757147e-11	263	1
Zfp335os	1.81457	-3.58515	0.00107665	0.011737	1714	1
AA414768	3.08765	-3.58436	4.36758548997562e-07	1.13030934737111e-05	722	1
Icosl	4.12768	-3.5832	9.03912469262701e-11	4.51593702892341e-09	374	1
Arg1	2.46192	-3.57502	0.000167375	0.0023479	1332	1
E530011L22Rik	1.71387	-3.57381	0.00238722	0.0229097	1947	1
Rasgrp4	5.09482	-3.55931	9.23205868505515e-14	6.73832095821311e-12	256	1
Rgs18	2.62424	-3.55668	1.36465678971331e-05	0.000256784	993	1
Selp	1.55285	-3.54652	0.00402005	0.0351496	2137	1
Ccl12	2.47933	-3.52946	0.000513185	0.00619036	1549	1
Sstr4	5.01091	-3.52492	3.7037901377735e-13	2.49838695755588e-11	277	1
Fxyd2	0.753096	-3.52212	0.0107407	0.0777566	2581	1
Cyb561	1.29434	-3.52174	0.00252108	0.0239271	1968	1
Siglecg	1.47327	-3.50344	0.00407322	0.0355187	2142	1
Sap30	6.28002	-3.49864	1.76584843938801e-27	3.36682429489439e-25	98	1
Mir17hg	0.934827	-3.48768	0.00535844	0.0447374	2238	1
Thbd	6.58274	-3.47327	3.11321112474578e-33	8.8136893736174e-31	66	1
Ceacam1	8.42173	-3.46447	2.00527670175337e-36	7.2054990715888e-34	52	1
Emp3	7.13256	-3.46279	3.52859817626666e-45	2.99690258743375e-42	22	1
Bri3bp	3.17692	-3.44303	5.60108990055358e-07	1.41810792400872e-05	738	1
Gm31814	4.33397	-3.44233	1.59798232999543e-12	9.91970094218093e-11	301	1
Cyp4f18	6.23643	-3.44093	4.93809244492374e-24	8.09370678363159e-22	114	1
Ank	4.73027	-3.43976	2.54768743803318e-16	2.25609193268484e-14	211	1
Myo5a	5.39961	-3.43682	2.02843709832321e-11	1.09541465844419e-09	346	1
Junb	9.86913	-3.428	1.11424716914585e-41	6.50615886109071e-39	32	1
Gjb2	3.16448	-3.41951	1.3558055353797e-06	3.14698464951175e-05	805	1
Eps8	2.80273	-3.41675	1.85853394528722e-05	0.000342135	1015	1
Cd101	1.23899	-3.41546	0.012021	0.0852117	2635	1
Inpp5f	4.1771	-3.41522	6.27670931801019e-11	3.19564887212590e-09	367	1
Hsd11b1	4.94964	-3.40568	1.43279674918382e-13	1.02182470452289e-11	262	1
Setbp1	2.23216	-3.39454	0.000378828	0.00475061	1490	1
Smcr8	2.71717	-3.3838	2.60534163811936e-05	0.000461429	1055	1
Arhgap26	4.28814	-3.38209	1.32369883542254e-10	6.37372944332058e-09	388	1
Nr4a1	10.9056	-3.37617	2.90711507556906e-21	3.72050994431561e-19	146	1
Baiap2	2.31644	-3.37095	0.000418117	0.00518415	1507	1
Tppp3	6.69876	-3.3705	4.46433238411693e-33	1.2450156805556e-30	67	1
Ccl9	8.24222	-3.3699	2.20092280746909e-47	2.16443382408211e-44	19	1
H2-Eb2	2.74346	-3.36836	9.6028003902285e-05	0.00144584	1241	1
Ccl4	4.92203	-3.36591	1.28510495554322e-11	7.18927727375002e-10	334	1
AI839979	1.39479	-3.36226	0.00805241	0.0622504	2417	1
Rnf150	2.70888	-3.35614	8.75197143377412e-05	0.00133706	1223	1
Klrk1	2.71926	-3.34135	0.000414316	0.00514384	1505	1
Ldlrad4	2.55898	-3.33766	8.08478373119202e-05	0.00125947	1199	1
Ramp1	2.15384	-3.3338	0.000607236	0.00714497	1588	1
Dnajb1	7.16018	-3.32694	3.49549592368979e-17	3.33231333337468e-15	196	1
Mdm1	5.58168	-3.32669	3.20609080338722e-22	4.47058258666345e-20	134	1
Hist1h1e	7.70623	-3.32504	1.20602504812253e-30	2.68268786002018e-28	84	1
F7	2.11622	-3.32431	0.00291725	0.0270381	2016	1
Rgs1	9.28201	-3.32264	9.43494115148675e-40	4.5203044978341e-37	39	1
Ttc7b	3.61051	-3.32197	2.1767534095362e-08	7.23712410270175e-07	562	1
4930594C11Rik	3.13334	-3.32154	1.38880470393506e-06	3.21824722050198e-05	806	1
Sgms1	6.56868	-3.32013	1.94703996611846e-21	2.52641956714746e-19	144	1
Ip6k3	4.21481	-3.31974	1.80134491021435e-07	5.03864216277772e-06	668	1
Snhg8	1.46043	-3.31661	0.00637928	0.051559	2311	1
Cfh	5.55994	-3.31575	2.99147325850355e-12	1.78580440367856e-10	313	1
Gadd45a	5.79282	-3.30909	2.6855098218312e-15	2.23016671204071e-13	225	1
Emb	6.04656	-3.30603	2.61314705063253e-08	8.58113403182228e-07	569	1
Zfp512b	2.11145	-3.29836	0.000753186	0.00861805	1633	1
Tuft1	1.16975	-3.29577	0.0138682	0.0951628	2723	1
Fah	1.74118	-3.27454	0.00851603	0.0650008	2448	1
Spint1	2.7005	-3.27104	0.000105864	0.00157489	1256	1
Tiam1	4.61332	-3.26923	7.2660711895994e-13	4.68160483371258e-11	290	1
Sbk1	1.3819	-3.2635	0.00769771	0.0599549	2399	1
Dgat2	2.51418	-3.26107	0.000157068	0.00222484	1319	1
Gdap10	6.46465	-3.25192	5.16784720570261e-10	2.26138700324481e-08	427	1
Pim3	6.44391	-3.24136	1.20201876540394e-17	1.19466599104109e-15	188	1
Aqp9	1.66372	-3.23808	0.00438966	0.0379726	2160	1
Ccr2	5.84997	-3.23743	1.44438423433944e-08	4.95198521442797e-07	545	1
Slc7a11	2.42141	-3.22934	0.000458184	0.00562495	1522	1
Dennd5a	5.06166	-3.21534	1.52803445867903e-14	1.19963545632007e-12	238	1
2900060B14Rik	1.70516	-3.20742	0.00361856	0.0323816	2088	1
Bcam	1.92033	-3.20628	0.00434112	0.0375875	2158	1
Gm4432	2.46489	-3.20475	0.000239936	0.00317957	1410	1
LOC73899	4.33452	-3.20368	1.2528368341994e-10	6.09616048099371e-09	384	1
Adrb2	7.97594	-3.20278	2.23186672890654e-45	1.9858299918866e-42	21	1
Wdr44	2.68692	-3.18853	6.29800553992657e-05	0.0010171	1157	1
Cldn20	0.888074	-3.17702	0.0105358	0.0767191	2566	1
Maff	5.3942	-3.17416	3.98637078302582e-10	1.78194588710137e-08	418	1
Bbc3	3.3854	-3.17035	1.42138667747387e-06	3.2828937044004e-05	809	1
Fzd7	4.12774	-3.16842	3.91613051016661e-10	1.75896390823229e-08	416	1
F5	3.11945	-3.16303	8.04980437706409e-05	0.00125551	1198	1
Ptger4	7.4736	-3.1573	2.85768016632119e-21	3.68246578673872e-19	145	1
Vdr	1.71146	-3.15544	0.0109739	0.0791689	2590	1
Sgk1	7.48473	-3.15487	8.26012517892831e-33	2.17380899955318e-30	71	1
Mreg	2.83478	-3.14504	2.95658239463498e-05	0.000514732	1073	1
Gda	6.56321	-3.14449	1.98176445040483e-09	7.8285980456267e-08	473	1
1700056E22Rik	2.38403	-3.13961	0.000237979	0.00316037	1407	1
Pik3r4	3.30959	-3.12825	9.01218006830833e-07	2.18125109554846e-05	772	1
Clec10a	3.65058	-3.12668	1.89598767921126e-07	5.27966166707339e-06	671	1
St6gal1	3.00293	-3.12665	1.77708789176291e-05	0.000328436	1011	1
Ccdc125	5.61007	-3.12348	1.02561960329674e-09	4.28718171982095e-08	447	1
Gm16553	1.37614	-3.11951	0.0122567	0.0866831	2642	1
Dedd2	6.48082	-3.11217	2.51846985649631e-17	2.4132107317248e-15	195	1
Strbp	2.38535	-3.1118	0.00043028	0.00531381	1513	1
Clec2i	5.7636	-3.10349	7.79750492683141e-21	9.46080386739252e-19	154	1
Plcb1	1.82384	-3.10308	0.0051321	0.0432146	2219	1
Lncpint	2.83323	-3.09233	6.66753743632793e-05	0.00106846	1166	1
Stard10	3.23003	-3.07788	0.000363227	0.00457338	1484	1
Myeov2	4.34323	-3.07508	1.37796145036961e-09	5.63521109921859e-08	456	1
Gm9733	5.33859	-3.07498	6.55618735122127e-18	6.65773699225921e-16	184	1
Cbr2	2.63803	-3.06573	0.000763871	0.00872429	1636	1
Srgn	10.3573	-3.05478	1.07583938207427e-30	2.45147059195826e-28	82	1
Eno3	7.32775	-3.04774	2.78492847853091e-42	1.73454628737833e-39	30	1
Sik1	9.19811	-3.04439	9.3498911024826e-48	9.70570640277152e-45	18	1
Hes1	6.94421	-3.03577	6.22407683047155e-21	7.64851923848298e-19	152	1
Copb1	3.9255	-3.03523	1.24943172414619e-07	3.64206423801427e-06	641	1
Slc38a2	6.35911	-3.02903	2.28786708178253e-26	4.27487964231065e-24	100	1
Ppp2r5a	5.74748	-3.02358	3.14094235133416e-23	4.7714234011934e-21	123	1
Impa1	4.69525	-3.02326	2.37099720020874e-13	1.63476319874171e-11	271	1
Qrich1	3.95559	-3.02027	1.29633820659093e-06	3.01644824285823e-05	803	1
Lsr	2.58544	-3.01897	0.000217739	0.00294389	1382	1
F13a1	3.97479	-3.01871	8.35563049159188e-08	2.52221253207422e-06	619	1
Taf1d	7.10113	-3.01537	4.83331199347277e-30	1.02625493861408e-27	88	1
Grasp	4.55763	-3.01231	4.3518618817014e-06	9.02492111649175e-05	901	1
LOC108169023	2.79547	-3.00702	5.61278668871061e-05	0.000917541	1143	1
Tspan33	4.03508	-3.00539	5.65179803032399e-07	1.42707900265681e-05	740	1
Lrrc8b	3.48579	-3.00181	1.10328731363095e-06	2.59961203722502e-05	793	1
Ccl3	9.41955	-3.00045	7.08360529493626e-25	1.23698284986807e-22	107	1
Mob3b	2.9281	-2.99587	4.29103087776433e-05	0.00071844	1116	1
Adgrg5	2.32383	-2.99544	0.00139191	0.0144568	1799	1
Serpinb8	2.59975	-2.99543	0.00174647	0.0175824	1856	1
Cd9	7.88968	-2.99343	9.69543910953871e-32	2.35271791898352e-29	77	1
Nudt17	1.91706	-2.98051	0.00382896	0.0339554	2107	1
C030034I22Rik	2.04778	-2.97773	0.00442371	0.0381612	2166	1
Smc6	7.77899	-2.97598	5.7531805204216e-38	2.33691691356691e-35	46	1
Tagap	5.90634	-2.96945	1.85843399796085e-15	1.55716767945733e-13	223	1
Dnajb3	1.55121	-2.96894	0.0109572	0.0791096	2588	1
Clec4d	3.72506	-2.96836	7.70318532291538e-05	0.00121055	1189	1
Ccnl1	7.37717	-2.96566	1.81925611367798e-33	5.48270975549566e-31	62	1
Alcam	4.69679	-2.96193	2.38594492689151e-12	1.45690787447607e-10	306	1
Amica1	3.08303	-2.95918	7.53745403717164e-05	0.0011855	1188	1
Ppp2r3d	2.6898	-2.95885	0.00049077	0.0059353	1545	1
9030617O03Rik	3.73709	-2.95765	8.28218442920316e-07	2.01763515071266e-05	767	1
Klf2	8.81806	-2.95391	3.68954118805118e-31	8.8383432177867e-29	78	1
Srgap3	1.98553	-2.95211	0.00339222	0.0306349	2069	1
Atp2a3	5.05074	-2.93937	1.07994811989968e-14	8.55035195776506e-13	236	1
Snora62	1.45316	-2.93925	0.0147274	0.0995605	2763	1
Haao	4.39046	-2.91938	5.65292595560842e-10	2.45639352280333e-08	430	1
Hsh2d	2.04228	-2.91432	0.00401092	0.0350862	2136	1
Btg1	8.22132	-2.90826	1.05373244865485e-37	4.18914697938636e-35	47	1
Hexim1	2.11976	-2.90753	0.00193234	0.0191775	1882	1
Taf5	1.72416	-2.90121	0.00951201	0.0711782	2497	1
Pxylp1	2.69847	-2.89365	0.00104662	0.0114363	1710	1
Cyp39a1	2.74875	-2.88615	0.000228383	0.00305464	1397	1
Prkag2	4.13274	-2.88591	1.14344988203091e-08	4.00851051514965e-07	533	1
Tmem180	1.67259	-2.8852	0.0104861	0.0764171	2564	1
Zfp296	2.09109	-2.8704	0.00542332	0.0451984	2242	1
Avpi1	3.07491	-2.86885	2.0667329464536e-05	0.000375666	1027	1
Clu	5.0189	-2.86109	3.80696681343558e-10	1.71405240744684e-08	415	1
Gatsl3	2.05709	-2.83535	0.00379303	0.0336687	2105	1
Taf7	5.07735	-2.83534	1.7140425360819e-13	1.20856169006379e-11	265	1
Cebpd	3.94741	-2.82284	1.30434092003157e-07	3.7726950604938e-06	646	1
Rfx2	2.8604	-2.82152	0.000194725	0.00267926	1358	1
Tspan5	3.25687	-2.80474	2.77552450598243e-05	0.000486955	1065	1
Gpr132	6.18966	-2.79708	1.49330571929491e-15	1.26829169841025e-13	220	1
Mfsd6	4.70906	-2.79551	2.86671379886232e-11	1.52172009465178e-09	352	1
H2-K2	5.19005	-2.79401	4.62133214718254e-11	2.39195543407495e-09	361	1
Mirt1	4.71659	-2.78649	3.12713364035462e-11	1.64130595702321e-09	356	1
Aldh1a2	1.73771	-2.78525	0.0082843	0.0636481	2432	1
Dgkg	5.14998	-2.78453	1.00581127714287e-11	5.71233547520198e-10	329	1
Arhgef37	2.95352	-2.7747	0.00136946	0.0142872	1791	1
Snora23	4.41688	-2.77405	1.70124240453092e-09	6.83606759756133e-08	465	1
B930059L03Rik	2.00352	-2.76323	0.0076805	0.0598708	2397	1
Bcr	2.56456	-2.76065	0.000843134	0.00945228	1666	1
Kdm2a	4.1752	-2.75721	9.41693104553958e-09	3.37079227176067e-07	522	1
Gm6402	2.02733	-2.7498	0.00617101	0.0502639	2294	1
Uchl4	2.47003	-2.7481	0.000848105	0.00949481	1669	1
P2ry10	3.32293	-2.74672	3.31985573074773e-05	0.000568575	1091	1
Matk	3.27579	-2.74263	3.30536678620344e-05	0.000566613	1090	1
Tiparp	5.32807	-2.74123	3.00595212029092e-14	2.26476674869499e-12	248	1
Agpat4	4.97263	-2.74074	5.59390252844296e-11	2.85579422797696e-09	366	1
Nav1	4.27229	-2.73997	1.01868091616793e-08	3.62382833373029e-07	525	1
Ahdc1	1.71943	-2.73403	0.0144184	0.0980019	2749	1
2610008E11Rik	1.68486	-2.73137	0.0127302	0.088897	2674	1
Lyl1	6.26407	-2.72789	8.83716026115056e-12	5.03421766706092e-10	328	1
Card10	2.4783	-2.72555	0.00137881	0.0143447	1796	1
Tnfaip3	7.54865	-2.70285	1.66989159062465e-15	1.40549208877575e-13	222	1
Slc22a15	2.29439	-2.70227	0.00180458	0.0181185	1861	1
Rgs2	10.4195	-2.70054	2.99283172434673e-29	6.14517151312292e-27	91	1
Spns3	2.08665	-2.69021	0.00472144	0.0402832	2190	1
Apoa2	3.67873	-2.68526	0.0139667	0.0956629	2728	1
Nipsnap1	2.60326	-2.68347	0.000806119	0.00912315	1651	1
Mcts2	3.95773	-2.67108	3.35394264594834e-07	8.85147151688486e-06	708	1
Il13ra1	5.64425	-2.66573	1.04029738740699e-08	3.66753899692447e-07	530	1
Gm13570	2.62734	-2.65782	0.00120838	0.0128643	1755	1
Slc35b1	4.21313	-2.65153	1.45140565398918e-07	4.15306502982967e-06	653	1
Edn1	1.74997	-2.64924	0.0114036	0.0817327	2607	1
A830035O19Rik	2.27296	-2.64828	0.00203886	0.0200161	1902	1
Rhob	8.61139	-2.6465	7.93475918503147e-37	2.96521950744626e-34	50	1
E2f2	3.69757	-2.64628	7.86905308241659e-06	0.000155426	946	1
Cdkal1	4.74155	-2.64627	2.50016788047564e-09	9.70546742493739e-08	481	1
LOC108168816	4.23807	-2.64442	4.00541960917496e-08	1.2663496683153e-06	591	1
Hmga2-ps1	4.31555	-2.64356	1.96282238470167e-08	6.59234012712283e-07	556	1
Zfp608	4.78577	-2.64248	1.97994608781111e-10	9.34224561887642e-09	396	1
Klf6	8.468	-2.64015	1.80391457112935e-30	3.91931904204092e-28	86	1
Mir7060	2.92913	-2.62997	0.000394439	0.00492324	1497	1
1700025G04Rik	3.43045	-2.62992	0.000402478	0.00501354	1500	1
Rab11fip5	3.23284	-2.61554	0.000496435	0.00599993	1546	1
Tnni2	2.02324	-2.61316	0.00694104	0.0547923	2367	1
Myo1g	7.87831	-2.61208	1.6493501415456e-15	1.39448449750134e-13	221	1
Cd80	3.69954	-2.61197	3.27196445908608e-05	0.000562435	1087	1
Map3k15	4.58259	-2.61061	5.34087334368302e-08	1.65222215938273e-06	604	1
Ptpro	5.73276	-2.61054	9.83078944719997e-14	7.11970158220665e-12	258	1
Plekhg3	4.61826	-2.61019	1.73233477135704e-09	6.94606764008717e-08	466	1
Tlr11	3.06266	-2.60713	0.00341069	0.030772	2071	1
Zfand5	8.29102	-2.60504	1.46284419419964e-33	4.48085963420004e-31	61	1
Clec4a4	3.03404	-2.60279	0.000213961	0.0029012	1378	1
Irf4	4.26917	-2.59117	9.8506598722137e-08	2.92622543262819e-06	629	1
Frat2	3.26355	-2.58687	8.02741744134409e-05	0.00125548	1194	1
F630048H11Rik	3.91897	-2.58187	1.20259418655456e-06	2.8088090469715e-05	800	1
Arhgap6	1.71906	-2.57939	0.0130707	0.0906553	2694	1
Clec7a	9.46722	-2.57881	6.24026059343291e-31	1.43949715047276e-28	81	1
Coq10b	6.30797	-2.55744	1.9466594193272e-21	2.52641956714746e-19	143	1
Fam46c	2.69434	-2.54793	0.00352712	0.0316695	2081	1
Arhgef10l	7.61431	-2.54734	3.02136601287216e-33	8.68526522315635e-31	65	1
Slc20a1	7.42641	-2.54533	7.28452616395278e-17	6.70499366371712e-15	203	1
2410022M11Rik	2.91024	-2.53838	0.000379491	0.00475573	1491	1
Fam134b	6.98862	-2.53542	1.51720190371272e-17	1.4920482932038e-15	190	1
Atp8b4	4.69826	-2.53323	1.91378641688688e-05	0.000351268	1018	1
Acyp1	1.92044	-2.524	0.0121641	0.0860933	2640	1
Pak1	5.05945	-2.51746	1.04269076370379e-06	2.4787120763111e-05	786	1
Lrba	3.31526	-2.51736	8.4953926688529e-05	0.00130863	1213	1
Epha1	2.18159	-2.51579	0.00671952	0.0534501	2349	1
Sdhaf1	4.92566	-2.51118	1.37826677674225e-09	5.63521109921859e-08	457	1
Efcab9	2.11244	-2.50929	0.0120886	0.0856559	2637	1
Grk5	6.04726	-2.50628	9.72611288201754e-19	1.06276268538303e-16	171	1
0610039K10Rik	3.53407	-2.50138	2.62954891229067e-05	0.000465276	1056	1
Nupr1	6.16295	-2.49624	5.02650091614137e-13	3.28392201461893e-11	286	1
D8Ertd738e	4.57418	-2.49297	2.11348455978984e-07	5.81597334310355e-06	679	1
Rap1gap2	8.79724	-2.49083	1.67360548341645e-24	2.86892829886573e-22	109	1
Gm12589	3.42834	-2.48237	0.000113273	0.00167263	1265	1
Zfand2a	5.01071	-2.48094	6.15784718452213e-09	2.26494831974008e-07	508	1
Snhg5	4.19414	-2.47163	5.25444785337197e-07	1.33941825566515e-05	733	1
Smim3	3.52081	-2.46766	5.77534367786431e-05	0.000940003	1148	1
Rel	7.6632	-2.46213	1.2587224317262e-09	5.19188270128124e-08	453	1
Slc46a3	3.36761	-2.45986	0.000226712	0.0030424	1392	1
Uimc1	4.77594	-2.45701	1.14870560039964e-09	4.76968092077051e-08	450	1
Plbd1	8.87276	-2.45521	0.00394499	0.0346229	2129	1
Dusp6	5.77224	-2.45298	4.43125269738928e-13	2.93609775357158e-11	282	1
Fcgr2b	4.71489	-2.44682	0.000279232	0.00362328	1439	1
Map4k3	2.30509	-2.44302	0.00546726	0.0455443	2243	1
Krt80	8.28175	-2.43434	1.68682088139419e-28	3.38905894288714e-26	93	1
Zgpat	2.94844	-2.42753	0.00268495	0.0251848	1992	1
Vcl	5.74787	-2.4251	1.0567306391633e-10	5.25133297679953e-09	376	1
LOC108169172	3.24312	-2.42459	0.000310785	0.00399107	1455	1
LOC105245439	2.7934	-2.42355	0.00147712	0.0152234	1813	1
Ccdc102a	2.55598	-2.42082	0.00770929	0.0600201	2400	1
Sh3bp1	5.29903	-2.41873	6.03193535069409e-10	2.60895166730831e-08	432	1
1810032O08Rik	2.60458	-2.41861	0.00324518	0.0296075	2048	1
Dennd3	3.87308	-2.41699	5.83666826382201e-05	0.000947508	1151	1
4930523C07Rik	4.23949	-2.41276	2.45279253457129e-05	0.000438569	1045	1
Malt1	5.76792	-2.41133	2.21043805687042e-13	1.53019596211709e-11	269	1
Med31	2.83272	-2.40465	0.00153084	0.0156647	1826	1
Vaultrc5	2.76895	-2.40129	0.00231418	0.0222659	1942	1
Itga4	8.83593	-2.4004	7.53268437825987e-24	1.2133466173085e-21	116	1
6230400D17Rik	2.80012	-2.39585	0.00113759	0.0122441	1736	1
C5ar1	4.45674	-2.39541	0.00966809	0.0719714	2510	1
S1pr4	4.58751	-2.39479	5.24846333031817e-07	1.33941825566515e-05	732	1
S100a6	2.12825	-2.39311	0.0140184	0.0959462	2730	1
Zbtb10	2.94231	-2.39282	0.00216357	0.0210116	1924	1
Arl5c	7.21022	-2.39208	1.15949028562999e-08	4.04954691345725e-07	535	1
Tlr2	4.61936	-2.38991	1.02698530974847e-08	3.63432206678981e-07	528	1
Alox5ap	7.48588	-2.38521	1.04857756803304e-29	2.17696353985526e-27	90	1
Csgalnact2	6.1739	-2.38439	2.45798086744439e-18	2.62442128618277e-16	175	1
LOC105245440	4.22812	-2.38136	2.19874176098448e-06	4.83335174164647e-05	850	1
Nccrp1	2.7796	-2.37969	0.00207927	0.0203243	1911	1
Nhsl2	2.15529	-2.37894	0.0140493	0.0960558	2731	1
A430078G23Rik	4.47797	-2.37882	4.81510438390237e-08	1.50703895164516e-06	597	1
Nlrp3	5.78949	-2.37738	3.42894862460998e-10	1.55509478278732e-08	412	1
Sh2b2	4.28892	-2.36724	6.14038925911953e-07	1.53386595329744e-05	748	1
Sema4d	7.09696	-2.36642	6.26062679986332e-10	2.69538736763701e-08	434	1
Galm	3.60656	-2.3662	9.38663432989095e-05	0.00141901	1236	1
S100a10	4.14871	-2.36367	2.43991961289934e-05	0.000436685	1044	1
Tnf	2.56931	-2.36028	0.00490289	0.0415844	2203	1
Cysltr1	3.5753	-2.35933	0.000105364	0.00156995	1254	1
Sergef	2.6705	-2.35885	0.00280971	0.0261842	2005	1
Csk	6.60483	-2.35639	3.59075535003593e-15	2.92983684346818e-13	229	1
Hp	4.60234	-2.35597	0.000306261	0.00394111	1452	1
Gm15987	2.7162	-2.35248	0.00647548	0.0520672	2323	1
D830046C22Rik	2.41636	-2.35114	0.00798953	0.0619212	2410	1
Lyz2	12.427	-2.34578	0.0142886	0.0973321	2743	1
Gm3902	2.49022	-2.34315	0.00583156	0.0480435	2268	1
Mbtd1	4.29534	-2.34175	1.46057005570219e-06	3.35679600132785e-05	813	1
Kdm7a	5.81533	-2.34117	6.39323942605361e-14	4.72164737849058e-12	253	1
Hpgd	6.56674	-2.33852	1.34822017582341e-17	1.33288327964341e-15	189	1
Ptpn4	2.93943	-2.3354	0.00126187	0.0133134	1771	1
Hcar2	4.33683	-2.32661	2.96139591421702e-05	0.000514732	1075	1
Hist1h1b	6.23033	-2.32272	1.14450766835595e-11	6.42195969466395e-10	333	1
Tspan2	2.36705	-2.3214	0.00814514	0.0628633	2421	1
1500015A07Rik	2.251	-2.3105	0.0106503	0.0772217	2577	1
Zbtb46	3.30035	-2.30312	0.000727476	0.00835457	1627	1
Mapre2	2.44999	-2.29214	0.00580256	0.0479103	2263	1
5031425E22Rik	4.80096	-2.28808	1.63335327554828e-07	4.6241221141848e-06	660	1
Arrdc3	6.68054	-2.28617	4.91216000698051e-21	6.15998051882087e-19	149	1
6330407A03Rik	4.66171	-2.28267	9.74528414294544e-08	2.89953239189388e-06	628	1
Prickle3	3.35032	-2.28193	0.000194547	0.00267878	1357	1
Chchd10	3.7036	-2.27823	0.00799693	0.0619212	2412	1
H2-Ob	5.24221	-2.27507	1.8028226162849e-08	6.11356453453419e-07	551	1
Atp1a3	9.10695	-2.27065	4.30666805570338e-22	5.87372938838086e-20	137	1
Rbpms	6.7976	-2.25995	2.09865905582739e-17	2.03178468694999e-15	193	1
Rbm38	5.66892	-2.24896	1.58103578311469e-12	9.84721786916599e-11	300	1
Frat1	4.03345	-2.23904	1.00727566386555e-05	0.000194632	967	1
Dok1	3.48036	-2.23782	0.00163434	0.0166237	1837	1
Rraga	6.03027	-2.22993	2.34546269212607e-14	1.78877430213778e-12	245	1
Prdx6	5.1854	-2.22869	4.29577711155294e-08	1.35128948365937e-06	594	1
2410006H16Rik	6.67016	-2.21404	4.59298133787049e-18	4.76776979433945e-16	180	1
Tob1	3.30276	-2.21249	0.000870962	0.00973321	1672	1
Gsr	6.68367	-2.21169	1.77073721785505e-10	8.39751901411715e-09	394	1
Klf9	4.13215	-2.20789	1.27929998027752e-05	0.000242097	987	1
Wdr5b	2.84821	-2.20049	0.00239154	0.0229394	1948	1
Cx3cr1	5.37482	-2.19513	3.66347506962843e-08	1.16415019857155e-06	588	1
Eif5	8.39891	-2.19268	1.31455838661998e-24	2.27430772722171e-22	108	1
Map1lc3a	2.60125	-2.19156	0.0057662	0.0476845	2259	1
Igf1r	3.86915	-2.19084	9.13765233422143e-05	0.00138473	1233	1
Trim59	3.05896	-2.19007	0.00152474	0.0156115	1824	1
Cd300lb	5.80763	-2.18634	1.53218752383551e-05	0.000285718	1002	1
Zfyve9	5.60565	-2.18521	6.69073929889932e-09	2.43696810526187e-07	513	1
Cfl2	2.62054	-2.18479	0.00884746	0.0671465	2462	1
Trem2	3.86618	-2.18112	0.000455114	0.00559094	1521	1
Pcnx	5.80076	-2.17908	3.711882194773e-12	2.17418554261234e-10	319	1
Vrk1	6.02812	-2.17678	2.28492262921655e-11	1.22331745922382e-09	349	1
AI450353	2.3605	-2.17221	0.0128471	0.0895368	2681	1
Madd	4.40534	-2.16548	9.21786355825505e-07	2.22814722620952e-05	773	1
Klf10	8.15544	-2.16459	7.22320107743927e-12	4.15278498867547e-10	325	1
Nfkbia	9.73014	-2.16407	2.39465175442912e-20	2.79650425196926e-18	160	1
4930577N17Rik	3.13252	-2.15379	0.00239661	0.022958	1950	1
Ddx26b	3.98364	-2.14872	0.000165885	0.00233752	1326	1
Itpk1	4.80584	-2.14691	4.53625014147709e-07	1.16749082497933e-05	726	1
Msrb1	10.5057	-2.14508	7.84970546050502e-12	4.48537451160661e-10	327	1
Hist1h1c	7.23244	-2.14303	4.24892752923783e-19	4.72566731451243e-17	168	1
Prr5l	4.84265	-2.13799	8.69407320962606e-05	0.00133155	1220	1
Prkcd	8.14996	-2.13754	1.08176572199955e-23	1.72758910389416e-21	117	1
Rbl1	2.62126	-2.13546	0.00887893	0.067358	2463	1
Thoc1	5.44996	-2.13232	4.48478234846442e-11	2.32772661614049e-09	360	1
Card19	4.2702	-2.12974	8.83806988377952e-05	0.00134588	1227	1
Ccl6	9.4584	-2.12611	1.49887582647139e-16	1.35297076413613e-14	207	1
Prkd3	5.03436	-2.12229	1.44007853178449e-08	4.94629914823404e-07	544	1
H1f0	4.89682	-2.12151	2.80612664217512e-07	7.46901371923677e-06	702	1
Notch1	3.69819	-2.11748	0.00111606	0.012068	1728	1
Phxr4	3.25153	-2.11742	0.00224899	0.021717	1935	1
Rab11fip1	3.08911	-2.11037	0.00140468	0.0145652	1802	1
Rnd3	5.78951	-2.10855	1.12050799292009e-06	2.63686295311234e-05	794	1
Clec4e	5.56815	-2.10657	0.00464989	0.0397271	2187	1
Sowahc	7.28418	-2.09663	4.95717355701866e-13	3.24999255834715e-11	285	1
Uqcrb	5.70084	-2.09215	1.78846088312853e-07	5.01762636655503e-06	666	1
Birc3	7.12735	-2.08788	1.01693380443764e-22	1.48448501061854e-20	128	1
1700052K11Rik	2.73918	-2.08427	0.00884359	0.0671444	2461	1
Wsb1	8.14216	-2.07673	2.38317494126258e-22	3.37345634677965e-20	132	1
Slc9a9	5.95887	-2.07159	4.91103168704578e-06	0.000100949	909	1
4930526I15Rik	3.39022	-2.07013	0.000805567	0.00912244	1650	1
Zfp36l2	10.201	-2.06999	1.94284357620161e-19	2.18686941092332e-17	166	1
C1galt1	3.94489	-2.06602	0.000128831	0.0018704	1287	1
Morc3	6.14464	-2.06514	2.40157608681949e-12	1.45693016825397e-10	308	1
Gadd45g	7.59319	-2.06354	3.34143346496804e-12	1.96954840040782e-10	317	1
Mcl1	8.85241	-2.05923	6.06552471002585e-18	6.19313274354278e-16	183	1
Chmp2b	6.58621	-2.05788	1.7078098806664e-17	1.6707030167671e-15	191	1
Tle1	4.54297	-2.05665	2.51230978979308e-06	5.44576663831596e-05	862	1
Hnrnph1	7.77358	-2.0551	4.66865708693425e-24	7.71981041321827e-22	113	1
Rab27a	6.31953	-2.05007	2.27418714100543e-09	8.90842489091961e-08	477	1
Snrnp48	2.58023	-2.04814	0.0108638	0.0785871	2583	1
Atf4	9.30503	-2.03848	3.35252680074564e-34	1.04403272119887e-31	60	1
Dusp2	6.74859	-2.03686	4.60728917066712e-10	2.0303584470263e-08	424	1
Lyst	7.28533	-2.02872	3.02666755513812e-18	3.15940129987462e-16	179	1
Ppp1r12a	5.74754	-2.02764	5.21797481572689e-10	2.27494150619151e-08	428	1
Rnf113a2	3.65258	-2.0213	0.000337128	0.00428228	1471	1
Cebpb	9.79364	-2.02129	2.00043909698622e-24	3.39801859338068e-22	110	1
Gm10910	3.06701	-2.02104	0.00283771	0.0263794	2010	1
Map4k2	5.04731	-2.01856	5.14112650962319e-06	0.000105331	912	1
Tmem63b	5.04455	-2.01175	1.58697357318882e-07	4.51333351826988e-06	657	1
Pten	8.72089	-2.00974	2.88660655107466e-10	1.31873455762421e-08	409	1
Kdm6a	4.8885	-2.00973	3.72180955115033e-07	9.75343779288134e-06	713	1
Ndufv3	5.01257	-2.00792	1.27872385598267e-07	3.71008621879444e-06	644	1
Btla	3.70754	-2.00609	0.00361446	0.0323605	2087	1
Gm3219	2.92822	-2.00599	0.00529284	0.0442689	2234	1
Cdkn2d	5.64929	-2.001	3.51577211176383e-10	1.59061021569751e-08	413	1
Hist1h3d	6.06106	-2.00098	1.72314217357222e-11	9.49761401569233e-10	339	1
Hsph1	8.64507	-2.00088	2.21114749677074e-13	1.53019596211709e-11	270	1
Sp3	6.60679	-1.99473	5.27444626604207e-13	3.43390343139359e-11	287	1
Uhrf1bp1l	4.28319	-1.98815	8.61943598922386e-05	0.0013212	1219	1
Gm16120	4.30897	-1.98461	5.78166516948199e-05	0.000940212	1149	1
Syne3	2.64567	-1.98442	0.00948919	0.0711499	2492	1
Tnip3	4.90076	-1.98268	0.0094156	0.0707116	2488	1
Srsf5	8.50803	-1.98265	2.17111645335929e-13	1.51370563175441e-11	268	1
Csad	3.21147	-1.98068	0.00514669	0.0432918	2220	1
Fam65b	5.01829	-1.97953	5.6864820176565e-05	0.000926346	1147	1
D1Ertd622e	7.73103	-1.96372	8.70818667260607e-15	6.95352427254891e-13	234	1
Reps1	3.66421	-1.95335	0.0013511	0.0141328	1786	1
Tlr7	7.67007	-1.95219	4.51629690134076e-15	3.6531172121884e-13	231	1
Nfkbiz	10.4754	-1.95045	4.88386005940342e-18	5.04170857513552e-16	181	1
H2-DMb2	5.83787	-1.9418	2.74763137085895e-07	7.33421316635708e-06	700	1
Clk4	5.72152	-1.93674	1.27914310565347e-09	5.26449095355399e-08	454	1
Nabp1	9.05302	-1.93316	8.88573170511598e-15	7.06510199617413e-13	235	1
Nrros	4.57675	-1.93105	5.37036963304173e-06	0.000109428	917	1
Map3k9	3.76965	-1.92944	0.000432987	0.00534018	1515	1
Add1	2.96905	-1.92925	0.0117507	0.0839304	2616	1
Gm5785	3.54218	-1.92731	0.00112546	0.0121556	1730	1
Fam174a	4.86507	-1.92372	2.37515409628883e-06	5.16644403831861e-05	859	1
Zfp830	5.28917	-1.91818	1.25754752756038e-07	3.65431968156541e-06	643	1
Marveld1	4.16827	-1.9136	0.000664701	0.00772865	1607	1
Lrrk2	4.93631	-1.91082	1.41347556947109e-05	0.000264903	997	1
Ext1	2.94698	-1.90792	0.00980211	0.0726796	2520	1
Rara	8.36623	-1.90673	1.73444949258575e-20	2.06421584515699e-18	157	1
Sh3bgrl3	9.30827	-1.90517	1.23526397486514e-16	1.12043239661918e-14	206	1
1810026B05Rik	4.95516	-1.89986	5.94983889589012e-07	1.49225154053298e-05	745	1
Map4k4	5.68766	-1.89913	1.17582360681013e-09	4.87145545304817e-08	451	1
Pnrc1	6.00125	-1.89471	1.87141258785501e-07	5.21900659762252e-06	670	1
Fosl2	8.73597	-1.89395	3.18830698299431e-05	0.000549571	1084	1
Mthfd2	5.07837	-1.89392	5.21860832222545e-05	0.000859575	1134	1
Trio	5.86357	-1.89107	6.30790737598529e-05	0.00101746	1158	1
Terf1	3.52309	-1.88191	0.00185164	0.0185213	1868	1
Diaph1	8.61036	-1.87849	1.65013519667599e-22	2.37175201153007e-20	130	1
Ptbp2	5.34922	-1.87545	1.64411247506862e-08	5.61613191895012e-07	547	1
Ankrd44	7.8425	-1.8746	2.23061119161105e-12	1.36652361033615e-10	305	1
Mum1	4.58195	-1.87313	1.05565583945095e-05	0.00020335	970	1
Spty2d1	5.43189	-1.87102	3.36672750811803e-07	8.86018359002612e-06	710	1
Lpcat4	5.40081	-1.86936	1.3899521043324e-06	3.21824722050198e-05	807	1
Add3	8.13982	-1.86845	2.13352066220609e-10	9.9662083933302e-09	400	1
Zfp622	4.90715	-1.86554	1.8956699099174e-05	0.000348628	1016	1
Cript	3.82234	-1.86158	0.000915623	0.0101896	1679	1
Ssh2	7.81288	-1.86016	1.01539277706344e-17	1.01457829087863e-15	187	1
Pydc4	5.49295	-1.85545	1.01563384355313e-07	3.01224101060162e-06	630	1
Uap1	4.5887	-1.85212	1.12746972502249e-05	0.000215187	979	1
Stk10	9.41126	-1.85178	5.91643656927547e-29	1.20161540540122e-26	92	1
Hsf2	4.67946	-1.84912	6.64249551050803e-06	0.000133171	932	1
Purb	4.9541	-1.84819	1.93865333295445e-06	4.30722206019666e-05	841	1
Naip6	8.01955	-1.84284	1.7481738385127e-17	1.70128271732343e-15	192	1
Isg20	4.21982	-1.84022	0.000159905	0.0022618	1321	1
1600020E01Rik	3.02694	-1.83645	0.0108864	0.07872	2584	1
Luc7l2	6.58046	-1.82719	7.72684776133591e-14	5.68410041025832e-12	254	1
Gm2848	4.13043	-1.82523	0.000137915	0.00198992	1295	1
Gpcpd1	6.50068	-1.82424	1.09948939319547e-07	3.22511135193992e-06	637	1
Ptp4a3	5.44169	-1.82362	1.90347732916931e-07	5.29263004397745e-06	672	1
Ifi27l2a	6.06952	-1.82343	9.43107557374542e-05	0.00142342	1238	1
Pdcd4	7.2791	-1.81718	2.72985232186579e-12	1.6401058081692e-10	311	1
Vps72	4.18561	-1.8149	0.000335153	0.00426299	1469	1
Prpf39	5.4205	-1.80955	7.48730088327751e-07	1.8432176153365e-05	759	1
Nol12	4.58749	-1.80906	2.27163401739236e-05	0.00040931	1037	1
Gm5086	3.66435	-1.80555	0.00312847	0.0286827	2038	1
Atad2b	5.06042	-1.80405	1.15561745112407e-05	0.000220109	981	1
Gnai3	6.28098	-1.8004	1.13671021800926e-10	5.60407135184778e-09	379	1
Synj2	3.43037	-1.79992	0.00949677	0.0711782	2493	1
Ptar1	4.98199	-1.79904	1.76401715506254e-06	3.95686200988518e-05	833	1
Dgka	5.31484	-1.79846	1.25383087984975e-07	3.64919470249105e-06	642	1
Antxr2	4.30366	-1.78998	0.000178917	0.00249111	1342	1
Id1	5.31023	-1.78992	0.00018773	0.00259256	1353	1
Clk1	6.6057	-1.78924	6.35479008921307e-10	2.72963799579187e-08	435	1
Adssl1	4.45116	-1.78694	0.000124274	0.00181269	1281	1
Sgk3	6.27012	-1.78528	4.38087767003464e-11	2.2801308987353e-09	359	1
C030039L03Rik	3.13558	-1.78431	0.00986547	0.0730624	2523	1
Dhdds	3.1521	-1.78027	0.012325	0.0869688	2648	1
Mdm4	5.6337	-1.77935	1.03332717825965e-08	3.64985223549744e-07	529	1
Ahr	4.68314	-1.77321	0.00067233	0.00779794	1611	1
Selm	3.06565	-1.77234	0.0111086	0.079986	2595	1
Ints9	3.33827	-1.7703	0.00448056	0.0385448	2172	1
Vps13d	4.91686	-1.76889	0.000100826	0.00150957	1248	1
Sept6	6.29119	-1.76456	1.88706073225956e-11	1.02499214483342e-09	344	1
Rrp1b	4.46369	-1.76446	0.00026105	0.00341578	1428	1
Cwc27	4.22325	-1.763	0.000183401	0.00254218	1348	1
Gpr155	4.63285	-1.76021	8.31479220698929e-05	0.00128717	1207	1
Trp53inp2	4.01609	-1.76007	0.000938204	0.0103791	1689	1
Jarid2	5.43714	-1.75828	2.25651561003011e-07	6.17320558907944e-06	683	1
Gadd45b	7.33162	-1.75254	2.54036361541942e-07	6.85934886620115e-06	692	1
Orc5	3.91836	-1.7506	0.000767736	0.00876307	1637	1
Krit1	3.21431	-1.74864	0.00799757	0.0619212	2413	1
Tmem251	5.06881	-1.7476	3.11329319668781e-05	0.00053813	1081	1
Mx1	4.85802	-1.74706	0.00111535	0.0120673	1727	1
Rab8a	6.27957	-1.74412	5.1200970524473e-08	1.59448355708296e-06	600	1
Ilkap	3.92862	-1.74165	0.000701662	0.00808794	1621	1
Rgs14	4.84451	-1.73884	7.15953054473696e-06	0.000142923	936	1
Inpp1	3.90212	-1.73847	0.000817233	0.00922659	1655	1
Dbt	2.94801	-1.73845	0.0130848	0.0907199	2695	1
2900026A02Rik	5.20553	-1.73777	0.000610509	0.00717896	1589	1
Oxr1	6.00608	-1.73622	5.64600623846926e-09	2.08902230823363e-07	505	1
AW554918	5.1199	-1.73507	1.89933854543511e-06	4.23018583226624e-05	838	1
Raph1	3.6553	-1.73505	0.00280552	0.0261583	2004	1
Pspc1	5.13493	-1.72958	1.49038622668683e-06	3.3980158734455e-05	819	1
Atg2a	6.04155	-1.72956	9.60553521573499e-07	2.30101827571805e-05	780	1
Tmed5	6.21625	-1.72794	7.63063888829215e-07	1.87356751153402e-05	761	1
B4galnt1	8.1175	-1.72232	2.95871186222212e-11	1.56168167078023e-09	354	1
Setdb2	5.37032	-1.7222	1.41166402199607e-06	3.26447305086592e-05	808	1
Abhd17b	4.13576	-1.72119	0.000690953	0.00799409	1615	1
Scai	3.26325	-1.72117	0.00702814	0.0553629	2372	1
Sat1	10.4997	-1.72019	6.02654495059782e-07	1.50946370511957e-05	746	1
1810055G02Rik	4.31848	-1.72015	0.00045982	0.00563762	1524	1
Eif4a2	9.7056	-1.7176	2.62119103284095e-23	4.04768218583744e-21	121	1
Tmcc1	6.22046	-1.71295	1.20959417472723e-10	5.9011141396288e-09	383	1
Adamts10	4.12312	-1.7089	0.000432733	0.00534018	1514	1
Rida	4.17709	-1.70685	0.0053163	0.0444055	2237	1
Gorab	3.59525	-1.70509	0.00280243	0.0261425	2003	1
Acox3	4.96335	-1.70487	9.59689886771788e-06	0.000186595	961	1
Aim2	5.79411	-1.70443	2.32170133325704e-06	5.07974114893535e-05	854	1
Klf11	4.21007	-1.70318	0.000469484	0.00573353	1530	1
Baz1a	5.89732	-1.70241	8.56749969165593e-09	3.07853330266521e-07	520	1
Lats2	5.68191	-1.70044	1.42881219152605e-07	4.10097631315888e-06	651	1
Rarg	5.25096	-1.69963	0.00012305	0.00179906	1278	1
Zc3h15	4.30479	-1.69959	0.000205377	0.00280107	1370	1
Ifngr1	10.1906	-1.69912	2.20509954895992e-10	1.02748840579342e-08	401	1
Meaf6	5.05093	-1.69595	4.47308438828352e-06	9.24552895963248e-05	904	1
Rab19	3.54977	-1.69587	0.00465447	0.0397481	2188	1
Lgals1	6.41751	-1.6946	3.82428721579409e-05	0.000647254	1104	1
LOC108167320	4.41511	-1.69198	0.000102312	0.00152813	1251	1
Ptpn12	6.0347	-1.68015	3.67599703097251e-06	7.72620973270205e-05	889	1
Aaed1	5.19787	-1.67328	2.12421161208309e-06	4.68052994950148e-05	848	1
Lemd3	5.02821	-1.67259	7.40897505708801e-05	0.00117022	1183	1
Slc12a9	3.46288	-1.6706	0.00638244	0.051559	2313	1
Utrn	6.48056	-1.67023	5.71351222019705e-10	2.47695999615735e-08	431	1
Scarna13	9.34111	-1.66989	6.69768531303752e-08	2.05494663504279e-06	609	1
Slc1a5	5.69764	-1.6692	8.01187888550055e-08	2.42236176335886e-06	618	1
Il17ra	7.74243	-1.66854	2.13306889228965e-10	9.9662083933302e-09	399	1
Kbtbd7	5.59545	-1.66817	1.60788313174982e-07	4.55892205109944e-06	659	1
Tia1	3.13904	-1.66764	0.0138042	0.094793	2721	1
Ddit4	8.25181	-1.66386	5.83109678130961e-07	1.46838333367615e-05	742	1
Pibf1	3.72753	-1.66361	0.00291386	0.0270201	2015	1
Med21	4.61272	-1.66147	0.000470039	0.00573656	1531	1
Ifitm1	4.80462	-1.66083	0.000475035	0.0057862	1534	1
Hilpda	4.03791	-1.65835	0.00959235	0.0716359	2502	1
Ndufaf7	5.15238	-1.65742	3.22933527171575e-06	6.88028843238413e-05	877	1
Cpsf7	5.79494	-1.65398	2.84283188529544e-08	9.22192947512941e-07	576	1
Cers4	3.23247	-1.65358	0.0134634	0.0930339	2704	1
Cracr2a	3.81872	-1.65249	0.00709526	0.0558445	2374	1
Tbc1d8	7.53948	-1.65218	1.76044532610525e-07	4.9539037527525e-06	664	1
Mgea5	6.7718	-1.64831	3.29922222491844e-09	1.25296681448376e-07	492	1
Smad3	4.8632	-1.64087	3.78424980283381e-05	0.000641058	1103	1
Ecm1	4.44255	-1.63859	0.0109427	0.0790356	2587	1
Gla	5.54889	-1.63419	0.000140933	0.0020272	1299	1
Zfp131	4.89853	-1.63273	8.83765780901025e-05	0.00134588	1226	1
Bid	4.40691	-1.63216	0.00222926	0.0215488	1933	1
Zranb1	4.73838	-1.63203	5.66936497787058e-05	0.000924364	1146	1
Arhgef18	4.94751	-1.62806	1.81314322772146e-05	0.000334271	1013	1
Cebpz	5.89308	-1.62685	4.36330031085014e-07	1.13030934737111e-05	721	1
Gm10130	5.09525	-1.62529	6.53299517085335e-05	0.0010496	1163	1
AI467606	5.1596	-1.62288	7.1703569454488e-06	0.000142986	937	1
Riok1	3.7707	-1.61798	0.0027097	0.0253534	1997	1
Rogdi	5.03284	-1.61401	6.73113550564838e-05	0.00107681	1168	1
Dgkd	6.25206	-1.61268	1.68513886427556e-08	5.7248763052707e-07	550	1
Dnajb9	7.43041	-1.61262	1.12644592211069e-10	5.56815927371383e-09	378	1
Stk40	5.6622	-1.60821	6.69997540418968e-07	1.66033210115762e-05	754	1
Ctps2	5.0322	-1.60817	1.71491560736728e-05	0.000317889	1008	1
Brd9	4.66988	-1.60795	9.49695961595204e-05	0.00143105	1240	1
Osgin1	4.77944	-1.60754	0.00112775	0.0121733	1731	1
Alb	5.44265	-1.60523	0.00611413	0.0499094	2289	1
Tbce	5.01228	-1.60514	9.66637443666909e-05	0.00145424	1242	1
Lmtk2	3.94625	-1.60262	0.00143266	0.0148142	1807	1
Ltb	4.96856	-1.60128	0.000334003	0.00425126	1468	1
Zfas1	4.14396	-1.60103	0.00169228	0.0171198	1847	1
Mink1	6.45688	-1.60081	2.29273278867553e-08	7.59569364475218e-07	564	1
Ypel3	5.48622	-1.59573	5.30468473027694e-06	0.000108326	915	1
Yeats4	5.80918	-1.59363	9.08356271207578e-08	2.72433979574857e-06	623	1
Tsc22d3	4.10613	-1.59354	0.00128822	0.0135501	1776	1
Insig1	6.12836	-1.58821	8.04676412110419e-07	1.96798151312607e-05	764	1
Upf3b	4.47575	-1.58533	0.000615021	0.00722292	1591	1
Mdp1	4.73069	-1.58524	0.000402946	0.00501602	1501	1
Sertad1	5.35693	-1.58075	3.77778512387197e-05	0.000640544	1102	1
Rsbn1	4.01231	-1.57802	0.0024429	0.0233481	1955	1
Plagl2	6.75779	-1.57579	2.89379976017025e-11	1.53174641696264e-09	353	1
Ms4a8a	4.31225	-1.57564	0.00215461	0.0209354	1923	1
Dmtf1	5.27089	-1.57516	6.40175281616859e-06	0.000129036	927	1
Pkp3	4.47925	-1.57502	0.00340871	0.0307689	2070	1
Cnot6l	7.08842	-1.57187	4.64646097755986e-10	2.0428029027225e-08	425	1
Abca7	6.34731	-1.56955	8.68314800813496e-10	3.67069277221723e-08	442	1
Pde4b	7.91997	-1.56412	1.85405136881106e-09	7.37084038856056e-08	470	1
Ppm1m	4.51666	-1.56373	0.000537552	0.00643857	1560	1
Arl4c	7.38675	-1.56205	5.99423960546693e-09	2.2091196652495e-07	507	1
Nlrc4	3.74216	-1.56111	0.00677886	0.0538488	2352	1
Sec11c	4.95505	-1.55613	3.84882179770865e-05	0.000650817	1105	1
Lrrc45	3.68975	-1.55553	0.00749098	0.0585889	2389	1
St8sia4	6.51651	-1.55549	6.60054150087977e-07	1.63786345211074e-05	753	1
Arhgap23	3.73653	-1.55451	0.00919014	0.0691852	2482	1
Pan3	5.87915	-1.55363	1.49123522409703e-06	3.3980158734455e-05	820	1
Fnbp4	7.00456	-1.55173	3.31339117143499e-12	1.95919981133743e-10	316	1
Hnrnpdl	9.40676	-1.55108	2.52840884152256e-10	1.16362855181894e-08	406	1
Malat1	13.0396	-1.54948	1.025352061358e-08	3.63432206678981e-07	527	1
Tnip2	4.59577	-1.54846	0.000244476	0.00323058	1414	1
Bcl6	7.40794	-1.54841	5.56045318402375e-07	1.40972954875826e-05	737	1
Tlk2	4.63165	-1.54407	0.000460634	0.0056439	1525	1
Xdh	7.94293	-1.54301	3.48378501407411e-09	1.32037571983722e-07	493	1
Polb	4.75203	-1.53805	0.000113329	0.00167263	1266	1
Ripk2	4.43558	-1.53535	0.000589049	0.00696606	1580	1
Bcor	6.24107	-1.53479	3.89146459382664e-05	0.000656838	1107	1
Uvrag	6.4279	-1.53286	2.2726129409108e-09	8.90842489091961e-08	476	1
Mcm9	5.02771	-1.53006	4.03854562334444e-05	0.00067921	1111	1
1700094D03Rik	4.18709	-1.52864	0.00148496	0.0152873	1815	1
Irak2	6.71638	-1.52677	3.81239684374802e-07	9.92635012187698e-06	717	1
Hirip3	3.65231	-1.52614	0.00950915	0.0711782	2496	1
Ppp2r2a	5.6823	-1.52529	1.12624867014713e-06	2.64703854109423e-05	795	1
Trpm7	5.2274	-1.52396	4.71725348227562e-05	0.000782093	1127	1
Cytip	9.01952	-1.52083	7.65002133638875e-06	0.000151903	941	1
H2-Q6	7.51896	-1.52003	0.00141823	0.0146731	1806	1
Trim24	5.64691	-1.5099	9.0490937410561e-06	0.000176864	956	1
Lmbr1l	3.73747	-1.50944	0.00654131	0.0524343	2331	1
Plin2	9.33341	-1.50901	2.18791923648922e-12	1.3447786491382e-10	304	1
Tusc1	4.64759	-1.50849	0.000437726	0.00538795	1518	1
Card9	8.43553	-1.50762	5.91194809110052e-08	1.81984761255706e-06	607	1
Atp10d	4.12284	-1.50651	0.00193886	0.0192087	1886	1
Smc5	6.15032	-1.50641	1.51371227559409e-06	3.4450321400092e-05	821	1
Fam105a	7.3302	-1.50529	3.71145278574769e-10	1.67508442757719e-08	414	1
Sfi1	5.47448	-1.505	7.52539169862306e-06	0.000149746	939	1
Suv420h1	5.5929	-1.50465	1.30188902136242e-05	0.000245715	990	1
Foxo1	5.12972	-1.50378	8.49215228035386e-05	0.00130863	1212	1
Zfp800	5.03335	-1.50286	7.26127818413006e-05	0.00114883	1181	1
Nfil3	4.99369	-1.50034	0.000226816	0.0030424	1393	1
Leng9	5.31039	-1.50012	1.1162309983247e-05	0.000213478	977	1
Mat2a	7.3739	-1.49989	6.9447581398349e-10	2.96940059136877e-08	437	1
Phf1	4.38142	-1.49277	0.00137506	0.0143296	1793	1
Tyw5	3.37856	-1.49158	0.0124676	0.0877761	2654	1
Fam193b	4.31196	-1.49052	0.00153399	0.0156883	1827	1
Ctdspl2	4.48044	-1.48633	0.000927808	0.0102946	1684	1
Apaf1	6.16026	-1.48577	4.50355878658491e-07	1.16067580589433e-05	725	1
Fam49b	8.86127	-1.48533	1.08112428696107e-15	9.26642536782915e-14	218	1
Mt1	6.86426	-1.47911	2.63774717791656e-05	0.000466129	1057	1
Ktn1	4.6375	-1.47763	0.000246532	0.00324856	1418	1
Arf4	7.37934	-1.47622	7.95464982156147e-08	2.40895675714548e-06	617	1
Flnb	4.48841	-1.47443	0.0123747	0.0871875	2652	1
Nelfa	4.65461	-1.47228	0.000336175	0.00427308	1470	1
Arl5b	4.65787	-1.47138	0.00239717	0.022958	1951	1
Dap	6.41935	-1.46979	4.39134589150417e-07	1.13488655577808e-05	723	1
Camk1	4.17652	-1.46641	0.00643031	0.05182	2317	1
Cxcl16	7.95215	-1.46616	0.00261179	0.0246595	1979	1
Nfkbib	9.25763	-1.46408	1.34555254123347e-06	3.12707080011783e-05	804	1
Kctd9	4.54445	-1.45544	0.00217913	0.0211517	1925	1
Ddx39	4.61527	-1.45483	0.00103904	0.0113602	1709	1
Slc12a2	8.58587	-1.45445	1.36922919653066e-14	1.07949567667407e-12	237	1
Kin	5.05144	-1.45414	6.78919104731462e-05	0.00108517	1169	1
Ivns1abp	7.34902	-1.45216	1.05970485548163e-07	3.12312069789814e-06	634	1
Spidr	4.4771	-1.4521	0.000962293	0.0105925	1697	1
Tpr	8.15256	-1.45122	2.42680983445535e-12	1.46747384326208e-10	309	1
Svil	5.80113	-1.45093	1.10579927861522e-05	0.000211699	976	1
Stk38	8.10198	-1.4492	5.86686540298256e-07	1.47540215416863e-05	743	1
Tomm7	6.25723	-1.44732	1.01788967511405e-07	3.01414715998512e-06	631	1
Tagln2	4.95667	-1.44555	0.000622842	0.00730558	1593	1
Tmem243	5.06903	-1.4424	0.000365963	0.00459854	1487	1
Dgat1	4.4009	-1.44216	0.00108564	0.0118281	1715	1
Uckl1	6.14984	-1.43939	5.02084158357502e-07	1.28512910943971e-05	730	1
Slc44a1	4.31261	-1.43804	0.00509193	0.0429151	2217	1
Tipin	4.95278	-1.43761	0.000186202	0.00257527	1351	1
Fem1c	7.4925	-1.43252	2.30439443214598e-07	6.26748325540723e-06	687	1
Klhl2	5.32806	-1.43067	3.25640753006061e-05	0.000560792	1085	1
Arrdc2	4.00945	-1.43044	0.0105724	0.0768867	2569	1
Lrrc47	5.16282	-1.42864	0.00020676	0.00281583	1372	1
Megf9	6.7578	-1.42796	3.62259716478105e-09	1.36743894997846e-07	495	1
Nxf1	7.01884	-1.4272	2.24296449134422e-10	1.04253212738226e-08	402	1
Spata13	4.69304	-1.42523	0.000599366	0.00706572	1585	1
Ric8b	4.89337	-1.42522	0.00016725	0.0023479	1329	1
Lrrfip2	5.15656	-1.42508	6.60138996819049e-05	0.00105877	1165	1
Taf15	4.16835	-1.42279	0.00460991	0.0394577	2183	1
Scaf8	5.03217	-1.4226	0.000199316	0.00273237	1363	1
Dusp11	5.5462	-1.42244	1.98624654156913e-05	0.000363141	1022	1
Cnst	4.58558	-1.41958	0.00113585	0.0122395	1734	1
D230025D16Rik	5.09643	-1.41878	8.08864274855847e-05	0.00125947	1200	1
Bdp1	5.07628	-1.41864	0.000581551	0.00689048	1577	1
Ccnl2	6.50084	-1.41736	5.20202807710016e-08	1.61359210920066e-06	602	1
Naaa	6.34174	-1.41659	0.00129011	0.0135501	1779	1
Limd1	6.16588	-1.41629	2.27868671392532e-07	6.21726100690795e-06	684	1
Cd82	5.06977	-1.41449	0.000484973	0.00587661	1542	1
Parp6	4.25017	-1.41306	0.00231026	0.0222397	1941	1
Txnip	7.82103	-1.41243	8.30247759046682e-07	2.01994523148272e-05	768	1
Zfp182	3.88864	-1.41025	0.00733875	0.0576396	2379	1
Sept11	5.17591	-1.40878	0.000340308	0.00431387	1474	1
Zdhhc17	4.68074	-1.40661	0.000885393	0.00987086	1676	1
Bach1	6.17017	-1.40602	1.09612100124512e-06	2.5859874884173e-05	792	1
Sfswap	4.72953	-1.40533	0.000963161	0.0105925	1699	1
Rasgrp2	7.20614	-1.40519	1.3199827181966e-11	7.36235137000106e-10	335	1
Tmc6	7.54067	-1.40486	3.96171552775919e-10	1.77517157400912e-08	417	1
Camkk2	6.54057	-1.40468	2.60032443902578e-07	6.9909441932657e-06	695	1
Txlng	4.17223	-1.4026	0.00335699	0.0304344	2061	1
Nsa2	5.56432	-1.40015	0.000542629	0.0064869	1563	1
Ibtk	6.1236	-1.39582	4.42974025090514e-07	1.14322785342766e-05	724	1
Zrsr2	6.44274	-1.3946	1.69829619457648e-07	4.78622389074834e-06	663	1
Napsa	7.21039	-1.3929	0.000220172	0.00296605	1387	1
Epc2	5.84765	-1.39175	0.000344762	0.00436441	1476	1
Zyx	8.50836	-1.39024	4.71886092236843e-07	1.21281865659497e-05	727	1
Ntan1	4.78121	-1.38778	0.00077132	0.00878558	1640	1
Hmha1	4.32205	-1.38574	0.00621268	0.0505372	2297	1
Epn1	5.89689	-1.38485	0.000131462	0.00190417	1290	1
Wdr3	5.41114	-1.3826	5.81189482233164e-05	0.000944307	1150	1
Pdlim7	4.50672	-1.38204	0.00724544	0.0569546	2377	1
1700109H08Rik	4.28406	-1.37764	0.00681102	0.0540399	2355	1
Zmiz1	6.33764	-1.37467	6.43814801656721e-06	0.00012963	928	1
4833420G17Rik	3.98785	-1.37129	0.00890802	0.0674691	2467	1
Dclre1b	5.27116	-1.37044	0.000129552	0.00187941	1288	1
Pid1	4.73829	-1.36932	0.00479541	0.0407839	2197	1
Kcna3	6.35865	-1.36898	2.2792741716521e-07	6.21726100690795e-06	685	1
Ino80d	4.02788	-1.36747	0.00581603	0.0479791	2265	1
Gch1	4.2838	-1.36702	0.00428435	0.0371476	2155	1
Rilpl2	6.39448	-1.36692	2.45680028479855e-05	0.000438865	1046	1
Eif4h	6.70066	-1.36573	8.67244278116927e-09	3.11026090913911e-07	521	1
Cers5	3.87649	-1.36453	0.0118938	0.0846536	2625	1
Mxd1	4.96286	-1.36242	0.00362768	0.0324321	2090	1
Chka	4.23383	-1.36183	0.00748914	0.0585889	2388	1
Etf1	6.27821	-1.36164	5.2183299690208e-07	1.33385082723877e-05	731	1
Fam103a1	4.19153	-1.3604	0.00667708	0.0531804	2346	1
Zufsp	5.1682	-1.35881	0.000258142	0.00338483	1425	1
Phf14	5.36736	-1.35782	8.857770736347e-05	0.00134668	1229	1
Msra	5.96579	-1.35725	0.000157174	0.00222484	1320	1
Sf3b1	8.66179	-1.35323	4.97919055019627e-11	2.55593888545103e-09	364	1
Sfr1	6.79864	-1.35284	1.44844456272215e-07	4.15094887338396e-06	652	1
Cdkn1b	6.20784	-1.3522	9.88146959139356e-06	0.000191332	965	1
Lrrc57	4.29967	-1.352	0.0047691	0.0406254	2193	1
Cd33	4.21548	-1.35071	0.00666567	0.0531442	2343	1
Prkch	8.13823	-1.35028	1.34149502233573e-08	4.65043311546254e-07	539	1
Ptk2b	8.21695	-1.34998	9.7446336039388e-09	3.48142407054678e-07	523	1
Timp2	4.73317	-1.34938	0.0102461	0.0751663	2547	1
Tgfbr3	5.98613	-1.34739	0.00700136	0.0551752	2371	1
Mafb	6.34776	-1.34281	0.000626085	0.00732982	1596	1
Unc119b	4.80715	-1.34237	0.00362672	0.0324321	2089	1
Med1	3.93777	-1.34197	0.0146219	0.099057	2758	1
Zfp326	4.46594	-1.33906	0.00306126	0.0281771	2030	1
Prkab2	4.90027	-1.33845	0.00249141	0.0237027	1964	1
Ap4s1	5.65245	-1.3381	2.55148984868786e-05	0.000453772	1050	1
Far1	6.98184	-1.33759	2.82858240600812e-09	1.09198475736078e-07	484	1
5530601H04Rik	4.63403	-1.3364	0.00268636	0.0251854	1993	1
Mphosph10	4.16924	-1.33627	0.00600436	0.0492284	2279	1
Etv3	5.50135	-1.33531	0.000149879	0.00214105	1308	1
Lmna	4.26839	-1.33316	0.0135975	0.0936491	2713	1
Ets2	5.86287	-1.32958	0.000261279	0.00341638	1429	1
Mknk2	7.8498	-1.32624	2.37781963322594e-08	7.83590120755319e-07	567	1
Rnmt	4.43975	-1.32564	0.0038715	0.0341866	2116	1
Gm5617	5.31347	-1.32509	0.000271773	0.00354367	1433	1
Gtf2b	6.3426	-1.32435	2.32917064584762e-06	5.09012321844008e-05	855	1
Arid3b	4.09863	-1.32413	0.00895019	0.0677336	2469	1
Cyth3	6.58268	-1.3229	2.30215887982646e-05	0.000414411	1038	1
Hist1h4i	5.0606	-1.32276	0.000635229	0.00742757	1598	1
Mthfd1l	4.44058	-1.31966	0.00541049	0.0451317	2240	1
Rilp	4.83155	-1.31855	0.00121508	0.0129042	1759	1
Luc7l3	4.04544	-1.3185	0.0117784	0.0840529	2618	1
Ube2f	4.76569	-1.3183	0.00140194	0.0145449	1801	1
Acvr2a	4.384	-1.31669	0.00969126	0.0720864	2512	1
Dapp1	6.2938	-1.31482	6.30698633016331e-07	1.57337836554208e-05	749	1
Ppp2r3c	4.5744	-1.31473	0.00286658	0.0266081	2013	1
Ccdc28b	4.39558	-1.31175	0.00272095	0.025446	1998	1
Rpia	4.22948	-1.31077	0.00514757	0.0432918	2221	1
Mafk	5.30656	-1.31063	0.00122073	0.0129525	1761	1
Slk	7.35905	-1.30715	1.39506991283158e-09	5.69145880376813e-08	458	1
Dhx36	5.57441	-1.30357	4.03691251974312e-05	0.00067921	1110	1
Naip5	7.17242	-1.30312	5.80552207635768e-09	2.14379802365105e-07	506	1
Pot1b	8.61494	-1.30061	2.0393361549819e-08	6.80446358139943e-07	560	1
Kif5b	6.45285	-1.30002	3.39503402351273e-06	7.20047794884625e-05	881	1
Spred2	5.71977	-1.29891	1.74545262675422e-05	0.000323229	1009	1
Csnk1g3	5.02543	-1.29735	0.00102403	0.0112289	1704	1
Gabpa	4.80837	-1.29709	0.00263292	0.0248089	1983	1
Pcgf1	4.04726	-1.29695	0.0125954	0.0884093	2662	1
Taf1b	5.74965	-1.29694	8.15810034394305e-05	0.00126606	1204	1
Slc37a3	4.23214	-1.29636	0.0115431	0.0825738	2612	1
Nepro	4.07615	-1.29423	0.00859639	0.0655071	2452	1
Tspan13	6.71447	-1.29392	7.07225223715505e-05	0.00112273	1177	1
Ints8	5.01156	-1.29299	0.00143571	0.0148375	1808	1
5430427O19Rik	6.72881	-1.29162	4.39438232124512e-06	9.0929162427979e-05	903	1
Spata6	5.27225	-1.2878	0.000265448	0.00346846	1430	1
Trps1	6.7494	-1.28764	3.59641320988699e-08	1.14478672617953e-06	587	1
Adam15	5.06198	-1.2847	0.00122522	0.0129854	1763	1
5031414D18Rik	5.97632	-1.28403	7.23957961569841e-05	0.00114734	1179	1
Phka2	5.4637	-1.28323	0.000112697	0.00166593	1264	1
Sufu	3.97503	-1.28281	0.0127315	0.088897	2676	1
Cpeb2	4.35554	-1.28279	0.00613077	0.0500015	2291	1
Bcl2	5.1286	-1.28104	0.00150026	0.0154131	1818	1
Arhgef1	8.17485	-1.28039	1.08507052680879e-07	3.18782119393432e-06	636	1
Kpna4	8.39204	-1.27613	2.64502693735254e-08	8.67058391656706e-07	570	1
Mdm2	4.95801	-1.27451	0.0020511	0.0201074	1906	1
Cep85l	6.04359	-1.27088	5.03245032511461e-05	0.0008314	1131	1
Hnrnph3	5.86411	-1.27009	0.000190327	0.00262455	1355	1
9430016H08Rik	4.1472	-1.26688	0.00691113	0.0546023	2365	1
Ogfrl1	6.32191	-1.26602	1.78559601797186e-05	0.000329682	1012	1
Wac	7.50898	-1.26406	1.92813740343018e-08	6.49139592488161e-07	555	1
Ube2k	6.69767	-1.26293	3.90313334683156e-06	8.16685852021811e-05	893	1
Ddx52	5.14427	-1.26111	0.00106097	0.0115796	1712	1
Klf13	7.78261	-1.25981	3.18536580471817e-09	1.21466449104406e-07	490	1
Fkbp3	4.93032	-1.25959	0.000952095	0.0105079	1693	1
D16Ertd472e	4.1294	-1.25797	0.0101948	0.0749367	2542	1
Slc7a1	4.15087	-1.25455	0.00951786	0.0711935	2498	1
Arrdc1	4.90309	-1.25425	0.00124192	0.0131251	1768	1
Ddx28	4.44994	-1.2539	0.00390899	0.0344039	2123	1
Dynlrb1	6.05134	-1.25074	8.72761595169968e-05	0.00133559	1221	1
Itprip	4.16536	-1.25065	0.0127022	0.0888253	2672	1
Csnk2a2	5.51265	-1.24876	0.000237495	0.00315618	1406	1
2700060E02Rik	5.94633	-1.24691	0.000621186	0.00729074	1592	1
Tpcn1	4.57477	-1.24378	0.00320911	0.0293594	2042	1
Secisbp2	6.34943	-1.24316	7.86212652502909e-05	0.00123345	1191	1
Lmnb1	4.36167	-1.24218	0.00877479	0.0667316	2456	1
Nfe2l2	7.54733	-1.24077	3.73764149981503e-07	9.76752887049563e-06	715	1
Slc38a1	5.77442	-1.24002	8.02944238427823e-05	0.00125548	1195	1
Prpf4b	4.68127	-1.23919	0.00416542	0.0362341	2148	1
Ggh	7.1702	-1.23795	1.97045121678154e-06	4.37266995077945e-05	842	1
Herpud1	7.79477	-1.23377	6.32385077337319e-06	0.000127742	925	1
Ddx5	9.47438	-1.2319	1.85849380866836e-11	1.01241856603406e-09	343	1
Cnot7	5.13945	-1.23184	0.00103738	0.0113486	1708	1
Exosc3	6.1296	-1.23103	2.33984788636533e-05	0.000420385	1040	1
Phlpp1	5.55139	-1.22906	0.000260355	0.00340906	1427	1
Zc3h7a	7.18231	-1.22254	6.35335652569395e-06	0.000128199	926	1
Pds5b	4.52607	-1.22209	0.00973866	0.0723238	2516	1
Relt	5.14385	-1.22152	0.00273521	0.0255665	1999	1
Trim25	5.83169	-1.21764	0.00115624	0.0124092	1741	1
Sestd1	4.26556	-1.21662	0.00876708	0.0667262	2455	1
Med6	4.37438	-1.216	0.00827069	0.0636481	2427	1
Ist1	6.86406	-1.21415	5.74644907077416e-07	1.44902025489089e-05	741	1
Ttc14	4.29247	-1.21186	0.0101994	0.0749399	2543	1
Col4a3bp	4.97547	-1.21167	0.00164443	0.0167081	1839	1
Gyg	6.42867	-1.21108	0.000522759	0.00627747	1556	1
Gdap2	5.42493	-1.21023	0.000338734	0.00429936	1472	1
Sipa1l3	4.81941	-1.20742	0.00303523	0.0279789	2027	1
Plec	5.50348	-1.20646	0.000366786	0.00460578	1488	1
Pan2	4.85773	-1.2021	0.0031084	0.0285688	2033	1
Rps6ka3	6.56607	-1.20119	4.66091328866255e-05	0.000774815	1124	1
Osbpl8	7.06376	-1.20104	7.82025068663698e-06	0.000154626	945	1
Hmgcr	6.19615	-1.20013	0.000139808	0.00201257	1298	1
Bcl10	5.88916	-1.19663	5.0138442963018e-05	0.000829059	1130	1
Stk24	8.27439	-1.1966	2.52872036617446e-06	5.46865046782059e-05	864	1
Apbb1ip	8.93066	-1.19586	9.96423401577747e-10	4.18385870977083e-08	445	1
Herc4	7.30941	-1.1935	0.000227225	0.00304569	1394	1
9330133O14Rik	4.75963	-1.192	0.005032	0.0425251	2211	1
Jak2	6.13351	-1.18865	8.56004827326309e-05	0.001315	1216	1
Ampd3	5.2517	-1.18844	0.00406809	0.0355031	2141	1
Rnf38	5.72527	-1.18812	0.000623859	0.00731292	1594	1
Fabp4	6.88178	-1.18789	0.0128897	0.0896996	2685	1
Plau	5.73277	-1.18746	0.00554294	0.0460106	2251	1
Myo18a	6.54309	-1.187	3.47415725881853e-06	7.33498625774286e-05	885	1
Cetn3	6.15702	-1.18555	1.30080819517313e-05	0.000245715	989	1
B2m	12.6582	-1.18496	7.03548182449435e-12	4.05734499662583e-10	324	1
Naa16	4.4612	-1.1786	0.0065959	0.0528039	2334	1
Dnajc4	5.29309	-1.1786	0.000780509	0.00887093	1644	1
Lat2	6.67741	-1.17806	1.66520702178452e-06	3.75777695676856e-05	828	1
Nr2c2	5.18766	-1.1764	0.00109015	0.0118496	1719	1
Tbc1d15	6.58158	-1.17615	6.00259209623214e-06	0.000121647	922	1
Hps3	6.48261	-1.17611	4.23018795213759e-06	8.7921092197654e-05	899	1
Cnot8	5.85864	-1.17387	5.65952786004264e-05	0.000923566	1145	1
Ranbp9	6.39977	-1.17382	1.05917086250951e-05	0.000203817	971	1
I830077J02Rik	5.21002	-1.17251	0.00597871	0.0490827	2276	1
Ssr1	6.09037	-1.17192	9.06780916078618e-05	0.00137638	1231	1
Ggnbp2	5.93215	-1.17124	4.77726486931154e-05	0.000790639	1129	1
Asap1	6.17257	-1.17092	8.74075885945961e-05	0.00133651	1222	1
Epsti1	8.30981	-1.16803	5.55263383323114e-07	1.40965982573266e-05	736	1
Ufd1l	4.61134	-1.16528	0.00685051	0.0542151	2361	1
Smndc1	6.39736	-1.1609	8.35557777309721e-06	0.000164341	950	1
Ddx3x	9.72344	-1.16074	4.38075922642628e-06	9.07477673456486e-05	902	1
Gps2	5.88199	-1.15682	8.28787414719826e-05	0.00128407	1206	1
Gm16675	4.51341	-1.15553	0.00735931	0.0577525	2381	1
Ythdf3	7.1388	-1.15528	9.54518592780732e-08	2.84452630081467e-06	627	1
AI607873	7.95066	-1.15432	2.08550755768667e-06	4.60611214129733e-05	846	1
Fbxl17	5.67982	-1.15348	0.000185576	0.00256852	1350	1
Ccnk	6.75868	-1.1532	2.31264083719343e-06	5.06584924301984e-05	853	1
Zfp639	4.41876	-1.15093	0.00889453	0.067405	2465	1
Plekhg1	5.03474	-1.14871	0.00648069	0.0520701	2325	1
Elmsan1	7.18184	-1.14762	0.000163194	0.00230308	1324	1
Jmjd6	6.39578	-1.14663	1.0392873778262e-05	0.000200403	969	1
Dek	5.68343	-1.14624	0.00118031	0.012624	1747	1
Esco1	6.05597	-1.14556	0.00226429	0.0218535	1936	1
Nemf	5.55936	-1.14529	0.000702173	0.00808884	1622	1
Nucb2	5.27505	-1.14451	0.00507984	0.0428325	2216	1
Srek1	4.29094	-1.1415	0.012564	0.0882947	2658	1
Rab11a	6.49778	-1.14133	2.96095677775654e-05	0.000514732	1074	1
Orc4	5.34578	-1.13996	0.00060277	0.00710136	1586	1
Cirbp	6.18497	-1.13844	0.000220763	0.00297187	1388	1
Dhx16	6.7004	-1.13825	2.55877593015077e-06	5.50814841645935e-05	868	1
Rps3	10.6974	-1.13619	6.51755371361017e-09	2.38317986573006e-07	511	1
Itpr1	6.11594	-1.13587	0.000171526	0.00240073	1335	1
Vezf1	7.11639	-1.13335	2.77946359939433e-06	5.9626035998488e-05	871	1
Prkx	5.5872	-1.13333	0.00206058	0.0201687	1909	1
Ppil4	5.18198	-1.13308	0.00219618	0.0213061	1926	1
Smc3	5.68935	-1.13226	0.00110885	0.0120109	1725	1
Plek	8.58274	-1.13169	0.00105278	0.0114969	1711	1
Cnot4	5.95777	-1.13068	0.000167255	0.0023479	1330	1
Clk2	6.67331	-1.13049	5.91167467048913e-06	0.000120065	920	1
Atxn3	4.71283	-1.13044	0.0105549	0.0767982	2568	1
Birc2	5.7819	-1.12907	0.00130267	0.0136744	1780	1
Phf11a	4.93375	-1.12861	0.00374082	0.0333479	2096	1
Tet2	6.67733	-1.12847	0.000205079	0.00279904	1369	1
Ms4a4c	6.98702	-1.1277	0.00189024	0.0188268	1876	1
Nbn	5.66959	-1.12729	0.000488589	0.00591438	1543	1
Ikbkb	6.54377	-1.12536	3.40446763450559e-05	0.000580936	1095	1
Tnfrsf1b	9.6806	-1.12349	1.1063553815312e-08	3.88576133532153e-07	532	1
Trappc6b	4.6097	-1.11957	0.0119638	0.0850494	2628	1
Zc3hav1	6.77066	-1.11867	9.40869870158703e-07	2.26256802109593e-05	777	1
Dennd4a	4.9797	-1.11834	0.00244701	0.0233754	1956	1
Runx2	6.36055	-1.1179	0.00106906	0.0116611	1713	1
Kdm5b	5.21736	-1.11754	0.00152141	0.0155938	1823	1
Fam76b	5.70376	-1.11738	0.000649722	0.00757333	1603	1
Ndel1	6.57433	-1.11696	0.000172184	0.00240633	1337	1
Irf2bp2	7.91022	-1.11673	0.0024733	0.0235664	1961	1
Galnt1	7.29974	-1.11511	5.63841835491051e-05	0.000920925	1144	1
Ccm2	6.92165	-1.11503	9.85646239544947e-07	2.35810499179223e-05	781	1
Gripap1	5.32843	-1.11481	0.000932601	0.0103355	1686	1
Gusb	5.41687	-1.11072	0.0013218	0.0138596	1782	1
[truncated: 17,538 more rows]
